# Supplementary material for: Resveratrol and 3,3′-Diindolylmethane Differentially Regulate Aryl Hydrocarbon Receptor and Estrogen Receptor Alpha Activity through Multiple Transcriptomic Targets in MCF-7 Human Breast Cancer Cells
Source: Int J Mol Sci. 2023 Sep 26;24(19):14578. doi: 10.3390/ijms241914578 (PMC10572670; doi:10.3390/ijms241914578)
Supplement: Supplementary file 1 [file ijms-24-14578-s001.zip]

Archive with 2 entries (2 files):
- Supplementary tables IJMS Das et. al. 2023.xlsx
- __MACOSX/._Supplementary tables IJMS Das et. al. 2023.xlsx
