# Supplementary material for: Resveratrol and 3,3′-Diindolylmethane Differentially Regulate Aryl Hydrocarbon Receptor and Estrogen Receptor Alpha Activity through Multiple Transcriptomic Targets in MCF-7 Human Breast Cancer Cells
Source: Int J Mol Sci. 2023 Sep 26;24(19):14578. doi: 10.3390/ijms241914578 (PMC10572670; doi:10.3390/ijms241914578)
Supplement: Supplementary file 1 [file ijms-24-14578-s001.zip › Supplementary tables IJMS Das et. al. 2023.xlsx]

## Sheet: Table S1
Table S1: Differentially expressed genes after E2 treatment relative to DMSO
baseMean	log2FoldChange	lfcSE	stat	pvalue	padj	Ensembl	Sig_test	Direction	Symbol
4405.32	3.43605	0.0923425	37.2098	4.73939e-303	8.58257e-299	ENSG00000196208	Yes	Up	GREB1
2137.88	2.92946	0.0826063	35.4629	1.83439e-275	1.66095e-271	ENSG00000165731	Yes	Up	RET
3324.52	2.48681	0.0764839	32.5141	6.74215e-232	4.06979e-228	ENSG00000074410	Yes	Up	CA12
1059.63	4.9838	0.156544	31.8364	2.02819e-222	9.18214e-219	ENSG00000249346	Yes	Up	LINC01016
2245.03	3.22531	0.105058	30.7001	5.66754e-207	2.05267e-203	ENSG00000082175	Yes	Up	PGR
2573.45	2.16947	0.0812071	26.7153	3.12399e-157	9.42873e-154	ENSG00000141753	Yes	Up	IGFBP4
9686.64	1.98883	0.0763321	26.055	1.1818e-149	3.05732e-146	ENSG00000143126	Yes	Up	CELSR2
1188.98	2.46088	0.095814	25.6839	1.7683e-145	4.00276e-142	ENSG00000108179	Yes	Up	PPIF
5100.83	2.32037	0.093038	24.94	2.7404e-137	5.51398e-134	ENSG00000103257	Yes	Up	SLC7A5
714.141	4.2508	0.171891	24.7296	5.13565e-135	9.30015e-132	ENSG00000214900	Yes	Up	LINC01588
4726.36	1.46412	0.0622881	23.5056	3.57662e-122	4.98222e-119	ENSG00000111799	Yes	Up	COL12A1
1118.08	2.51091	0.107486	23.3604	1.08051e-120	1.39764e-117	ENSG00000174945	Yes	Up	AMZ1
332.804	4.9186	0.213646	23.0222	2.79629e-117	3.37587e-114	ENSG00000107562	Yes	Up	CXCL12
1009.59	3.15845	0.13747	22.9756	8.184e-117	9.26275e-114	ENSG00000185697	Yes	Up	MYBL1
2444.32	2.0766	0.090413	22.9679	9.75453e-117	1.03909e-113	ENSG00000157600	Yes	Up	TMEM164
1707.8	1.95133	0.0852387	22.8925	5.51987e-116	5.55329e-113	ENSG00000139289	Yes	Up	PHLDA1
14150.8	1.56036	0.0684501	22.7955	5.0758e-115	4.83777e-112	ENSG00000113739	Yes	Up	STC2
1798.64	2.57268	0.116483	22.0863	4.28408e-108	3.69431e-105	ENSG00000164128	Yes	Up	NPY1R
995.79	2.12889	0.0976282	21.806	2.03323e-105	1.67363e-102	ENSG00000156398	Yes	Up	SFXN2
530.913	2.71008	0.124649	21.7417	8.27595e-105	6.51605e-102	ENSG00000104205	Yes	Up	SGK3
4644.78	1.89244	0.0877202	21.5736	3.17994e-103	2.3994e-100	ENSG00000168461	Yes	Up	RAB31
3863.66	1.30237	0.0618828	21.0457	2.50443e-98	1.81411e-95	ENSG00000128567	Yes	Up	PODXL
2805.27	1.68059	0.0804715	20.8843	7.44391e-97	5.18468e-94	ENSG00000111907	Yes	Up	TPD52L1
1506.62	2.17579	0.105493	20.6249	1.64082e-94	1.10051e-91	ENSG00000135549	Yes	Up	PKIB
4964.78	1.3956	0.0677702	20.5932	3.15827e-94	2.04261e-91	ENSG00000140526	Yes	Up	ABHD2
2317.3	1.62862	0.0792951	20.5387	9.70987e-94	6.06331e-91	ENSG00000150687	Yes	Up	PRSS23
2433.09	1.61231	0.079152	20.3697	3.10268e-92	1.87288e-89	ENSG00000109062	Yes	Up	SLC9A3R1
1269.89	2.0886	0.103413	20.1968	1.04475e-90	6.103e-88	ENSG00000108352	Yes	Up	RAPGEFL1
6525.18	1.51685	0.0756221	20.0583	1.7087e-89	9.66965e-87	ENSG00000165732	Yes	Up	DDX21
3386.39	1.44777	0.0723344	20.015	4.07666e-89	2.2371e-86	ENSG00000130826	Yes	Up	DKC1
281.54	3.63227	0.181603	20.0012	5.37839e-89	2.86462e-86	ENSG00000179388	Yes	Up	EGR3
9157.29	1.48999	0.075845	19.6452	6.3594e-86	3.29035e-83	ENSG00000004478	Yes	Up	FKBP4
2060.85	1.84362	0.0946271	19.483	1.53161e-84	7.7044e-82	ENSG00000163659	Yes	Up	TIPARP
2844.74	1.42738	0.0738768	19.3211	3.56695e-83	1.74578e-80	ENSG00000230836	Yes	Up	LINC01293
912.273	1.61652	0.0862324	18.7461	2.08386e-78	9.67607e-76	ENSG00000143412	Yes	Up	ANXA9
2933.51	1.2715	0.0679583	18.71	4.10577e-78	1.85879e-75	ENSG00000139514	Yes	Up	SLC7A1
1601.88	1.59932	0.0859169	18.6147	2.4407e-77	1.07801e-74	ENSG00000136997	Yes	Up	MYC
994.811	2.1289	0.114763	18.5505	8.08187e-77	3.48463e-74	ENSG00000118513	Yes	Up	MYB
251.427	4.42802	0.241859	18.3083	7.10326e-75	2.92347e-72	ENSG00000171401	Yes	Up	KRT13
9432.73	1.14839	0.0627782	18.2928	9.43822e-75	3.79815e-72	ENSG00000136068	Yes	Up	FLNB
379.077	2.38304	0.130584	18.2491	2.10486e-74	8.10996e-72	ENSG00000288602	Yes	Up
223.007	3.84062	0.212195	18.0995	3.21478e-73	1.21284e-70	ENSG00000142494	Yes	Up	SLC47A1
1399.72	1.44051	0.080534	17.8869	1.49111e-71	5.51071e-69	ENSG00000099337	Yes	Up	KCNK6
494.273	2.6939	0.155366	17.3391	2.38525e-67	8.46952e-65	ENSG00000134830	Yes	Up	C5AR2
488.949	1.84248	0.106317	17.3301	2.78663e-67	9.70443e-65	ENSG00000102362	Yes	Up	SYTL4
1936.38	1.49413	0.0863385	17.3055	4.27312e-67	1.46004e-64	ENSG00000187720	Yes	Up	THSD4
2249.99	1.53811	0.0900382	17.0828	1.99257e-65	6.56061e-63	ENSG00000164742	Yes	Up	ADCY1
333.508	2.4325	0.142429	17.0788	2.13622e-65	6.90799e-63	ENSG00000056736	Yes	Up	IL17RB
3942.51	1.19915	0.0705389	16.9998	8.24392e-65	2.57395e-62	ENSG00000100580	Yes	Up	TMED8
11835.8	1.39789	0.0824702	16.9503	1.91464e-64	5.87664e-62	ENSG00000100219	Yes	Up	XBP1
304.507	2.53632	0.151169	16.778	3.53355e-63	1.06648e-60	ENSG00000109321	Yes	Up	AREG
2724.35	1.53033	0.0912976	16.762	4.63147e-63	1.37494e-60	ENSG00000123505	Yes	Up	AMD1
3127.51	1.11462	0.0670827	16.6156	5.37656e-62	1.54546e-59	ENSG00000115875	Yes	Up	SRSF7
186.487	3.48859	0.209973	16.6145	5.47642e-62	1.54957e-59	ENSG00000100003	Yes	Up	SEC14L2
486.227	2.1407	0.129387	16.5449	1.74153e-61	4.85191e-59	ENSG00000248905	Yes	Up	FMN1
2108.82	1.31888	0.0797883	16.5297	2.24276e-61	6.15365e-59	ENSG00000121057	Yes	Up	AKAP1
1690.71	1.46206	0.0893172	16.3693	3.1677e-60	8.43587e-58	ENSG00000026508	Yes	Up	CD44
2725.76	1.28307	0.0785861	16.3269	6.35364e-60	1.66751e-57	ENSG00000139116	Yes	Up	KIF21A
1273.64	1.31348	0.0805581	16.3048	9.12484e-60	2.32735e-57	ENSG00000113645	Yes	Up	WWC1
759.059	1.81243	0.111747	16.219	3.69932e-59	9.05283e-57	ENSG00000155792	Yes	Up	DEPTOR
492.915	2.07647	0.128421	16.1693	8.30634e-59	2.00559e-56	ENSG00000145365	Yes	Up	TIFA
11796.6	1.4219	0.0886487	16.0397	6.74488e-58	1.58627e-55	ENSG00000085491	Yes	Up	SLC25A24
493.377	2.03629	0.128091	15.8972	6.62425e-57	1.53793e-54	ENSG00000134533	Yes	Up	RERG
2371.44	1.28436	0.0818446	15.6927	1.69636e-55	3.79252e-53	ENSG00000147394	Yes	Up	ZNF185
1534.03	1.22842	0.0794936	15.453	7.19951e-54	1.55209e-51	ENSG00000125630	Yes	Up	POLR1B
5309.3	1.20221	0.0779616	15.4206	1.19079e-53	2.53694e-51	ENSG00000180530	Yes	Up	NRIP1
294.003	2.73173	0.17721	15.4152	1.29338e-53	2.72347e-51	ENSG00000112183	Yes	Up	RBM24
2474.45	1.23359	0.0802515	15.3715	2.54103e-53	5.28914e-51	ENSG00000065183	Yes	Up	WDR3
1200.65	1.5252	0.0994568	15.3353	4.44031e-53	9.03478e-51	ENSG00000165271	Yes	Up	NOL6
238.439	2.59193	0.172108	15.0599	2.97263e-51	5.72674e-49	ENSG00000118515	Yes	Up	SGK1
249.838	2.34744	0.155999	15.0478	3.56854e-51	6.80238e-49	ENSG00000121454	Yes	Up	LHX4
730.703	1.56888	0.105852	14.8214	1.06605e-49	1.96991e-47	ENSG00000107815	Yes	Up	TWNK
2360.59	1.10609	0.0748552	14.7764	2.07858e-49	3.72683e-47	ENSG00000076003	Yes	Up	MCM6
9484.28	1.04499	0.0713737	14.641	1.53702e-48	2.72881e-46	ENSG00000072274	Yes	Up	TFRC
4025.48	1.2799	0.0874387	14.6376	1.61557e-48	2.84043e-46	ENSG00000166197	Yes	Up	NOLC1
6550.12	1.04646	0.0715888	14.6176	2.16928e-48	3.77727e-46	ENSG00000164690	Yes	Up	SHH
236.943	2.35623	0.164715	14.3049	2.04007e-46	3.48524e-44	ENSG00000144354	Yes	Up	CDCA7
1053.36	1.38542	0.0972352	14.2481	4.60696e-46	7.79696e-44	ENSG00000111641	Yes	Up	NOP2
6929.43	1.11119	0.078381	14.1768	1.27613e-45	2.13975e-43	ENSG00000100644	Yes	Up	HIF1A
1752.72	1.19194	0.0841902	14.1577	1.67385e-45	2.7809e-43	ENSG00000101361	Yes	Up	NOP56
347.741	2.42163	0.17183	14.0932	4.18245e-45	6.88545e-43	ENSG00000173467	Yes	Up	AGR3
525.249	1.6069	0.11439	14.0476	7.97353e-45	1.28922e-42	ENSG00000181026	Yes	Up	AEN
1276.64	1.38082	0.0987291	13.986	1.8991e-44	3.01673e-42	ENSG00000091127	Yes	Up	PUS7
108.677	4.04655	0.290572	13.9261	4.3944e-44	6.91985e-42	ENSG00000101336	Yes	Up	HCK
3681.75	1.08308	0.0784279	13.8099	2.22208e-43	3.35331e-41	ENSG00000147041	Yes	Up	SYTL5
2280.15	1.18338	0.0866494	13.6571	1.83198e-42	2.67542e-40	ENSG00000170500	Yes	Up	LONRF2
463.391	1.67251	0.123814	13.5083	1.39797e-41	1.99337e-39	ENSG00000102393	Yes	Up	GLA
147.194	3.12359	0.231404	13.4984	1.59749e-41	2.26007e-39	ENSG00000124215	Yes	Up	CDH26
934.717	1.35623	0.100978	13.431	3.98117e-41	5.54577e-39	ENSG00000185052	Yes	Up	SLC24A3
327.534	1.78981	0.134762	13.2812	2.97441e-40	4.08058e-38	ENSG00000054598	Yes	Up	FOXC1
753.859	1.41337	0.107003	13.2087	7.81523e-40	1.04834e-37	ENSG00000155850	Yes	Up	SLC26A2
169.718	2.8532	0.216006	13.2089	7.79828e-40	1.04834e-37	ENSG00000148344	Yes	Up	PTGES
477.235	1.50128	0.113709	13.2029	8.44319e-40	1.12425e-37	ENSG00000197261	Yes	Up	C6orf141
4483.51	1.02888	0.0779348	13.2019	8.56027e-40	1.13152e-37	ENSG00000120690	Yes	Up	ELF1
1491.66	1.0085	0.0766082	13.1644	1.40717e-39	1.83327e-37	ENSG00000117479	Yes	Up	SLC19A2
619.729	1.54504	0.118051	13.0879	3.86342e-39	4.99733e-37	ENSG00000152137	Yes	Up	HSPB8
133.403	3.02424	0.231465	13.0656	5.17425e-39	6.59863e-37	ENSG00000135547	Yes	Up	HEY2
109.622	3.66883	0.281042	13.0544	6.0015e-39	7.60008e-37	ENSG00000147256	Yes	Up	ARHGAP36
2254.77	1.01444	0.0778763	13.0263	8.6741e-39	1.09083e-36	ENSG00000103365	Yes	Up	GGA2
632.54	1.38493	0.106438	13.0116	1.051e-38	1.31259e-36	ENSG00000111816	Yes	Up	FRK
5531.7	1.06264	0.0817098	13.005	1.14548e-38	1.42079e-36	ENSG00000184992	Yes	Up	BRI3BP
2363.42	1.17002	0.0902165	12.969	1.83325e-38	2.24312e-36	ENSG00000164163	Yes	Up	ABCE1
1139.25	1.10314	0.0853603	12.9234	3.32213e-38	4.0107e-36	ENSG00000130713	Yes	Up	EXOSC2
137.51	2.82811	0.220018	12.854	8.16869e-38	9.79647e-36	ENSG00000003137	Yes	Up	CYP26B1
1335.3	1.08619	0.0845062	12.8533	8.23787e-38	9.81444e-36	ENSG00000152767	Yes	Up	FARP1
669.411	1.29759	0.10128	12.8119	1.40636e-37	1.64308e-35	ENSG00000033327	Yes	Up	GAB2
1286.1	1.17551	0.0917928	12.8062	1.51459e-37	1.75819e-35	ENSG00000259075	Yes	Up	POC1B-GALNT4
1392.07	1.13257	0.0884519	12.8044	1.55006e-37	1.7879e-35	ENSG00000082516	Yes	Up	GEMIN5
503.423	1.48632	0.116133	12.7984	1.67338e-37	1.91792e-35	ENSG00000133816	Yes	Up	MICAL2
487.845	1.51806	0.118677	12.7915	1.82903e-37	2.08314e-35	ENSG00000155380	Yes	Up	SLC16A1
956.26	1.15135	0.0901847	12.7666	2.5207e-37	2.85297e-35	ENSG00000103404	Yes	Up	USP31
636.538	1.35603	0.10636	12.7494	3.14166e-37	3.53369e-35	ENSG00000197977	Yes	Up	ELOVL2
169.375	2.35117	0.184966	12.7114	5.11058e-37	5.7128e-35	ENSG00000141682	Yes	Up	PMAIP1
1129.42	1.19181	0.0938034	12.7054	5.51768e-37	6.13005e-35	ENSG00000160818	Yes	Up	GPATCH4
1800.99	1.06785	0.0845242	12.6336	1.37786e-36	1.51222e-34	ENSG00000148843	Yes	Up	PDCD11
308.906	1.73701	0.137632	12.6207	1.62453e-36	1.77221e-34	ENSG00000154122	Yes	Up	ANKH
532.4	1.42875	0.113301	12.6103	1.85367e-36	2.01007e-34	ENSG00000054277	Yes	Up	OPN3
828.021	1.26587	0.100485	12.5976	2.17631e-36	2.332e-34	ENSG00000157193	Yes	Up	LRP8
1260.55	1.18556	0.0946485	12.5259	5.38503e-36	5.73633e-34	ENSG00000257594	Yes	Up	GALNT4
560.797	1.37365	0.109739	12.5175	5.99186e-36	6.34542e-34	ENSG00000239887	Yes	Up	C1orf226
1070.82	1.23764	0.0992659	12.468	1.11659e-35	1.1688e-33	ENSG00000171793	Yes	Up	CTPS1
639.425	1.29203	0.103718	12.4571	1.27975e-35	1.32429e-33	ENSG00000065328	Yes	Up	MCM10
203.014	2.47489	0.199539	12.4031	2.51511e-35	2.58785e-33	ENSG00000143882	Yes	Up	ATP6V1C2
455.346	1.42346	0.114931	12.3853	3.13718e-35	3.20968e-33	ENSG00000116774	Yes	Up	OLFML3
694.458	1.31673	0.10662	12.3497	4.88765e-35	4.9725e-33	ENSG00000166886	Yes	Up	NAB2
774.054	1.59805	0.131356	12.1658	4.72653e-34	4.70289e-32	ENSG00000179041	Yes	Up	RRS1
1298.65	1.10703	0.0910757	12.1551	5.39236e-34	5.30708e-32	ENSG00000132603	Yes	Up	NIP7
410.259	1.57485	0.129703	12.142	6.32731e-34	6.19359e-32	ENSG00000117877	Yes	Up	CD3EAP
501.9	1.71328	0.141216	12.1323	7.12274e-34	6.89763e-32	ENSG00000178105	Yes	Up	DDX10
1134.45	1.12808	0.0930327	12.1256	7.72973e-34	7.44562e-32	ENSG00000096060	Yes	Up	FKBP5
212.07	2.13658	0.178928	11.941	7.23436e-33	6.85901e-31	ENSG00000053747	Yes	Up	LAMA3
790.226	1.23471	0.103648	11.9126	1.01806e-32	9.60208e-31	ENSG00000162377	Yes	Up	COA7
614.43	1.25037	0.105054	11.9021	1.15396e-32	1.08275e-30	ENSG00000112759	Yes	Up	SLC29A1
1788.99	1.10073	0.0925273	11.8963	1.23699e-32	1.15467e-30	ENSG00000163811	Yes	Up	WDR43
1768.95	1.03477	0.0871796	11.8694	1.70615e-32	1.58445e-30	ENSG00000197321	Yes	Up	SVIL
558.094	1.29288	0.109415	11.8163	3.2165e-32	2.92702e-30	ENSG00000156299	Yes	Up	TIAM1
908.946	1.07882	0.0913145	11.8144	3.29058e-32	2.97945e-30	ENSG00000198498	Yes	Up	TMA16
727.795	1.40053	0.118699	11.799	3.94957e-32	3.55834e-30	ENSG00000148840	Yes	Up	PPRC1
406.94	1.47254	0.125281	11.7539	6.74167e-32	5.98455e-30	ENSG00000048162	Yes	Up	NOP16
2858.97	1.00563	0.0862232	11.6631	1.96722e-31	1.72934e-29	ENSG00000166508	Yes	Up	MCM7
993.078	1.21318	0.104666	11.5909	4.58028e-31	3.91246e-29	ENSG00000197375	Yes	Up	SLC22A5
1514.89	1.24544	0.107652	11.5692	5.90269e-31	5.0184e-29	ENSG00000188735	Yes	Up	TMEM120B
1029.33	1.20607	0.104264	11.5675	6.01767e-31	5.09224e-29	ENSG00000104267	Yes	Up	CA2
753.574	1.19285	0.103584	11.5158	1.09888e-30	9.25564e-29	ENSG00000096968	Yes	Up	JAK2
168.47	2.08537	0.182025	11.4565	2.18132e-30	1.77935e-28	ENSG00000004948	Yes	Up	CALCR
336.836	1.75288	0.153274	11.4362	2.756e-30	2.21815e-28	ENSG00000137193	Yes	Up	PIM1
474.743	1.35692	0.119981	11.3094	1.17838e-29	9.23781e-28	ENSG00000143476	Yes	Up	DTL
472.901	1.36468	0.120744	11.3023	1.27793e-29	9.97503e-28	ENSG00000185090	Yes	Up	MANEAL
270.754	1.63763	0.145843	11.2288	2.94611e-29	2.26064e-27	ENSG00000110104	Yes	Up	CCDC86
121.416	2.5024	0.223549	11.194	4.36506e-29	3.3213e-27	ENSG00000116833	Yes	Up	NR5A2
1051.41	1.13442	0.101788	11.145	7.57703e-29	5.66993e-27	ENSG00000197498	Yes	Up	RPF2
911.71	1.09197	0.0980549	11.1363	8.35277e-29	6.22471e-27	ENSG00000181788	Yes	Up	SIAH2
419.783	1.32794	0.119742	11.0901	1.40177e-28	1.02357e-26	ENSG00000179241	Yes	Up	LDLRAD3
836.073	1.09633	0.0991575	11.0565	2.03984e-28	1.48351e-26	ENSG00000128059	Yes	Up	PPAT
334.256	1.39115	0.126067	11.0351	2.58903e-28	1.86792e-26	ENSG00000168453	Yes	Up	HR
304.99	1.44739	0.131485	11.0081	3.49393e-28	2.50085e-26	ENSG00000119508	Yes	Up	NR4A3
395.646	1.42673	0.129711	10.9992	3.85361e-28	2.73667e-26	ENSG00000183579	Yes	Up	ZNRF3
66.8326	3.53979	0.323154	10.9539	6.36473e-28	4.5023e-26	ENSG00000115112	Yes	Up	TFCP2L1
556.841	1.2171	0.111132	10.9518	6.5151e-28	4.59074e-26	ENSG00000094804	Yes	Up	CDC6
366.119	1.53236	0.140276	10.9239	8.85937e-28	6.17055e-26	ENSG00000145220	Yes	Up	LYAR
975.851	1.07697	0.0986737	10.9144	9.83504e-28	6.82386e-26	ENSG00000198805	Yes	Up	PNP
827.683	1.01433	0.0931675	10.8872	1.32695e-27	9.17168e-26	ENSG00000070814	Yes	Up	TCOF1
1551.48	1.07092	0.098462	10.8764	1.49299e-27	1.028e-25	ENSG00000148488	Yes	Up	ST8SIA6
488.273	1.41746	0.130387	10.8711	1.582e-27	1.08517e-25	ENSG00000135763	Yes	Up	URB2
784.369	1.25065	0.115303	10.8466	2.06971e-27	1.40904e-25	ENSG00000165244	Yes	Up	ZNF367
866.625	1.15043	0.106115	10.8414	2.19121e-27	1.48062e-25	ENSG00000138442	Yes	Up	WDR12
781.233	1.26788	0.117078	10.8293	2.49946e-27	1.67639e-25	ENSG00000159167	Yes	Up	STC1
700.351	1.11785	0.103823	10.7669	4.93406e-27	3.23735e-25	ENSG00000144749	Yes	Up	LRIG1
72.904	3.56972	0.332172	10.7466	6.1481e-27	4.01935e-25	ENSG00000169085	Yes	Up	C8orf46
552.315	1.20871	0.113048	10.6921	1.10881e-26	7.17125e-25	ENSG00000126953	Yes	Up	TIMM8A
148.071	2.08521	0.195265	10.6789	1.27837e-26	8.2384e-25	ENSG00000166833	Yes	Up	NAV2
1046.41	1.11933	0.105093	10.6508	1.72791e-26	1.1096e-24	ENSG00000123213	Yes	Up	NLN
295.265	1.49257	0.140579	10.6173	2.47615e-26	1.57335e-24	ENSG00000154328	Yes	Up	NEIL2
919.21	1.01776	0.096077	10.5932	3.20445e-26	2.02193e-24	ENSG00000136826	Yes	Up	KLF4
705.973	1.06748	0.101087	10.56	4.5657e-26	2.83151e-24	ENSG00000177788	Yes	Up	AL162595.1
724.026	1.09526	0.104602	10.4707	1.17804e-25	7.23154e-24	ENSG00000138821	Yes	Up	SLC39A8
83.0942	2.86254	0.273526	10.4653	1.2467e-25	7.62717e-24	ENSG00000198959	Yes	Up	TGM2
832.692	1.08547	0.103791	10.4582	1.34341e-25	8.1912e-24	ENSG00000113460	Yes	Up	BRIX1
662.989	1.09627	0.105473	10.3939	2.64345e-25	1.57988e-23	ENSG00000135521	Yes	Up	LTV1
486.846	1.14894	0.110917	10.3586	3.82647e-25	2.2645e-23	ENSG00000123600	Yes	Up	METTL8
873.482	1.15841	0.11255	10.2924	7.62446e-25	4.41122e-23	ENSG00000143179	Yes	Up	UCK2
376.218	1.27818	0.125361	10.1959	2.06729e-24	1.17725e-22	ENSG00000213062	Yes	Up	AL021068.1
122.93	2.03506	0.200955	10.1269	4.19545e-24	2.32341e-22	ENSG00000177108	Yes	Up	ZDHHC22
441.371	1.16524	0.115721	10.0694	7.54179e-24	4.13861e-22	ENSG00000137124	Yes	Up	ALDH1B1
895.363	1.1447	0.11473	9.97733	1.91561e-23	1.02364e-21	ENSG00000093167	Yes	Up	LRRFIP2
519.375	1.05404	0.106451	9.90172	4.09175e-23	2.154e-21	ENSG00000188112	Yes	Up	C6orf132
429.306	1.19968	0.122796	9.76968	1.51933e-22	7.68534e-21	ENSG00000111845	Yes	Up	PAK1IP1
630.948	1.0248	0.104988	9.76113	1.65297e-22	8.29185e-21	ENSG00000155189	Yes	Up	AGPAT5
714.862	1.12282	0.115158	9.75024	1.84025e-22	9.20582e-21	ENSG00000138035	Yes	Up	PNPT1
618.629	1.11973	0.116555	9.60687	7.47859e-22	3.64059e-20	ENSG00000154743	Yes	Up	TSEN2
390.002	1.12929	0.118349	9.54198	1.40131e-21	6.71329e-20	ENSG00000278291	Yes	Up	AL161772.1
1056.87	1.07087	0.11253	9.51634	1.7939e-21	8.57142e-20	ENSG00000080608	Yes	Up	PUM3
545.412	1.2066	0.127202	9.48575	2.40656e-21	1.1349e-19	ENSG00000173145	Yes	Up	NOC3L
698.057	1.2155	0.128678	9.44609	3.51725e-21	1.64159e-19	ENSG00000204792	Yes	Up	LINC01291
437.438	1.15234	0.122229	9.42772	4.19098e-21	1.95101e-19	ENSG00000165490	Yes	Up	DDIAS
273.462	1.30564	0.138758	9.40948	4.98608e-21	2.30339e-19	ENSG00000164045	Yes	Up	CDC25A
814.645	1.15089	0.12315	9.34542	9.15246e-21	4.17486e-19	ENSG00000172197	Yes	Up	MBOAT1
440.897	1.08954	0.116788	9.32926	1.06612e-20	4.81454e-19	ENSG00000052749	Yes	Up	RRP12
377.257	1.24792	0.134416	9.28398	1.63262e-20	7.28206e-19	ENSG00000132382	Yes	Up	MYBBP1A
318.252	1.26286	0.136196	9.27233	1.82123e-20	8.10336e-19	ENSG00000075643	Yes	Up	MOCOS
238.205	1.4812	0.16093	9.20399	3.44888e-20	1.51225e-18	ENSG00000180834	Yes	Up	MAP6D1
893.973	1.06066	0.115332	9.19657	3.69543e-20	1.61254e-18	ENSG00000073111	Yes	Up	MCM2
2213.42	1.02659	0.111883	9.17555	4.49281e-20	1.94642e-18	ENSG00000117984	Yes	Up	CTSD
397.123	1.37235	0.149816	9.16029	5.17596e-20	2.23703e-18	ENSG00000160193	Yes	Up	WDR4
512.7	1.05482	0.115563	9.12765	7.00052e-20	2.97588e-18	ENSG00000115946	Yes	Up	PNO1
170.479	1.66688	0.18296	9.11058	8.19411e-20	3.46699e-18	ENSG00000102445	Yes	Up	RUBCNL
174.271	1.80462	0.198529	9.08995	9.90825e-20	4.17275e-18	ENSG00000140961	Yes	Up	OSGIN1
54.9112	3.21132	0.355368	9.0366	1.61614e-19	6.72798e-18	ENSG00000138131	Yes	Up	LOXL4
52.9397	3.64908	0.405386	9.00149	2.22667e-19	9.20612e-18	ENSG00000253125	Yes	Up	AC055854.1
375.083	1.19019	0.132335	8.99377	2.389e-19	9.83236e-18	ENSG00000092470	Yes	Up	WDR76
440.563	1.13026	0.126234	8.95374	3.43646e-19	1.4016e-17	ENSG00000258964	Yes	Up	AL137129.1
282.732	1.42881	0.159647	8.94984	3.55995e-19	1.4487e-17	ENSG00000141384	Yes	Up	TAF4B
396.189	1.17042	0.131039	8.93184	4.19e-19	1.70127e-17	ENSG00000170153	Yes	Up	RNF150
271.256	1.23586	0.139263	8.87427	7.03953e-19	2.78338e-17	ENSG00000132768	Yes	Up	DPH2
751.267	1.03873	0.117626	8.8308	1.03929e-18	4.05613e-17	ENSG00000170846	Yes	Up	AC093323.1
195.78	1.48193	0.168039	8.81898	1.15507e-18	4.48865e-17	ENSG00000170345	Yes	Up	FOS
219.91	1.45463	0.165825	8.77208	1.75403e-18	6.72962e-17	ENSG00000090447	Yes	Up	TFAP4
797.492	1.13925	0.129914	8.76929	1.79796e-18	6.86905e-17	ENSG00000053372	Yes	Up	MRTO4
221.982	1.58994	0.181388	8.76543	1.86069e-18	7.07885e-17	ENSG00000176485	Yes	Up	PLA2G16
380.538	1.08473	0.124697	8.69891	3.35074e-18	1.25369e-16	ENSG00000163002	Yes	Up	NUP35
47.9876	3.30653	0.382102	8.65353	4.99321e-18	1.84159e-16	ENSG00000182575	Yes	Up	NXPH3
414.522	1.01306	0.117092	8.65183	5.0681e-18	1.86541e-16	ENSG00000171208	Yes	Up	NETO2
231.369	1.3367	0.15539	8.60226	7.81604e-18	2.83649e-16	ENSG00000124787	Yes	Up	RPP40
191.185	1.49074	0.173785	8.57805	9.64958e-18	3.48096e-16	ENSG00000261373	Yes	Up	VPS9D1-AS1
368.541	1.41233	0.165696	8.5236	1.54669e-17	5.51358e-16	ENSG00000276043	Yes	Up	UHRF1
74.8242	2.17912	0.256143	8.50746	1.77786e-17	6.30043e-16	ENSG00000100490	Yes	Up	CDKL1
108.083	1.94545	0.229752	8.4676	2.50504e-17	8.80849e-16	ENSG00000249590	Yes	Up	AC004832.3
133.114	1.80004	0.214581	8.38863	4.91859e-17	1.70307e-15	ENSG00000013619	Yes	Up	MAMLD1
651.833	1.03429	0.123674	8.36302	6.11336e-17	2.08881e-15	ENSG00000138031	Yes	Up	ADCY3
302.467	1.27222	0.152601	8.33692	7.62478e-17	2.57606e-15	ENSG00000039560	Yes	Up	RAI14
411.266	1.09229	0.131126	8.33011	8.07668e-17	2.71355e-15	ENSG00000196372	Yes	Up	ASB13
367.695	1.13366	0.136632	8.2972	1.06591e-16	3.54176e-15	ENSG00000184162	Yes	Up	NR2C2AP
121.068	1.69899	0.205707	8.25927	1.46569e-16	4.81708e-15	ENSG00000179542	Yes	Up	SLITRK4
98.1955	1.85215	0.225541	8.21203	2.17487e-16	7.09636e-15	ENSG00000196932	Yes	Up	TMEM26
157.13	1.78439	0.217316	8.21106	2.19235e-16	7.14053e-15	ENSG00000223749	Yes	Up	MIR503HG
218.17	1.37812	0.167849	8.21048	2.20307e-16	7.16255e-15	ENSG00000037897	Yes	Up	METTL1
257.893	1.22815	0.14962	8.20845	2.24063e-16	7.2586e-15	ENSG00000178409	Yes	Up	BEND3
266.04	1.21327	0.148351	8.17843	2.87572e-16	9.26628e-15	ENSG00000136982	Yes	Up	DSCC1
110.931	1.70012	0.208786	8.14288	3.85992e-16	1.22416e-14	ENSG00000164778	Yes	Up	EN2
419.541	1.02013	0.125662	8.11808	4.73628e-16	1.48647e-14	ENSG00000169016	Yes	Up	E2F6
182.443	1.61151	0.198714	8.10969	5.07483e-16	1.58997e-14	ENSG00000259977	Yes	Up	AL121578.3
330.724	1.38129	0.170545	8.09931	5.52724e-16	1.72872e-14	ENSG00000285655	Yes	Up
187.983	1.79601	0.223025	8.05294	8.08303e-16	2.50643e-14	ENSG00000111341	Yes	Up	MGP
51.2172	2.87969	0.35923	8.01627	1.09003e-15	3.34564e-14	ENSG00000069188	Yes	Up	SDK2
233.232	1.29518	0.161629	8.01326	1.11705e-15	3.4228e-14	ENSG00000198298	Yes	Up	ZNF485
280.771	1.26102	0.158074	7.97743	1.49406e-15	4.52439e-14	ENSG00000177192	Yes	Up	PUS1
315.18	1.03614	0.131439	7.88304	3.1952e-15	9.42364e-14	ENSG00000198133	Yes	Up	TMEM229B
331.189	1.06295	0.134844	7.88283	3.20036e-15	9.42364e-14	ENSG00000178921	Yes	Up	PFAS
123.094	1.89642	0.241646	7.84791	4.23026e-15	1.23558e-13	ENSG00000084628	Yes	Up	NKAIN1
59.796	2.68515	0.342418	7.84173	4.44365e-15	1.29581e-13	ENSG00000174827	Yes	Up	PDZK1
282.487	1.27438	0.162601	7.8375	4.59604e-15	1.3381e-13	ENSG00000101412	Yes	Up	E2F1
299.106	1.05822	0.13537	7.8172	5.40124e-15	1.56498e-13	ENSG00000075131	Yes	Up	TIPIN
47.0306	2.91975	0.374068	7.80538	5.93227e-15	1.7082e-13	ENSG00000153162	Yes	Up	BMP6
298.036	1.06278	0.136356	7.79412	6.48571e-15	1.85838e-13	ENSG00000064652	Yes	Up	SNX24
42.5806	2.85407	0.370316	7.70711	1.287e-14	3.61899e-13	ENSG00000170965	Yes	Up	PLAC1
256.421	1.27082	0.165226	7.69139	1.45547e-14	4.08003e-13	ENSG00000171346	Yes	Up	KRT15
279.808	1.07339	0.140952	7.61527	2.63133e-14	7.2089e-13	ENSG00000149328	Yes	Up	GLB1L2
293.38	1.08778	0.143472	7.58184	3.40684e-14	9.2357e-13	ENSG00000169258	Yes	Up	GPRIN1
210.968	1.2231	0.161392	7.57848	3.49631e-14	9.46409e-13	ENSG00000181938	Yes	Up	GINS3
68.4081	2.11074	0.279175	7.56063	4.01114e-14	1.08253e-12	ENSG00000254343	Yes	Up	AC091563.1
157.255	1.52801	0.202237	7.55554	4.17118e-14	1.12405e-12	ENSG00000232445	Yes	Up	AC006329.1
55.7876	2.45328	0.32536	7.54019	4.69293e-14	1.25903e-12	ENSG00000111339	Yes	Up	ART4
40.0456	3.26227	0.435507	7.49073	6.84896e-14	1.81062e-12	ENSG00000244265	Yes	Up	SIAH2-AS1
254.878	1.11859	0.149914	7.46156	8.55057e-14	2.24409e-12	ENSG00000112578	Yes	Up	BYSL
153.269	1.36373	0.183832	7.41834	1.18601e-13	3.0682e-12	ENSG00000130045	Yes	Up	NXNL2
59.1111	2.42901	0.330246	7.35516	1.90702e-13	4.85032e-12	ENSG00000132554	Yes	Up	RGS22
102.202	1.66606	0.226809	7.34567	2.04738e-13	5.17098e-12	ENSG00000164626	Yes	Up	KCNK5
283.345	1.05731	0.144087	7.33801	2.16797e-13	5.46033e-12	ENSG00000280148	Yes	Up	AL049844.3
141.621	1.47528	0.204555	7.21211	5.50908e-13	1.32489e-11	ENSG00000256663	Yes	Up	AC112777.1
73.3016	1.96002	0.271795	7.21138	5.53871e-13	1.33024e-11	ENSG00000287354	Yes	Up
218.918	1.23699	0.171702	7.20428	5.83499e-13	1.39955e-11	ENSG00000196371	Yes	Up	FUT4
243.438	1.32578	0.184726	7.17702	7.12467e-13	1.69096e-11	ENSG00000277159	Yes	Up	AL139384.2
139.576	1.45274	0.204093	7.11806	1.09455e-12	2.54118e-11	ENSG00000161958	Yes	Up	FGF11
219.989	1.21299	0.171034	7.09213	1.32065e-12	3.03114e-11	ENSG00000254535	Yes	Up	PABPC4L
206.153	1.14516	0.162389	7.05198	1.7639e-12	3.98284e-11	ENSG00000007968	Yes	Up	E2F2
100.01	2.13053	0.303085	7.02948	2.07306e-12	4.64618e-11	ENSG00000023445	Yes	Up	BIRC3
151.669	1.39796	0.19964	7.00242	2.5158e-12	5.61067e-11	ENSG00000268234	Yes	Up	FKBP4P6
47.8949	2.28684	0.328256	6.96663	3.24631e-12	7.10851e-11	ENSG00000182993	Yes	Up	C12orf60
2121.44	1.28293	0.184384	6.95793	3.45307e-12	7.54302e-11	ENSG00000160182	Yes	Up	TFF1
76.3603	1.92371	0.276829	6.94909	3.6764e-12	8.01155e-11	ENSG00000179431	Yes	Up	FJX1
270.19	1.20263	0.174595	6.88811	5.65367e-12	1.2045e-10	ENSG00000065320	Yes	Up	NTN1
193.129	1.10723	0.160771	6.88701	5.69787e-12	1.21249e-10	ENSG00000155846	Yes	Up	PPARGC1B
26.3411	3.66967	0.533267	6.88149	5.92281e-12	1.2574e-10	ENSG00000080031	Yes	Up	PTPRH
128.331	1.62087	0.236295	6.85953	6.90875e-12	1.45805e-10	ENSG00000189007	Yes	Up	ADAT2
127.182	1.43006	0.208502	6.85875	6.94671e-12	1.46277e-10	ENSG00000272884	Yes	Up	AC113189.4
129.703	1.42133	0.20751	6.84947	7.41264e-12	1.55185e-10	ENSG00000176438	Yes	Up	SYNE3
156.521	1.27005	0.185741	6.83778	8.0429e-12	1.67798e-10	ENSG00000232956	Yes	Up	SNHG15
133.638	1.4423	0.211264	6.82701	8.67017e-12	1.80469e-10	ENSG00000113356	Yes	Up	POLR3G
163.24	1.28138	0.187853	6.82118	9.02927e-12	1.87513e-10	ENSG00000226562	Yes	Up	CYP4F26P
99.141	1.46638	0.21695	6.75904	1.38905e-11	2.83589e-10	ENSG00000173706	Yes	Up	HEG1
314.059	1.0238	0.151575	6.75439	1.43438e-11	2.92514e-10	ENSG00000243960	Yes	Up	AL390195.1
195.975	1.11359	0.16644	6.69065	2.22184e-11	4.43121e-10	ENSG00000163638	Yes	Up	ADAMTS9
173.392	1.12945	0.16937	6.66853	2.58386e-11	5.12498e-10	ENSG00000101187	Yes	Up	SLCO4A1
166.326	1.25642	0.188636	6.66055	2.72799e-11	5.40495e-10	ENSG00000157350	Yes	Up	ST3GAL2
73.2594	1.77244	0.267022	6.63781	3.18374e-11	6.28043e-10	ENSG00000178718	Yes	Up	RPP25
92.765	1.49284	0.225375	6.6238	3.50091e-11	6.86868e-10	ENSG00000183036	Yes	Up	PCP4
223.299	1.08487	0.164126	6.60996	3.8443e-11	7.4937e-10	ENSG00000247626	Yes	Up	MARS2
177.829	1.17546	0.178389	6.58931	4.41881e-11	8.54917e-10	ENSG00000198929	Yes	Up	NOS1AP
159.127	1.1437	0.173822	6.57969	4.71425e-11	9.07231e-10	ENSG00000127423	Yes	Up	AUNIP
53.8429	2.09635	0.319011	6.5714	4.98437e-11	9.53946e-10	ENSG00000103184	Yes	Up	SEC14L5
186.12	1.03411	0.157401	6.5699	5.03504e-11	9.60796e-10	ENSG00000186314	Yes	Up	PRELID2
206.963	1.26485	0.192589	6.56762	5.11266e-11	9.74581e-10	ENSG00000261236	Yes	Up	BOP1
133.684	1.33121	0.204704	6.50309	7.86872e-11	1.46599e-09	ENSG00000125454	Yes	Up	SLC25A19
177.958	1.10343	0.170172	6.48418	8.92183e-11	1.65701e-09	ENSG00000012171	Yes	Up	SEMA3B
230.538	1.04753	0.162267	6.45555	1.07825e-10	1.97832e-09	ENSG00000107014	Yes	Up	RLN2
107.278	1.48948	0.232785	6.39853	1.56879e-10	2.83809e-09	ENSG00000114767	Yes	Up	RRP9
64.5925	1.90474	0.299018	6.36999	1.89035e-10	3.37931e-09	ENSG00000156463	Yes	Up	SH3RF2
148.93	1.17267	0.18525	6.33021	2.44826e-10	4.3128e-09	ENSG00000221955	Yes	Up	SLC12A8
97.9485	1.5328	0.243464	6.29579	3.05837e-10	5.34079e-09	ENSG00000100065	Yes	Up	CARD10
82.6022	1.4846	0.236273	6.28341	3.31216e-10	5.7673e-09	ENSG00000162444	Yes	Up	RBP7
94.0046	1.46295	0.2329	6.28147	3.35395e-10	5.83446e-09	ENSG00000285791	Yes	Up
217.874	1.05196	0.168266	6.25178	4.0581e-10	6.99222e-09	ENSG00000102967	Yes	Up	DHODH
145.441	1.1646	0.187782	6.20186	5.57985e-10	9.51464e-09	ENSG00000189337	Yes	Up	KAZN
210.679	1.01473	0.164749	6.1592	7.31112e-10	1.2316e-08	ENSG00000198807	Yes	Up	PAX9
146.559	1.09024	0.177515	6.1417	8.16416e-10	1.36767e-08	ENSG00000163235	Yes	Up	TGFA
177.632	1.05921	0.172635	6.13555	8.48664e-10	1.41775e-08	ENSG00000123545	Yes	Up	NDUFAF4
120.346	1.29733	0.211584	6.13151	8.70505e-10	1.45023e-08	ENSG00000204856	Yes	Up	FAM216A
95.097	1.35805	0.222777	6.09601	1.0875e-09	1.7887e-08	ENSG00000138030	Yes	Up	KHK
123.603	1.18084	0.193858	6.09128	1.1201e-09	1.83898e-08	ENSG00000187098	Yes	Up	MITF
61.0154	1.70372	0.279804	6.08898	1.13632e-09	1.86222e-08	ENSG00000259937	Yes	Up	AC023158.1
98.7704	1.38449	0.228015	6.07194	1.26374e-09	2.05801e-08	ENSG00000185818	Yes	Up	NAT8L
115.838	1.17223	0.196077	5.97844	2.2529e-09	3.55071e-08	ENSG00000142149	Yes	Up	HUNK
1494.9	1.11776	0.188541	5.92848	3.05754e-09	4.72836e-08	ENSG00000102743	Yes	Up	SLC25A15
124.535	1.10577	0.186625	5.92509	3.12132e-09	4.82286e-08	ENSG00000198933	Yes	Up	TBKBP1
221.794	1.03303	0.174745	5.91163	3.38748e-09	5.19864e-08	ENSG00000189046	Yes	Up	ALKBH2
164.944	1.17993	0.200025	5.89892	3.65899e-09	5.60106e-08	ENSG00000137462	Yes	Up	TLR2
152.419	1.12479	0.191253	5.88117	4.07366e-09	6.19395e-08	ENSG00000241360	Yes	Up	PDXP
250.251	1.1776	0.200521	5.87269	4.28783e-09	6.50321e-08	ENSG00000251129	Yes	Up	LINC02506
35.8967	2.31053	0.393573	5.87065	4.34093e-09	6.57273e-08	ENSG00000160183	Yes	Up	TMPRSS3
145.283	1.05403	0.180356	5.84419	5.09026e-09	7.63708e-08	ENSG00000232677	Yes	Up	LINC00665
139.849	1.09001	0.18711	5.82547	5.69527e-09	8.48854e-08	ENSG00000085840	Yes	Up	ORC1
138.765	1.08211	0.186654	5.79739	6.73551e-09	9.91653e-08	ENSG00000163376	Yes	Up	KBTBD8
85.2781	1.49408	0.259874	5.74923	8.96499e-09	1.28895e-07	ENSG00000254706	Yes	Up	AL512785.2
78.4389	1.40753	0.245063	5.74355	9.2712e-09	1.33037e-07	ENSG00000196427	Yes	Up	NBPF4
52.0111	1.76729	0.308295	5.73245	9.89898e-09	1.41373e-07	ENSG00000132386	Yes	Up	SERPINF1
28.8137	3.00169	0.524297	5.72516	1.03335e-08	1.47346e-07	ENSG00000101463	Yes	Up	SYNDIG1
54.9777	1.6193	0.285009	5.68157	1.33463e-08	1.88671e-07	ENSG00000175920	Yes	Up	DOK7
69.2799	1.42878	0.252339	5.66214	1.49499e-08	2.08412e-07	ENSG00000151640	Yes	Up	DPYSL4
208.982	1.09517	0.194165	5.64043	1.69628e-08	2.34309e-07	ENSG00000185950	Yes	Up	IRS2
295.121	1.00417	0.179098	5.60682	2.06079e-08	2.80172e-07	ENSG00000164430	Yes	Up	CGAS
163.456	1.05407	0.189511	5.56205	2.66631e-08	3.56079e-07	ENSG00000179913	Yes	Up	B3GNT3
87.7909	1.30644	0.235097	5.55704	2.74388e-08	3.65629e-07	ENSG00000251669	Yes	Up	FAM86EP
103.107	1.12853	0.205056	5.50349	3.72343e-08	4.86841e-07	ENSG00000134569	Yes	Up	LRP4
146.742	1.0149	0.184693	5.49508	3.90542e-08	5.09901e-07	ENSG00000091651	Yes	Up	ORC6
57.2596	1.57297	0.286565	5.48907	4.04052e-08	5.26205e-07	ENSG00000183578	Yes	Up	TNFAIP8L3
133.289	1.06828	0.195138	5.4745	4.38753e-08	5.67527e-07	ENSG00000170075	Yes	Up	GPR37L1
92.4396	1.31646	0.240527	5.47322	4.41927e-08	5.68935e-07	ENSG00000182057	Yes	Up	OGFRP1
39.1675	1.83046	0.337106	5.42993	5.63751e-08	7.15916e-07	ENSG00000106688	Yes	Up	SLC1A1
117.338	1.14095	0.211038	5.40636	6.43199e-08	8.06068e-07	ENSG00000158483	Yes	Up	FAM86C1
149.27	1.15554	0.213816	5.40437	6.50373e-08	8.14495e-07	ENSG00000118894	Yes	Up	EEF2KMT
98.7909	1.31474	0.243662	5.39575	6.82373e-08	8.51626e-07	ENSG00000172183	Yes	Up	ISG20
54.2716	1.70468	0.318652	5.34966	8.81192e-08	1.07894e-06	ENSG00000004660	Yes	Up	CAMKK1
139.575	1.08327	0.202669	5.34501	9.04142e-08	1.10554e-06	ENSG00000147255	Yes	Up	IGSF1
121.614	1.07889	0.202835	5.31905	1.04313e-07	1.26608e-06	ENSG00000114737	Yes	Up	CISH
106.069	1.254	0.23636	5.30547	1.12382e-07	1.35669e-06	ENSG00000176749	Yes	Up	CDK5R1
50.5938	1.66793	0.314557	5.30247	1.14244e-07	1.37465e-06	ENSG00000126249	Yes	Up	PDCD2L
32.3969	2.3062	0.435239	5.2987	1.16628e-07	1.40054e-06	ENSG00000228649	Yes	Up	SNHG26
62.438	1.44717	0.273217	5.29677	1.17869e-07	1.41357e-06	ENSG00000149798	Yes	Up	CDC42EP2
18.4931	3.12302	0.591746	5.27763	1.30865e-07	1.5499e-06	ENSG00000188176	Yes	Up	SMTNL2
88.9311	1.26187	0.239857	5.26092	1.43334e-07	1.68548e-06	ENSG00000224903	Yes	Up	AC005534.1
85.6558	1.22116	0.23293	5.24259	1.58342e-07	1.84394e-06	ENSG00000284968	Yes	Up	AC093827.4
28.6069	2.08549	0.39803	5.23953	1.60989e-07	1.87001e-06	ENSG00000110799	Yes	Up	VWF
19.8716	3.52615	0.674099	5.23091	1.68676e-07	1.94557e-06	ENSG00000244682	Yes	Up	FCGR2C
184.529	1.05959	0.202852	5.22347	1.75597e-07	2.02026e-06	ENSG00000129911	Yes	Up	KLF16
49.8685	2.00799	0.384485	5.22255	1.76475e-07	2.02907e-06	ENSG00000038427	Yes	Up	VCAN
35.796	2.1242	0.409564	5.18649	2.14297e-07	2.42999e-06	ENSG00000233885	Yes	Up	YEATS2-AS1
87.0721	1.2118	0.234336	5.17121	2.32578e-07	2.61925e-06	ENSG00000163995	Yes	Up	ABLIM2
131.745	1.01877	0.197827	5.1498	2.60765e-07	2.92214e-06	ENSG00000152377	Yes	Up	SPOCK1
21.0259	3.3173	0.645463	5.13941	2.75604e-07	3.07773e-06	ENSG00000225465	Yes	Up	RFPL1S
13.8138	5.85265	1.14649	5.10485	3.31058e-07	3.63782e-06	ENSG00000115155	Yes	Up	OTOF
118.572	1.05522	0.207181	5.09326	3.51961e-07	3.85348e-06	ENSG00000124249	Yes	Up	KCNK15
105.222	1.19864	0.235743	5.08451	3.68585e-07	4.02333e-06	ENSG00000108924	Yes	Up	HLF
48.0301	1.60119	0.317345	5.04558	4.52152e-07	4.89597e-06	ENSG00000165816	Yes	Up	VWA2
63.9608	1.32818	0.264304	5.02522	5.02866e-07	5.42048e-06	ENSG00000173621	Yes	Up	LRFN4
118.923	1.12244	0.223888	5.01343	5.34683e-07	5.74974e-06	ENSG00000132661	Yes	Up	NXT1
22.1319	2.71117	0.545426	4.97073	6.67017e-07	7.06788e-06	ENSG00000166250	Yes	Up	CLMP
28.2418	2.17344	0.438307	4.95871	7.09625e-07	7.49744e-06	ENSG00000163485	Yes	Up	ADORA1
65.7021	1.36039	0.275902	4.93069	8.19413e-07	8.57236e-06	ENSG00000262880	Yes	Up	AC113189.2
50.9363	1.67103	0.339436	4.92295	8.52478e-07	8.86704e-06	ENSG00000234261	Yes	Up	AL138720.1
37.7151	1.75934	0.357536	4.92073	8.62235e-07	8.95824e-06	ENSG00000214456	Yes	Up	PLIN5
46.6823	1.88488	0.383556	4.91422	8.91375e-07	9.21868e-06	ENSG00000172061	Yes	Up	LRRC15
35.5777	1.85624	0.378429	4.90512	9.33695e-07	9.64534e-06	ENSG00000249176	Yes	Up	AC027801.3
17.2056	2.9752	0.608922	4.88601	1.029e-06	1.05456e-05	ENSG00000188100	Yes	Up	FAM25A
143.44	1.00104	0.205488	4.87153	1.10736e-06	1.12658e-05	ENSG00000259330	Yes	Up	INAFM2
63.5365	1.29873	0.266924	4.86556	1.14136e-06	1.15727e-05	ENSG00000263069	Yes	Up	AC124319.2
24.8987	2.26233	0.465357	4.86149	1.16506e-06	1.17735e-05	ENSG00000122679	Yes	Up	RAMP3
86.3623	1.22434	0.25297	4.83987	1.29927e-06	1.30787e-05	ENSG00000188488	Yes	Up	SERPINA5
45.757	1.52367	0.314962	4.83763	1.31396e-06	1.32118e-05	ENSG00000241361	Yes	Up	SLC25A24P1
15.2151	5.97985	1.24119	4.81783	1.4513e-06	1.44722e-05	ENSG00000072694	Yes	Up	FCGR2B
115.783	1.13125	0.23593	4.79486	1.62785e-06	1.60734e-05	ENSG00000230457	Yes	Up	PA2G4P4
80.4116	1.50676	0.316394	4.76228	1.91418e-06	1.85965e-05	ENSG00000207652	Yes	Up	MIR621
54.9524	1.33625	0.282672	4.72719	2.27653e-06	2.18241e-05	ENSG00000157734	Yes	Up	SNX22
13.6758	3.94755	0.839723	4.70102	2.58868e-06	2.45401e-05	ENSG00000151224	Yes	Up	MAT1A
17.5229	2.69657	0.574486	4.69388	2.68076e-06	2.53635e-05	ENSG00000128268	Yes	Up	MGAT3
43.398	1.94614	0.416211	4.67584	2.92754e-06	2.74404e-05	ENSG00000244242	Yes	Up	IFITM10
84.9715	1.09996	0.236639	4.64827	3.34729e-06	3.11811e-05	ENSG00000148677	Yes	Up	ANKRD1
36.7381	1.62224	0.349977	4.63527	3.56467e-06	3.29855e-05	ENSG00000113763	Yes	Up	UNC5A
95.8449	1.10567	0.238912	4.62793	3.69346e-06	3.40555e-05	ENSG00000187486	Yes	Up	KCNJ11
56.3933	1.33828	0.291913	4.58452	4.55031e-06	4.11802e-05	ENSG00000203685	Yes	Up	STUM
7.95095	6.21843	1.35892	4.57602	4.73902e-06	4.27811e-05	ENSG00000159337	Yes	Up	PLA2G4D
32.1895	1.78861	0.394156	4.53781	5.68407e-06	5.07058e-05	ENSG00000163873	Yes	Up	GRIK3
20.3815	2.41981	0.533311	4.53733	5.69712e-06	5.07472e-05	ENSG00000142619	Yes	Up	PADI3
16.3958	2.70429	0.601477	4.49608	6.92185e-06	6.05837e-05	ENSG00000254290	Yes	Up	AC124067.4
80.1957	1.07168	0.239531	4.47408	7.67417e-06	6.65891e-05	ENSG00000166166	Yes	Up	TRMT61A
6.8105	6.14206	1.3766	4.46176	8.12883e-06	7.02649e-05	ENSG00000075886	Yes	Up	TUBA3D
70.3551	1.25727	0.282181	4.45554	8.36824e-06	7.2071e-05	ENSG00000277846	Yes	Up	SNORD30
16.909	2.67627	0.602627	4.44101	8.95367e-06	7.65905e-05	ENSG00000136542	Yes	Up	GALNT5
47.7652	1.37481	0.309843	4.43711	9.11739e-06	7.78438e-05	ENSG00000172927	Yes	Up	MYEOV
27.4928	1.77784	0.40234	4.41874	9.92801e-06	8.41696e-05	ENSG00000239282	Yes	Up	CASTOR1
83.9991	1.10602	0.25095	4.40731	1.04662e-05	8.83186e-05	ENSG00000154099	Yes	Up	DNAAF1
48.3037	1.52486	0.348812	4.37159	1.23344e-05	0.000102885	ENSG00000275043	Yes	Up	SNORD25
48.1687	1.35984	0.313132	4.34272	1.4073e-05	0.000116316	ENSG00000229124	Yes	Up	VIM-AS1
25.2751	1.96951	0.454862	4.32991	1.49171e-05	0.000122577	ENSG00000169783	Yes	Up	LINGO1
50.7433	1.44631	0.33522	4.31452	1.59951e-05	0.00013077	ENSG00000272711	Yes	Up	AC019069.1
67.6243	1.18798	0.276614	4.29471	1.74924e-05	0.000142049	ENSG00000132481	Yes	Up	TRIM47
34.4073	1.68634	0.394454	4.27513	1.91024e-05	0.0001541	ENSG00000012124	Yes	Up	CD22
18.7609	2.07761	0.48619	4.27324	1.92649e-05	0.000155259	ENSG00000179862	Yes	Up	CITED4
64.3472	1.2156	0.284972	4.26568	1.99294e-05	0.00016033	ENSG00000255513	Yes	Up	AC005363.1
49.8732	1.3008	0.305019	4.26463	2.00229e-05	0.00016101	ENSG00000125430	Yes	Up	HS3ST3B1
41.3461	1.47069	0.345106	4.26156	2.03007e-05	0.000162964	ENSG00000181856	Yes	Up	SLC2A4
31.5336	1.73017	0.407337	4.24752	2.16153e-05	0.000172437	ENSG00000089041	Yes	Up	P2RX7
9.33678	4.45891	1.05322	4.23359	2.29989e-05	0.00018227	ENSG00000104368	Yes	Up	PLAT
16.1146	2.29582	0.542349	4.2331	2.3049e-05	0.000182587	ENSG00000267385	Yes	Up	AC011498.4
46.2605	1.42697	0.337248	4.23124	2.3241e-05	0.000183947	ENSG00000277194	Yes	Up	SNORD22
62.7411	1.1932	0.282467	4.22421	2.39785e-05	0.000189257	ENSG00000284753	Yes	Up	EEF1AKMT4
43.3796	1.44948	0.346429	4.18407	2.8634e-05	0.000222833	ENSG00000238117	Yes	Up	AP000844.2
40.2352	1.3674	0.328652	4.16062	3.17386e-05	0.00024529	ENSG00000267475	Yes	Up	AC008736.1
7.73541	5.44295	1.31232	4.14758	3.36003e-05	0.000257607	ENSG00000161031	Yes	Up	PGLYRP2
71.0525	1.11675	0.269866	4.13818	3.50064e-05	0.000266851	ENSG00000251188	Yes	Up	AC079140.3
12.6758	2.93305	0.70955	4.13368	3.57005e-05	0.000271525	ENSG00000010319	Yes	Up	SEMA3G
68.1443	1.12889	0.276781	4.07865	4.52988e-05	0.000336885	ENSG00000210825	Yes	Up	SNORA40
72.2545	1.02828	0.252457	4.07309	4.63945e-05	0.000344186	ENSG00000197785	Yes	Up	ATAD3A
58.4941	1.11523	0.274312	4.06555	4.79201e-05	0.000354198	ENSG00000183688	Yes	Up	RFLNB
30.9235	1.6262	0.404992	4.01539	5.93477e-05	0.000430752	ENSG00000100207	Yes	Up	TCF20
50.3968	1.15595	0.289257	3.99627	6.43481e-05	0.000461159	ENSG00000187024	Yes	Up	PTRH1
13.3179	2.6808	0.670907	3.99579	6.44796e-05	0.000461891	ENSG00000166317	Yes	Up	SYNPO2L
39.7339	1.37302	0.344819	3.98187	6.83747e-05	0.000487096	ENSG00000112562	Yes	Up	SMOC2
45.7924	1.26617	0.318346	3.97733	6.96934e-05	0.0004961	ENSG00000236792	Yes	Up	AL513175.2
82.0282	1.01529	0.255402	3.97527	7.03004e-05	0.000499243	ENSG00000138639	Yes	Up	ARHGAP24
46.248	1.23747	0.311413	3.97372	7.07583e-05	0.000502101	ENSG00000088826	Yes	Up	SMOX
62.8948	1.09329	0.277843	3.93493	8.32226e-05	0.000582391	ENSG00000115641	Yes	Up	FHL2
12.0064	3.13465	0.797872	3.92876	8.53863e-05	0.000595403	ENSG00000168447	Yes	Up	SCNN1B
42.6344	1.39404	0.354984	3.92705	8.59931e-05	0.000599172	ENSG00000283936	Yes	Up	MIR3658
15.5121	2.13281	0.544674	3.91576	9.01196e-05	0.000625517	ENSG00000101331	Yes	Up	CCM2L
12.1977	2.483	0.639072	3.88533	0.000102191	0.000699653	ENSG00000173212	Yes	Up	MAB21L3
7.67382	5.34179	1.37978	3.87147	0.000108181	0.000736101	ENSG00000106633	Yes	Up	GCK
8.13131	4.62968	1.1997	3.85904	0.000113833	0.000771193	ENSG00000266036	Yes	Up	AC016888.1
17.9793	2.04218	0.530169	3.85194	0.000117184	0.000790644	ENSG00000128594	Yes	Up	LRRC4
23.6343	1.62224	0.424358	3.82281	0.000131938	0.000878212	ENSG00000173805	Yes	Up	HAP1
37.9463	1.28425	0.336427	3.81733	0.000134906	0.000895204	ENSG00000256407	Yes	Up	AL357673.1
61.0949	1.02811	0.270265	3.80407	0.000142339	0.000941423	ENSG00000170542	Yes	Up	SERPINB9
3502.61	1.79857	0.473008	3.80241	0.000143298	0.000946729	ENSG00000278771	Yes	Up	RN7SL3
71.8604	1.00282	0.264125	3.79677	0.000146592	0.000966373	ENSG00000178445	Yes	Up	GLDC
54.9746	1.24995	0.330334	3.78391	0.000154384	0.00100966	ENSG00000181101	Yes	Up	SDCCAG3P2
44.2182	1.20711	0.319322	3.78023	0.000156682	0.00102321	ENSG00000167757	Yes	Up	KLK11
59.6831	1.16952	0.309668	3.77668	0.000158934	0.00103642	ENSG00000128342	Yes	Up	LIF
62.4465	1.03337	0.275842	3.74624	0.000179504	0.0011564	ENSG00000242114	Yes	Up	MTFP1
56.5592	1.07938	0.28883	3.73706	0.000186182	0.00119601	ENSG00000132016	Yes	Up	C19orf57
12.9735	2.44948	0.664622	3.68553	0.000228229	0.00143957	ENSG00000245248	Yes	Up	USP2-AS1
39.3804	1.42713	0.388258	3.67571	0.000237185	0.00149138	ENSG00000261068	Yes	Up	AL512274.1
28.5934	1.53416	0.417905	3.67107	0.000241538	0.0015156	ENSG00000109819	Yes	Up	PPARGC1A
42.9891	1.3325	0.363793	3.6628	0.000249476	0.00155839	ENSG00000185022	Yes	Up	MAFF
30.3851	1.74067	0.479873	3.62735	0.000286346	0.00176375	ENSG00000287672	Yes	Up
48.4981	1.16912	0.32286	3.62113	0.000293322	0.00180182	ENSG00000244332	Yes	Up	AL138759.1
30.3726	1.48761	0.411327	3.61661	0.000298491	0.00182923	ENSG00000043591	Yes	Up	ADRB1
12.5941	2.28418	0.632159	3.6133	0.000302325	0.00184835	ENSG00000205449	Yes	Up	NBPF22P
21.6804	1.78855	0.49516	3.61205	0.00030378	0.00185537	ENSG00000185055	Yes	Up	EFCAB10
7.34725	3.84648	1.06544	3.61023	0.000305928	0.00186785	ENSG00000101194	Yes	Up	SLC17A9
13.3018	2.00238	0.559382	3.57963	0.000344076	0.00207696	ENSG00000103056	Yes	Up	SMPD3
27.8701	1.60109	0.448968	3.56617	0.000362242	0.00217573	ENSG00000284917	Yes	Up	EEF1AKMT4-ECE2
30.7961	1.39238	0.394797	3.52684	0.000420559	0.00248723	ENSG00000160256	Yes	Up	FAM207A
62.2379	1.09215	0.310064	3.52235	0.00042774	0.00252393	ENSG00000276788	Yes	Up	SNORD26
21.4144	1.55776	0.444271	3.50633	0.000454334	0.00266522	ENSG00000105707	Yes	Up	HPN
43.8607	1.19117	0.34011	3.50231	0.000461242	0.00270175	ENSG00000132000	Yes	Up	PODNL1
24.5104	1.5369	0.44289	3.47016	0.000520157	0.00300367	ENSG00000267432	Yes	Up	DNAH17-AS1
13.3308	2.10552	0.609883	3.45233	0.000555763	0.00318491	ENSG00000283796	Yes	Up	MIR6510
7.67497	4.19656	1.21861	3.44373	0.000573741	0.00327446	ENSG00000171403	Yes	Up	KRT9
39.4754	1.10013	0.321642	3.42036	0.000625377	0.00352473	ENSG00000100068	Yes	Up	LRP5L
19.9359	1.57405	0.464358	3.38974	0.000699578	0.00387895	ENSG00000265763	Yes	Up	ZNF488
38.6154	1.14761	0.342957	3.34621	0.000819251	0.00446996	ENSG00000197415	Yes	Up	VEPH1
7.40365	3.31286	0.991675	3.34068	0.00083575	0.00454547	ENSG00000239899	Yes	Up	RN7SL674P
25.6397	1.30763	0.391512	3.33996	0.0008379	0.00455388	ENSG00000273449	Yes	Up	AC093788.1
26.8775	1.39629	0.425616	3.28063	0.00103575	0.00547952	ENSG00000134775	Yes	Up	FHOD3
6.01248	4.16107	1.26956	3.27756	0.00104708	0.00553137	ENSG00000179256	Yes	Up	SMCO3
15.5915	1.965	0.599812	3.27603	0.00105279	0.00555506	ENSG00000157404	Yes	Up	KIT
7.86466	2.98683	0.912354	3.27376	0.00106125	0.00559319	ENSG00000176659	Yes	Up	C20orf197
6.12904	3.22972	0.987756	3.26976	0.0010764	0.00565658	ENSG00000148053	Yes	Up	NTRK2
38.6456	1.07819	0.330496	3.26233	0.00110502	0.00580022	ENSG00000162062	Yes	Up	TEDC2
13.9021	1.89365	0.582042	3.25346	0.0011401	0.0059602	ENSG00000186523	Yes	Up	FAM86B1
45.8491	1.1398	0.350348	3.25333	0.00114059	0.00596103	ENSG00000199753	Yes	Up	SNORD104
6.4499	3.3042	1.01887	3.24302	0.00118271	0.00615453	ENSG00000278903	Yes	Up	CU633906.2
48.0325	1.00522	0.311012	3.2321	0.00122882	0.00637248	ENSG00000100346	Yes	Up	CACNA1I
45.6617	1.03437	0.320742	3.22495	0.00125997	0.00652094	ENSG00000188910	Yes	Up	GJB3
12.4448	2.07845	0.645913	3.21784	0.00129159	0.00665798	ENSG00000251689	Yes	Up	AC079140.5
11.1102	2.1548	0.669603	3.21803	0.00129076	0.00665798	ENSG00000278985	Yes	Up	AC092718.7
29.7477	1.19626	0.371837	3.21718	0.00129458	0.00666657	ENSG00000138347	Yes	Up	MYPN
5.65552	3.32772	1.03596	3.2122	0.00131722	0.00676891	ENSG00000243978	Yes	Up	RTL9
41.7841	1.14998	0.358056	3.21171	0.00131945	0.00677651	ENSG00000150873	Yes	Up	C2orf50
35.4586	1.21203	0.380537	3.18505	0.00144731	0.00734567	ENSG00000234373	Yes	Up	SNX18P7
36.0391	1.091	0.34464	3.16563	0.00154747	0.00779719	ENSG00000174939	Yes	Up	ASPHD1
46.5282	1.01526	0.322005	3.15294	0.00161637	0.00811276	ENSG00000054967	Yes	Up	RELT
13.5647	1.81102	0.574685	3.15133	0.00162528	0.00815072	ENSG00000037965	Yes	Up	HOXC8
28.4057	1.18431	0.376448	3.14602	0.0016551	0.00828421	ENSG00000103044	Yes	Up	HAS3
7.40321	3.16029	1.00905	3.13195	0.00173649	0.00864397	ENSG00000124882	Yes	Up	EREG
16.9823	1.81652	0.580062	3.13159	0.00173863	0.00864969	ENSG00000115318	Yes	Up	LOXL3
11.1882	2.0851	0.667393	3.12424	0.00178264	0.00883705	ENSG00000166828	Yes	Up	SCNN1G
13.2714	1.99418	0.639041	3.12058	0.00180493	0.00894021	ENSG00000214145	Yes	Up	LINC00887
22.7426	1.37097	0.439409	3.12002	0.00180837	0.00895398	ENSG00000254341	Yes	Up	SNORD87
9.19482	2.31732	0.744347	3.11322	0.00185056	0.00913485	ENSG00000083454	Yes	Up	P2RX5
23.6121	1.47712	0.474596	3.11237	0.00185594	0.00915785	ENSG00000239195	Yes	Up	SNORD5
21.4402	1.44713	0.465652	3.10776	0.00188512	0.0092816	ENSG00000197208	Yes	Up	SLC22A4
4783.82	1.21648	0.392023	3.10309	0.00191513	0.00940428	ENSG00000282885	Yes	Up	AL627171.2
40.1985	1.00784	0.324814	3.10281	0.00191691	0.00940994	ENSG00000196440	Yes	Up	ARMCX4
4779.5	1.21705	0.392326	3.10215	0.00192121	0.00942595	ENSG00000274012	Yes	Up	RN7SL2
8.26061	2.30671	0.744031	3.10029	0.00193333	0.00947769	ENSG00000269895	Yes	Up	AP000654.1
19.2597	1.53022	0.49495	3.09167	0.00199032	0.00973075	ENSG00000253917	Yes	Up	AC226119.1
38.9246	1.05235	0.340419	3.09133	0.00199261	0.00973931	ENSG00000272189	Yes	Up	AL024508.2
11.9105	1.90744	0.61718	3.09057	0.00199773	0.00976173	ENSG00000180269	Yes	Up	GPR139
3853.84	-1.76929	0.0741003	-23.877	5.31693e-126	8.75312e-123	ENSG00000164938	Yes	Down	TP53INP1
908.251	-2.31821	0.0972158	-23.846	1.11333e-125	1.6801e-122	ENSG00000115594	Yes	Down	IL1R1
3383.46	-1.97523	0.0879531	-22.4578	1.07374e-111	9.72215e-109	ENSG00000041353	Yes	Down	RAB27B
936.475	-2.22629	0.116321	-19.1391	1.19266e-81	5.68365e-79	ENSG00000104081	Yes	Down	BMF
1222.99	-1.52657	0.0827401	-18.4502	5.1927e-76	2.18685e-73	ENSG00000169239	Yes	Down	CA5B
1753.67	-1.45557	0.0796832	-18.267	1.51469e-74	5.96295e-72	ENSG00000105810	Yes	Down	CDK6
1210.72	-1.89318	0.108397	-17.4653	2.63132e-68	9.53012e-66	ENSG00000196917	Yes	Down	HCAR1
910.403	-1.64398	0.0961816	-17.0925	1.68842e-65	5.66216e-63	ENSG00000050405	Yes	Down	LIMA1
756.697	-2.02421	0.118885	-17.0267	5.20856e-65	1.65477e-62	ENSG00000119699	Yes	Down	TGFB3
1370.61	-1.4351	0.0859444	-16.698	1.35632e-62	3.96156e-60	ENSG00000156011	Yes	Down	PSD3
3588.05	-1.28247	0.0779853	-16.445	9.10566e-61	2.46111e-58	ENSG00000114770	Yes	Down	ABCC5
1286.5	-1.35007	0.082801	-16.305	9.09281e-60	2.32735e-57	ENSG00000115919	Yes	Down	KYNU
1372.78	-1.32638	0.0814957	-16.2755	1.47327e-59	3.70549e-57	ENSG00000136048	Yes	Down	DRAM1
648.914	-1.78088	0.109684	-16.2364	2.78692e-59	6.91347e-57	ENSG00000159388	Yes	Down	BTG2
1140.41	-1.48035	0.0919992	-16.0909	2.95377e-58	7.03814e-56	ENSG00000008086	Yes	Down	CDKL5
797.847	-1.60503	0.100992	-15.8927	7.11375e-57	1.63067e-54	ENSG00000213694	Yes	Down	S1PR3
4867.67	-1.02187	0.064312	-15.8893	7.51563e-57	1.70126e-54	ENSG00000151150	Yes	Down	ANK3
696.23	-1.61321	0.103239	-15.6259	4.84794e-55	1.07063e-52	ENSG00000147883	Yes	Down	CDKN2B
1473.51	-1.29722	0.0835926	-15.5184	2.605e-54	5.68361e-52	ENSG00000113580	Yes	Down	NR3C1
5853.88	-1.20513	0.0784931	-15.3533	3.3642e-53	6.92299e-51	ENSG00000128641	Yes	Down	MYO1B
501.048	-2.08781	0.136221	-15.3266	5.07634e-53	1.02142e-50	ENSG00000158055	Yes	Down	GRHL3
735.851	-1.64701	0.109187	-15.0843	2.0538e-51	4.08707e-49	ENSG00000003436	Yes	Down	TFPI
702.406	-1.76981	0.117387	-15.0767	2.30615e-51	4.53936e-49	ENSG00000243244	Yes	Down	STON1
1409.85	-1.47264	0.0977792	-15.0608	2.93089e-51	5.70705e-49	ENSG00000135709	Yes	Down	KIAA0513
4857.94	-1.00801	0.0671016	-15.0221	5.26217e-51	9.92632e-49	ENSG00000099250	Yes	Down	NRP1
891.486	-1.63882	0.109522	-14.9634	1.27292e-50	2.37642e-48	ENSG00000162981	Yes	Down	FAM84A
1423.84	-1.20782	0.0816588	-14.7911	1.67259e-49	3.0595e-47	ENSG00000166446	Yes	Down	CDYL2
1180.59	-1.36262	0.0922088	-14.7775	2.04496e-49	3.70322e-47	ENSG00000113532	Yes	Down	ST8SIA4
2423.9	-1.17649	0.0819567	-14.355	9.90582e-47	1.70842e-44	ENSG00000145632	Yes	Down	PLK2
1706.66	-1.04897	0.0745737	-14.0662	6.13089e-45	1.00022e-42	ENSG00000249242	Yes	Down	TMEM150C
2010.86	-1.27076	0.0905974	-14.0265	1.07346e-44	1.72028e-42	ENSG00000138764	Yes	Down	CCNG2
310.644	-1.93758	0.139717	-13.8678	9.92154e-44	1.53563e-41	ENSG00000165029	Yes	Down	ABCA1
2832.31	-1.1305	0.0815464	-13.8633	1.05722e-43	1.60884e-41	ENSG00000153786	Yes	Down	ZDHHC7
360.779	-1.87921	0.136708	-13.7462	5.36487e-43	8.02913e-41	ENSG00000163898	Yes	Down	LIPH
858.986	-1.41623	0.103239	-13.7179	7.92805e-43	1.1768e-40	ENSG00000144369	Yes	Down	FAM171B
1431.39	-1.29874	0.0948641	-13.6906	1.15576e-42	1.70159e-40	ENSG00000167315	Yes	Down	ACAA2
1747.22	-1.079	0.0797107	-13.5364	9.53442e-42	1.38127e-39	ENSG00000112297	Yes	Down	CRYBG1
436.215	-1.77153	0.131107	-13.512	1.32841e-41	1.90922e-39	ENSG00000101115	Yes	Down	SALL4
1176.15	-1.20209	0.0911532	-13.1876	1.03449e-39	1.3575e-37	ENSG00000179104	Yes	Down	TMTC2
596.375	-1.37531	0.106154	-12.9558	2.17842e-38	2.64758e-36	ENSG00000030419	Yes	Down	IKZF2
1862.59	-1.09457	0.0853336	-12.827	1.15776e-37	1.37032e-35	ENSG00000149573	Yes	Down	MPZL2
1711.5	-1.0404	0.0811868	-12.8149	1.35399e-37	1.59217e-35	ENSG00000141736	Yes	Down	ERBB2
387.72	-1.55193	0.122828	-12.635	1.35412e-36	1.49523e-34	ENSG00000156103	Yes	Down	MMP16
280.651	-1.82051	0.145609	-12.5027	7.21694e-36	7.59835e-34	ENSG00000237807	Yes	Down	AC022034.2
1122.29	-1.14799	0.0921187	-12.462	1.20274e-35	1.25174e-33	ENSG00000115221	Yes	Down	ITGB6
1589.67	-2.58513	0.211064	-12.2481	1.71979e-34	1.73987e-32	ENSG00000166509	Yes	Down	CLEC3A
1000.77	-1.06735	0.0872895	-12.2277	2.21044e-34	2.22382e-32	ENSG00000197594	Yes	Down	ENPP1
1150.19	-1.07634	0.0882424	-12.1976	3.20261e-34	3.2042e-32	ENSG00000148218	Yes	Down	ALAD
2185.06	-1.02591	0.0843676	-12.16	5.07472e-34	5.02176e-32	ENSG00000230590	Yes	Down	FTX
1830.18	-1.27447	0.105029	-12.1345	6.93208e-34	6.74909e-32	ENSG00000049130	Yes	Down	KITLG
1174.53	-1.2583	0.106273	-11.8402	2.41978e-32	2.22435e-30	ENSG00000150347	Yes	Down	ARID5B
383.168	-1.53504	0.129712	-11.8342	2.5991e-32	2.37713e-30	ENSG00000106025	Yes	Down	TSPAN12
376.588	-1.82181	0.154526	-11.7897	4.41302e-32	3.93672e-30	ENSG00000068781	Yes	Down	STON1-GTF2A1L
668.559	-1.36453	0.116699	-11.6927	1.38826e-31	1.22634e-29	ENSG00000145911	Yes	Down	N4BP3
626.788	-1.26405	0.10839	-11.662	1.99277e-31	1.74333e-29	ENSG00000240303	Yes	Down	ACAD11
910.647	-1.04515	0.0898692	-11.6297	2.91119e-31	2.53456e-29	ENSG00000130147	Yes	Down	SH3BP4
528.918	-1.35512	0.117736	-11.5098	1.17764e-30	9.8276e-29	ENSG00000124406	Yes	Down	ATP8A1
818.66	-1.11623	0.0970926	-11.4966	1.37207e-30	1.13456e-28	ENSG00000149212	Yes	Down	SESN3
1262.52	-1.03084	0.0901354	-11.4366	2.74551e-30	2.21815e-28	ENSG00000074590	Yes	Down	NUAK1
881.604	-1.04831	0.0918198	-11.4171	3.43618e-30	2.75335e-28	ENSG00000065809	Yes	Down	FAM107B
287.768	-1.97344	0.173828	-11.3528	7.18432e-30	5.65656e-28	ENSG00000092969	Yes	Down	TGFB2
1244.66	-1.27452	0.112948	-11.2841	1.57184e-29	1.22165e-27	ENSG00000136153	Yes	Down	LMO7
632.792	-1.17066	0.104832	-11.167	5.91746e-29	4.46497e-27	ENSG00000120833	Yes	Down	SOCS2
591.616	-1.22492	0.109718	-11.1643	6.09824e-29	4.58228e-27	ENSG00000157514	Yes	Down	TSC22D3
1489.97	-1.06217	0.0957463	-11.0936	1.34777e-28	9.88127e-27	ENSG00000116977	Yes	Down	LGALS8
385.174	-1.44719	0.132188	-10.9479	6.79709e-28	4.77087e-26	ENSG00000137393	Yes	Down	RNF144B
1163.47	-1.02505	0.0943168	-10.8682	1.63422e-27	1.11676e-25	ENSG00000274810	Yes	Down	NPHP3-ACAD11
466.45	-1.26053	0.118718	-10.6178	2.46218e-26	1.56999e-24	ENSG00000266997	Yes	Down	AC090227.1
348.104	-1.52382	0.145781	-10.4528	1.42209e-25	8.6418e-24	ENSG00000162989	Yes	Down	KCNJ3
490.507	-1.18321	0.113916	-10.3867	2.85103e-25	1.69833e-23	ENSG00000169242	Yes	Down	EFNA1
897.697	-1.26352	0.123526	-10.2288	1.47304e-24	8.44156e-23	ENSG00000145451	Yes	Down	GLRA3
965.594	-1.07194	0.105292	-10.1806	2.41961e-24	1.36927e-22	ENSG00000138772	Yes	Down	ANXA3
166.055	-1.75885	0.173183	-10.156	3.11615e-24	1.75795e-22	ENSG00000176399	Yes	Down	DMRTA1
415.791	-1.25883	0.124239	-10.1324	3.9697e-24	2.21192e-22	ENSG00000104419	Yes	Down	NDRG1
269.719	-1.50791	0.149386	-10.094	5.87162e-24	3.24174e-22	ENSG00000115290	Yes	Down	GRB14
818.598	-1.06313	0.105365	-10.09	6.11939e-24	3.36827e-22	ENSG00000189221	Yes	Down	MAOA
172.413	-1.77798	0.177145	-10.0369	1.04925e-23	5.72316e-22	ENSG00000183111	Yes	Down	ARHGEF37
443.795	-1.26076	0.12567	-10.0323	1.09908e-23	5.97694e-22	ENSG00000102547	Yes	Down	CAB39L
695.031	-1.30667	0.133149	-9.81359	9.8401e-23	5.1053e-21	ENSG00000181449	Yes	Down	SOX2
656.93	-1.09029	0.111103	-9.81332	9.86721e-23	5.1053e-21	ENSG00000100439	Yes	Down	ABHD4
670.025	-1.2897	0.131451	-9.81125	1.00716e-22	5.18144e-21	ENSG00000136205	Yes	Down	TNS3
140.915	-2.20225	0.22481	-9.79603	1.171e-22	6.00727e-21	ENSG00000108375	Yes	Down	RNF43
115.046	-2.20228	0.224865	-9.79381	1.197e-22	6.12328e-21	ENSG00000167653	Yes	Down	PSCA
174.177	-1.96678	0.201224	-9.77411	1.45423e-22	7.39737e-21	ENSG00000151715	Yes	Down	TMEM45B
677.147	-1.01559	0.104361	-9.7315	2.21299e-22	1.10096e-20	ENSG00000184731	Yes	Down	FAM110C
376.784	-1.21791	0.125562	-9.69969	3.02411e-22	1.49627e-20	ENSG00000120549	Yes	Down	KIAA1217
468.84	-1.21052	0.125225	-9.66682	4.1714e-22	2.04715e-20	ENSG00000164463	Yes	Down	CREBRF
673.302	-1.28174	0.134759	-9.51136	1.88189e-21	8.94466e-20	ENSG00000171617	Yes	Down	ENC1
294.029	-1.36308	0.143423	-9.50393	2.02118e-21	9.58156e-20	ENSG00000183401	Yes	Down	CCDC159
455.015	-1.08485	0.11444	-9.47969	2.55035e-21	1.19959e-19	ENSG00000112902	Yes	Down	SEMA5A
135.203	-1.87508	0.199539	-9.39708	5.60961e-21	2.58485e-19	ENSG00000171724	Yes	Down	VAT1L
334.747	-1.54052	0.165104	-9.33057	1.05303e-20	4.76732e-19	ENSG00000063438	Yes	Down	AHRR
1413.97	-1.02031	0.109498	-9.31806	1.18482e-20	5.33729e-19	ENSG00000172461	Yes	Down	FUT9
252.257	-1.55297	0.169249	-9.17568	4.48749e-20	1.94642e-18	ENSG00000147251	Yes	Down	DOCK11
417.95	-1.11528	0.1225	-9.10438	8.67573e-20	3.66221e-18	ENSG00000120149	Yes	Down	MSX2
282.672	-1.35776	0.150887	-8.99854	2.28737e-19	9.43555e-18	ENSG00000166046	Yes	Down	TCP11L2
7607.18	-1.5038	0.169211	-8.88716	6.26908e-19	2.48962e-17	ENSG00000140465	Yes	Down	CYP1A1
158.237	-1.74057	0.196228	-8.87011	7.30762e-19	2.88309e-17	ENSG00000105929	Yes	Down	ATP6V0A4
607.375	-1.07443	0.121463	-8.84577	9.09009e-19	3.57077e-17	ENSG00000135245	Yes	Down	HILPDA
442.106	-1.09995	0.124386	-8.84306	9.31304e-19	3.65043e-17	ENSG00000105388	Yes	Down	CEACAM5
519.424	-1.00781	0.114004	-8.84013	9.56033e-19	3.73927e-17	ENSG00000242498	Yes	Down	ARPIN
88.6569	-2.27692	0.258141	-8.82045	1.14001e-18	4.43967e-17	ENSG00000164236	Yes	Down	ANKRD33B
366.821	-1.10913	0.126456	-8.77085	1.77317e-18	6.78867e-17	ENSG00000126016	Yes	Down	AMOT
73.1278	-2.63268	0.300728	-8.75434	2.05307e-18	7.7618e-17	ENSG00000231419	Yes	Down	LINC00689
306.968	-1.38166	0.158211	-8.73305	2.47889e-18	9.33269e-17	ENSG00000121361	Yes	Down	KCNJ8
686.891	-1.0636	0.122754	-8.66445	4.53717e-18	1.68024e-16	ENSG00000151883	Yes	Down	PARP8
193.111	-1.63783	0.191225	-8.56497	1.08108e-17	3.8844e-16	ENSG00000166510	Yes	Down	CCDC68
428.903	-1.0662	0.125415	-8.50134	1.87407e-17	6.62843e-16	ENSG00000152527	Yes	Down	PLEKHH2
323.302	-1.12084	0.132422	-8.46417	2.57976e-17	9.04567e-16	ENSG00000137642	Yes	Down	SORL1
355.284	-1.22197	0.145845	-8.37856	5.35775e-17	1.84105e-15	ENSG00000171522	Yes	Down	PTGER4
76.2923	-2.19477	0.262275	-8.36821	5.85003e-17	2.00261e-15	ENSG00000244468	Yes	Down	AC093001.1
313.686	-1.09626	0.133042	-8.23995	1.72279e-16	5.6314e-15	ENSG00000159200	Yes	Down	RCAN1
295.261	-1.15682	0.141161	-8.1951	2.50387e-16	8.09689e-15	ENSG00000090238	Yes	Down	YPEL3
241.078	-1.17166	0.144891	-8.08649	6.14066e-16	1.91396e-14	ENSG00000235092	Yes	Down	ID2-AS1
241.217	-1.27306	0.159768	-7.96814	1.61082e-15	4.86985e-14	ENSG00000103196	Yes	Down	CRISPLD2
213.051	-1.20914	0.152125	-7.94833	1.89037e-15	5.68651e-14	ENSG00000242732	Yes	Down	RTL5
257.763	-1.14146	0.143703	-7.94318	1.97065e-15	5.90836e-14	ENSG00000170381	Yes	Down	SEMA3E
124.367	-1.70347	0.217828	-7.82025	5.27204e-15	1.52999e-13	ENSG00000288711	Yes	Down
349.21	-1.07295	0.139122	-7.71229	1.23576e-14	3.491e-13	ENSG00000273802	Yes	Down	HIST1H2BG
341.066	-1.02957	0.134091	-7.67817	1.61381e-14	4.50301e-13	ENSG00000011105	Yes	Down	TSPAN9
246.656	-1.13344	0.149198	-7.59689	3.03336e-14	8.24792e-13	ENSG00000136867	Yes	Down	SLC31A2
136.939	-1.43042	0.189881	-7.53323	4.94986e-14	1.32403e-12	ENSG00000272514	Yes	Down	CFAP206
205.705	-1.45507	0.197195	-7.37882	1.59693e-13	4.08457e-12	ENSG00000272808	Yes	Down	AC015712.6
202.087	-1.17128	0.159495	-7.3437	2.07768e-13	5.24021e-12	ENSG00000156050	Yes	Down	FAM161B
146.989	-1.39268	0.189996	-7.33006	2.30048e-13	5.77e-12	ENSG00000118922	Yes	Down	KLF12
105.511	-1.67137	0.228743	-7.30678	2.7362e-13	6.81567e-12	ENSG00000141527	Yes	Down	CARD14
71.2923	-2.26474	0.310197	-7.30099	2.85648e-13	7.10548e-12	ENSG00000281453	Yes	Down	TGFB2-OT1
156.24	-1.28315	0.176045	-7.28878	3.12774e-13	7.71665e-12	ENSG00000204131	Yes	Down	NHSL2
76.2348	-1.99368	0.273676	-7.28483	3.22087e-13	7.9356e-12	ENSG00000135374	Yes	Down	ELF5
271.232	-1.05917	0.145462	-7.28141	3.3035e-13	8.12813e-12	ENSG00000166147	Yes	Down	FBN1
107.533	-1.54302	0.212052	-7.27664	3.42247e-13	8.40943e-12	ENSG00000138829	Yes	Down	FBN2
151.677	-1.43752	0.198227	-7.25192	4.10905e-13	1.00284e-11	ENSG00000178826	Yes	Down	TMEM139
325.38	-1.08275	0.149783	-7.22882	4.87205e-13	1.17952e-11	ENSG00000140876	Yes	Down	NUDT7
337.461	-1.10405	0.153374	-7.19839	6.09267e-13	1.45942e-11	ENSG00000131398	Yes	Down	KCNC3
70.5642	-1.7282	0.240618	-7.18236	6.85188e-13	1.63264e-11	ENSG00000287566	Yes	Down
194.598	-1.35676	0.189681	-7.15287	8.49802e-13	1.99506e-11	ENSG00000071282	Yes	Down	LMCD1
101.687	-1.67493	0.234897	-7.13048	1.00017e-12	2.33402e-11	ENSG00000101265	Yes	Down	RASSF2
67.8196	-2.1331	0.29985	-7.11387	1.12834e-12	2.61293e-11	ENSG00000169247	Yes	Down	SH3TC2
157.132	-1.30668	0.184217	-7.09315	1.31093e-12	3.01382e-11	ENSG00000141738	Yes	Down	GRB7
390.523	-1.03376	0.145837	-7.08847	1.35602e-12	3.09661e-11	ENSG00000124466	Yes	Down	LYPD3
119.796	-1.43454	0.203711	-7.04206	1.89425e-12	4.26654e-11	ENSG00000169851	Yes	Down	PCDH7
208.44	-1.4976	0.214582	-6.97918	2.96915e-12	6.56512e-11	ENSG00000172602	Yes	Down	RND1
227.15	-1.12745	0.161627	-6.9756	3.0456e-12	6.71776e-11	ENSG00000153246	Yes	Down	PLA2R1
285.193	-1.08436	0.155568	-6.97035	3.16148e-12	6.93955e-11	ENSG00000150556	Yes	Down	LYPD6B
91.8368	-1.53894	0.221493	-6.94803	3.70418e-12	8.06238e-11	ENSG00000180914	Yes	Down	OXTR
294.774	-1.01463	0.146115	-6.94408	3.80925e-12	8.28112e-11	ENSG00000196549	Yes	Down	MME
217.046	-1.0789	0.155796	-6.92508	4.35731e-12	9.39363e-11	ENSG00000205978	Yes	Down	NYNRIN
73.1417	-1.81739	0.262689	-6.91841	4.5673e-12	9.8113e-11	ENSG00000102683	Yes	Down	SGCG
96.5407	-1.7416	0.252166	-6.90656	4.96555e-12	1.06164e-10	ENSG00000146674	Yes	Down	IGFBP3
260.473	-1.08071	0.15682	-6.89139	5.52498e-12	1.17847e-10	ENSG00000074527	Yes	Down	NTN4
245.78	-1.11734	0.162271	-6.88563	5.7534e-12	1.22287e-10	ENSG00000105339	Yes	Down	DENND3
34.8745	-2.93575	0.433373	-6.77418	1.25115e-11	2.57466e-10	ENSG00000240216	Yes	Down	CPHL1P
69.3962	-1.90554	0.281423	-6.7711	1.27803e-11	2.62402e-10	ENSG00000090539	Yes	Down	CHRD
125.04	-1.41294	0.208697	-6.77032	1.285e-11	2.63533e-10	ENSG00000135111	Yes	Down	TBX3
145.41	-1.38921	0.205259	-6.76811	1.30474e-11	2.67279e-10	ENSG00000187122	Yes	Down	SLIT1
129.614	-1.38563	0.20522	-6.7519	1.45922e-11	2.9691e-10	ENSG00000260228	Yes	Down	AC009119.1
59.1717	-2.21453	0.328924	-6.73263	1.66624e-11	3.36387e-10	ENSG00000140859	Yes	Down	KIFC3
158.945	-1.1616	0.173784	-6.68417	2.32245e-11	4.62676e-10	ENSG00000181444	Yes	Down	ZNF467
96.8045	-1.54737	0.231786	-6.67585	2.45801e-11	4.88072e-10	ENSG00000135318	Yes	Down	NT5E
154.894	-1.24813	0.189003	-6.60375	4.00899e-11	7.78957e-10	ENSG00000149260	Yes	Down	CAPN5
206.716	-1.07233	0.162652	-6.59274	4.31778e-11	8.36263e-10	ENSG00000141448	Yes	Down	GATA6
154.728	-1.1716	0.178617	-6.55928	5.40684e-11	1.02849e-09	ENSG00000226200	Yes	Down	SGMS1-AS1
95.8947	-1.48975	0.228575	-6.51754	7.14721e-11	1.33569e-09	ENSG00000197872	Yes	Down	FAM49A
162.323	-1.11258	0.173689	-6.4056	1.49784e-10	2.71243e-09	ENSG00000105204	Yes	Down	DYRK1B
62.2511	-1.93524	0.302727	-6.3927	1.62979e-10	2.9455e-09	ENSG00000153071	Yes	Down	DAB2
249.881	-1.02902	0.161039	-6.38987	1.66031e-10	2.99468e-09	ENSG00000163141	Yes	Down	BNIPL
332.103	-1.00556	0.157417	-6.38787	1.68211e-10	3.03097e-09	ENSG00000187867	Yes	Down	PALM3
180.256	-1.12127	0.175618	-6.3847	1.71738e-10	3.08532e-09	ENSG00000078804	Yes	Down	TP53INP2
250.916	-1.0484	0.164721	-6.36472	1.95642e-10	3.49397e-09	ENSG00000288585	Yes	Down
243.28	-1.16355	0.184597	-6.30321	2.91541e-10	5.09605e-09	ENSG00000285155	Yes	Down	AC092153.1
151.874	-1.18913	0.191628	-6.20542	5.45509e-10	9.31946e-09	ENSG00000072201	Yes	Down	LNX1
185.498	-1.09177	0.176122	-6.19892	5.68534e-10	9.68541e-09	ENSG00000196872	Yes	Down	KIAA1211L
121.132	-1.28701	0.2088	-6.16382	7.10104e-10	1.19732e-08	ENSG00000139112	Yes	Down	GABARAPL1
69.007	-1.67671	0.272753	-6.14733	7.87963e-10	1.32245e-08	ENSG00000136040	Yes	Down	PLXNC1
240.976	-1.06998	0.175098	-6.11072	9.91822e-10	1.63877e-08	ENSG00000172296	Yes	Down	SPTLC3
48.47	-2.08266	0.343329	-6.06608	1.31069e-09	2.12873e-08	ENSG00000115295	Yes	Down	CLIP4
51.512	-1.91531	0.315758	-6.06574	1.31344e-09	2.13129e-08	ENSG00000127249	Yes	Down	ATP13A4
74.7704	-1.5571	0.257854	-6.03868	1.55383e-09	2.49896e-08	ENSG00000095585	Yes	Down	BLNK
168.317	-1.02872	0.172825	-5.9524	2.64232e-09	4.10375e-08	ENSG00000156804	Yes	Down	FBXO32
64.9468	-1.79179	0.302199	-5.92916	3.04491e-09	4.71284e-08	ENSG00000249846	Yes	Down	LINC02021
77.8907	-1.45619	0.245901	-5.92183	3.18386e-09	4.90277e-08	ENSG00000224984	Yes	Down	AL512363.1
175.548	-1.04181	0.177073	-5.8835	4.01669e-09	6.11245e-08	ENSG00000287051	Yes	Down
62.172	-1.7522	0.2991	-5.85824	4.67787e-09	7.05929e-08	ENSG00000196730	Yes	Down	DAPK1
316.665	-1.05332	0.181482	-5.80398	6.47576e-09	9.57303e-08	ENSG00000125968	Yes	Down	ID1
29.6749	-2.8471	0.491343	-5.79454	6.85098e-09	1.0062e-07	ENSG00000182782	Yes	Down	HCAR2
35.5814	-2.24363	0.387893	-5.78415	7.28811e-09	1.06436e-07	ENSG00000287900	Yes	Down
3986.48	-2.08955	0.361388	-5.78202	7.38099e-09	1.07619e-07	ENSG00000168028	Yes	Down	RPSA
94.6464	-1.22481	0.21264	-5.76002	8.41036e-09	1.21551e-07	ENSG00000205488	Yes	Down	CALML3-AS1
25.3195	-3.10164	0.541309	-5.7299	1.00493e-08	1.43406e-07	ENSG00000185477	Yes	Down	GPRIN3
63.1101	-1.59425	0.279122	-5.71166	1.11878e-08	1.59027e-07	ENSG00000237836	Yes	Down	PHKA2-AS1
139.13	-1.19252	0.210434	-5.66695	1.4536e-08	2.03582e-07	ENSG00000008311	Yes	Down	AASS
121.061	-1.12197	0.198032	-5.66559	1.46521e-08	2.04892e-07	ENSG00000075399	Yes	Down	VPS9D1
42.8276	-2.20076	0.389157	-5.65521	1.55659e-08	2.165e-07	ENSG00000176597	Yes	Down	B3GNT5
32.4119	-2.30656	0.408027	-5.65295	1.57715e-08	2.19024e-07	ENSG00000267259	Yes	Down	ERVE-1
150.051	-1.10536	0.195693	-5.64845	1.61901e-08	2.24338e-07	ENSG00000100100	Yes	Down	PIK3IP1
141.557	-1.03196	0.182736	-5.64724	1.6304e-08	2.25725e-07	ENSG00000246985	Yes	Down	SOCS2-AS1
222.63	-1.04242	0.184894	-5.63793	1.72111e-08	2.37377e-07	ENSG00000271533	Yes	Down	Z83843.1
212.235	-1.07251	0.190581	-5.62757	1.82762e-08	2.51223e-07	ENSG00000186417	Yes	Down	GLDN
25.0048	-2.98423	0.534203	-5.58632	2.31933e-08	3.12506e-07	ENSG00000255398	Yes	Down	HCAR3
92.3015	-1.45134	0.259898	-5.58428	2.34674e-08	3.15963e-07	ENSG00000275880	Yes	Down	AL139385.1
139.292	-1.10278	0.197666	-5.57898	2.41929e-08	3.25249e-07	ENSG00000011201	Yes	Down	ANOS1
33.403	-2.63647	0.474111	-5.56088	2.68414e-08	3.58195e-07	ENSG00000171631	Yes	Down	P2RY6
98.3369	-1.19795	0.216382	-5.53626	3.08995e-08	4.07842e-07	ENSG00000139899	Yes	Down	CBLN3
104.995	-1.20824	0.218342	-5.53369	3.13556e-08	4.1356e-07	ENSG00000233585	Yes	Down	AC231533.2
101.816	-1.33677	0.241972	-5.52448	3.3046e-08	4.34906e-07	ENSG00000198483	Yes	Down	ANKRD35
70.6162	-1.4803	0.272326	-5.43575	5.45661e-08	6.93916e-07	ENSG00000108984	Yes	Down	MAP2K6
70.924	-1.45706	0.268645	-5.42372	5.837e-08	7.37629e-07	ENSG00000135926	Yes	Down	TMBIM1
62.3349	-1.55517	0.287972	-5.4004	6.64906e-08	8.32121e-07	ENSG00000186197	Yes	Down	EDARADD
149.217	-1.03733	0.193336	-5.36541	8.0764e-08	9.98331e-07	ENSG00000227304	Yes	Down	AC067942.1
23.4312	-2.96453	0.555271	-5.33889	9.35153e-08	1.14115e-06	ENSG00000158352	Yes	Down	SHROOM4
147.231	-1.01421	0.190346	-5.32828	9.91471e-08	1.20662e-06	ENSG00000160145	Yes	Down	KALRN
52.4322	-1.64455	0.309168	-5.31928	1.04177e-07	1.26529e-06	ENSG00000112964	Yes	Down	GHR
42.9741	-1.84268	0.346764	-5.31394	1.07283e-07	1.29952e-06	ENSG00000087085	Yes	Down	ACHE
52.3052	-1.66819	0.314552	-5.3034	1.13668e-07	1.36954e-06	ENSG00000267530	Yes	Down	LINC01836
149.928	-1.01719	0.193084	-5.26811	1.37837e-07	1.62718e-06	ENSG00000064042	Yes	Down	LIMCH1
31.3018	-2.27246	0.432096	-5.25915	1.4472e-07	1.70067e-06	ENSG00000118946	Yes	Down	PCDH17
112.297	-1.13103	0.218397	-5.17878	2.2334e-07	2.52779e-06	ENSG00000117318	Yes	Down	ID3
50.8566	-1.56829	0.303214	-5.17223	2.31321e-07	2.60834e-06	ENSG00000236204	Yes	Down	LINC01376
113.172	-1.08262	0.209546	-5.16653	2.38486e-07	2.68412e-06	ENSG00000182580	Yes	Down	EPHB3
76.8118	-1.38296	0.269012	-5.14089	2.73438e-07	3.05849e-06	ENSG00000227121	Yes	Down	AC073174.1
141.569	-1.08616	0.211884	-5.1262	2.95648e-07	3.29065e-06	ENSG00000158286	Yes	Down	RNF207
68.5659	-1.35077	0.265688	-5.08406	3.69445e-07	4.03029e-06	ENSG00000168405	Yes	Down	CMAHP
56.1508	-1.41247	0.282379	-5.00203	5.67286e-07	6.0895e-06	ENSG00000145147	Yes	Down	SLIT2
46.8877	-1.6519	0.335388	-4.92534	8.42121e-07	8.76939e-06	ENSG00000184384	Yes	Down	MAML2
33.2091	-1.85686	0.38168	-4.86495	1.14484e-06	1.15886e-05	ENSG00000236283	Yes	Down	AC019197.1
21.4631	-2.47214	0.508544	-4.8612	1.16677e-06	1.17841e-05	ENSG00000178162	Yes	Down	FAR2P2
45.3332	-1.61193	0.333953	-4.82682	1.38729e-06	1.39028e-05	ENSG00000236008	Yes	Down	LINC01814
43.7864	-1.62891	0.337645	-4.82434	1.40466e-06	1.40613e-05	ENSG00000134245	Yes	Down	WNT2B
104.293	-1.17294	0.244634	-4.79468	1.62934e-06	1.60794e-05	ENSG00000123572	Yes	Down	NRK
46.6164	-1.58468	0.331195	-4.78473	1.71221e-06	1.67875e-05	ENSG00000197558	Yes	Down	SSPO
20.8658	-2.8024	0.589196	-4.75632	1.97158e-06	1.90621e-05	ENSG00000249267	Yes	Down	LINC00939
19.5237	-2.91014	0.620221	-4.69209	2.70423e-06	2.55323e-05	ENSG00000164761	Yes	Down	TNFRSF11B
14.948	-3.41964	0.738991	-4.62744	3.70215e-06	3.41182e-05	ENSG00000112514	Yes	Down	CUTA
96.3288	-1.14399	0.247691	-4.61862	3.86306e-06	3.55288e-05	ENSG00000109339	Yes	Down	MAPK10
104.544	-1.00908	0.218737	-4.61319	3.96534e-06	3.63955e-05	ENSG00000268864	Yes	Down	AC011487.2
31.6026	-1.84778	0.401388	-4.60348	4.15481e-06	3.80189e-05	ENSG00000117069	Yes	Down	ST6GALNAC5
44.9197	-1.44915	0.320146	-4.52652	5.99621e-06	5.32281e-05	ENSG00000172478	Yes	Down	C2orf54
56.6743	-1.69511	0.37529	-4.51681	6.27791e-06	5.5457e-05	ENSG00000233198	Yes	Down	RNF224
41.8075	-1.45344	0.32276	-4.50318	6.69457e-06	5.87364e-05	ENSG00000069431	Yes	Down	ABCC9
75.361	-1.34033	0.298038	-4.49719	6.88581e-06	6.02974e-05	ENSG00000232638	Yes	Down	AL390294.1
107.343	-1.07724	0.240393	-4.48114	7.42447e-06	6.46083e-05	ENSG00000274290	Yes	Down	HIST1H2BE
44.7739	-1.46279	0.327328	-4.46887	7.86328e-06	6.81974e-05	ENSG00000275993	Yes	Down	SIK1B
91.2248	-1.03623	0.232781	-4.45152	8.52643e-06	7.3282e-05	ENSG00000070759	Yes	Down	TESK2
79.0492	-1.09326	0.24791	-4.40991	1.03416e-05	8.73488e-05	ENSG00000160111	Yes	Down	CPAMD8
77.067	-1.08927	0.247709	-4.39738	1.09565e-05	9.21129e-05	ENSG00000078053	Yes	Down	AMPH
64.6455	-1.24219	0.28447	-4.36667	1.26155e-05	0.000105084	ENSG00000164056	Yes	Down	SPRY1
33.5132	-1.60124	0.369509	-4.33343	1.46802e-05	0.000120948	ENSG00000014257	Yes	Down	ACPP
40.5015	-1.41135	0.326334	-4.32485	1.52634e-05	0.000125127	ENSG00000085741	Yes	Down	WNT11
14.6789	-2.85717	0.661632	-4.31837	1.57186e-05	0.000128625	ENSG00000146859	Yes	Down	TMEM140
42.4781	-1.41234	0.327211	-4.31631	1.5866e-05	0.000129773	ENSG00000130701	Yes	Down	RBBP8NL
102.863	-1.02968	0.239524	-4.29887	1.71671e-05	0.000139533	ENSG00000127084	Yes	Down	FGD3
42.0183	-1.49945	0.353736	-4.23891	2.2461e-05	0.000178476	ENSG00000154330	Yes	Down	PGM5
71.0587	-1.32589	0.31444	-4.21669	2.47914e-05	0.000195025	ENSG00000164683	Yes	Down	HEY1
44.0016	-1.52452	0.363818	-4.19033	2.78548e-05	0.000217236	ENSG00000214814	Yes	Down	FER1L6
69.7047	-1.07292	0.257088	-4.17334	3.00165e-05	0.000232792	ENSG00000240758	Yes	Down	AC010655.2
46.1692	-1.42411	0.34266	-4.15605	3.23802e-05	0.000249627	ENSG00000137709	Yes	Down	POU2F3
40.2911	-1.50952	0.364856	-4.13731	3.51397e-05	0.000267597	ENSG00000158423	Yes	Down	RIBC1
66.176	-1.09059	0.263788	-4.13433	3.55986e-05	0.000270863	ENSG00000147408	Yes	Down	CSGALNACT1
58.0157	-1.25172	0.303374	-4.12599	3.69143e-05	0.000280051	ENSG00000105784	Yes	Down	RUNDC3B
26.0851	-1.84735	0.448617	-4.11787	3.82393e-05	0.000289171	ENSG00000253361	Yes	Down	AC069120.1
74.9876	-1.08902	0.265219	-4.1061	4.02388e-05	0.000302484	ENSG00000225526	Yes	Down	MKRN2OS
75.1417	-1.05114	0.256486	-4.09824	4.16296e-05	0.000311903	ENSG00000120899	Yes	Down	PTK2B
40.0437	-1.40969	0.344759	-4.08891	4.33397e-05	0.000323378	ENSG00000157502	Yes	Down	MUM1L1
28.4677	-1.82789	0.448327	-4.07713	4.55943e-05	0.000338665	ENSG00000169894	Yes	Down	MUC3A
34.2406	-1.61642	0.397439	-4.0671	4.76022e-05	0.000352136	ENSG00000147689	Yes	Down	FAM83A
51.9537	-1.27262	0.313338	-4.0615	4.87584e-05	0.0003601	ENSG00000227885	Yes	Down	AL590652.1
66.3979	-1.12873	0.278835	-4.04801	5.16545e-05	0.00037994	ENSG00000143434	Yes	Down	SEMA6C
74.002	-1.16233	0.289483	-4.01519	5.93978e-05	0.000430943	ENSG00000088538	Yes	Down	DOCK3
10.5487	-3.14055	0.795106	-3.94985	7.82004e-05	0.000550687	ENSG00000235584	Yes	Down	AC008268.1
13.1564	-2.69006	0.682617	-3.9408	8.12088e-05	0.000569783	ENSG00000073849	Yes	Down	ST6GAL1
56.8391	-1.07018	0.27164	-3.9397	8.15837e-05	0.00057197	ENSG00000196605	Yes	Down	ZNF846
30.0589	-1.67544	0.42538	-3.93869	8.19284e-05	0.000574034	ENSG00000260855	Yes	Down	AL591848.4
38.0539	-1.45984	0.371714	-3.92732	8.58989e-05	0.000598746	ENSG00000182795	Yes	Down	C1orf116
76.5325	-1.04757	0.267231	-3.92007	8.85236e-05	0.000615384	ENSG00000053108	Yes	Down	FSTL4
18.1529	-2.23655	0.574796	-3.89104	9.98174e-05	0.000685734	ENSG00000081189	Yes	Down	MEF2C
79.8545	-1.0026	0.257989	-3.8862	0.000101826	0.00069794	ENSG00000228526	Yes	Down	MIR34AHG
57.0426	-1.15029	0.298735	-3.85053	0.000117863	0.000794333	ENSG00000163082	Yes	Down	SGPP2
49.5161	-1.25873	0.329815	-3.81646	0.000135378	0.000898006	ENSG00000139174	Yes	Down	PRICKLE1
14.7125	-2.40445	0.630908	-3.8111	0.000138352	0.00091673	ENSG00000286081	Yes	Down
33.5785	-1.50934	0.397606	-3.79607	0.000147005	0.000968396	ENSG00000092295	Yes	Down	TGM1
54.0806	-1.13232	0.298758	-3.79011	0.000150583	0.000989447	ENSG00000213057	Yes	Down	C1orf220
31.2244	-1.62469	0.430577	-3.77329	0.000161108	0.00104908	ENSG00000166473	Yes	Down	PKD1L2
25.4452	-1.56716	0.415752	-3.76946	0.000163599	0.00106301	ENSG00000133401	Yes	Down	PDZD2
66.8471	-1.01287	0.269821	-3.75385	0.000174137	0.00112382	ENSG00000073910	Yes	Down	FRY
67.4607	-1.02153	0.274515	-3.72123	0.000198256	0.00126782	ENSG00000281501	Yes	Down	SEPSECS-AS1
41.4799	-1.20978	0.326169	-3.70905	0.000208039	0.00132514	ENSG00000274265	Yes	Down	AC245297.3
46.7045	-1.23849	0.334808	-3.69912	0.000216349	0.00137084	ENSG00000178075	Yes	Down	GRAMD1C
48.162	-1.16014	0.314368	-3.69038	0.000223923	0.00141537	ENSG00000173930	Yes	Down	SLCO4C1
55.8002	-1.1041	0.300808	-3.67045	0.000242122	0.00151873	ENSG00000162814	Yes	Down	SPATA17
63.7506	-1.01987	0.279079	-3.65441	0.000257773	0.00160358	ENSG00000179082	Yes	Down	C9orf106
20.5416	-1.8821	0.516022	-3.64733	0.000264984	0.00164279	ENSG00000235621	Yes	Down	LINC00494
42.4312	-1.2734	0.349304	-3.64555	0.000266825	0.00165307	ENSG00000197959	Yes	Down	DNM3
11.4376	-2.65338	0.729988	-3.63483	0.000278164	0.00171803	ENSG00000163297	Yes	Down	ANTXR2
48.7782	-1.10435	0.303953	-3.63331	0.000279808	0.0017276	ENSG00000280339	Yes	Down	AP001528.3
22.993	-1.70831	0.473341	-3.60904	0.000307335	0.00187454	ENSG00000171476	Yes	Down	HOPX
12.6584	-2.45709	0.680802	-3.60911	0.000307255	0.00187454	ENSG00000236699	Yes	Down	ARHGEF38
57.877	-1.01007	0.283302	-3.56533	0.000363405	0.00218055	ENSG00000241288	Yes	Down	AC092902.2
35.1914	-1.4139	0.396759	-3.56362	0.000365781	0.00219185	ENSG00000114698	Yes	Down	PLSCR4
48.9065	-1.10322	0.309858	-3.56042	0.000370263	0.00221448	ENSG00000188921	Yes	Down	HACD4
51.8679	-1.11653	0.313772	-3.55841	0.000373102	0.0022302	ENSG00000206557	Yes	Down	TRIM71
49.6349	-1.15007	0.323841	-3.55134	0.000383271	0.00228838	ENSG00000119681	Yes	Down	LTBP2
25.4001	-1.5449	0.435508	-3.54735	0.000389128	0.00232106	ENSG00000170509	Yes	Down	HSD17B13
18.8554	-1.98536	0.561206	-3.53767	0.000403674	0.00239598	ENSG00000140873	Yes	Down	ADAMTS18
25.9826	-1.9804	0.562086	-3.52331	0.000426191	0.00251643	ENSG00000134258	Yes	Down	VTCN1
21.5182	-1.70521	0.486212	-3.50713	0.000452961	0.00265803	ENSG00000255723	Yes	Down	AC108516.2
51.3979	-1.06498	0.306447	-3.47524	0.000510402	0.00295582	ENSG00000266094	Yes	Down	RASSF5
47.0058	-1.1298	0.326848	-3.45667	0.000546899	0.00314307	ENSG00000250786	Yes	Down	SNHG18
54.6689	-1.07865	0.3123	-3.4539	0.000552533	0.00316841	ENSG00000197054	Yes	Down	ZNF763
22.3675	-1.63268	0.473109	-3.45095	0.000558623	0.00319927	ENSG00000224424	Yes	Down	PRKAR2A-AS1
7.85555	-5.68577	1.65082	-3.4442	0.00057275	0.0032719	ENSG00000099849	Yes	Down	RASSF7
50.8517	-1.09071	0.317095	-3.4397	0.000582356	0.00331215	ENSG00000179750	Yes	Down	APOBEC3B
29.4163	-1.39557	0.407589	-3.42397	0.000617136	0.00348697	ENSG00000251364	Yes	Down	AC107884.1
57.7223	-1.07031	0.314232	-3.40611	0.00065895	0.00368528	ENSG00000280099	Yes	Down	AL603750.1
28.4126	-1.5242	0.450351	-3.38447	0.000713147	0.00394082	ENSG00000259426	Yes	Down	AC027237.3
16.2191	-1.89353	0.559836	-3.38229	0.000718854	0.00396761	ENSG00000276850	Yes	Down	AC245041.2
35.9465	-1.18724	0.351407	-3.37854	0.000728714	0.00401836	ENSG00000280832	Yes	Down	GSEC
44.9512	-1.02872	0.305409	-3.36833	0.000756249	0.00415123	ENSG00000151117	Yes	Down	TMEM86A
24.3389	-1.59585	0.475908	-3.35327	0.000798617	0.00436659	ENSG00000283294	Yes	Down	AP005212.4
56.0639	-1.09539	0.327695	-3.34272	0.000829611	0.00451561	ENSG00000215018	Yes	Down	COL28A1
32.2179	-1.34051	0.401155	-3.34162	0.000832908	0.00453219	ENSG00000169031	Yes	Down	COL4A3
18.2183	-1.84598	0.553028	-3.33795	0.000843982	0.00458006	ENSG00000168594	Yes	Down	ADAM29
14.864	-2.04316	0.613201	-3.33196	0.000862378	0.00466452	ENSG00000260361	Yes	Down	AC106028.3
17.2882	-1.78108	0.536004	-3.32288	0.000890938	0.00480036	ENSG00000226017	Yes	Down	PRICKLE2-AS3
40.7127	-1.34527	0.405546	-3.31719	0.000909276	0.00488753	ENSG00000070190	Yes	Down	DAPP1
39.2843	-1.13269	0.341582	-3.31601	0.000913127	0.00490532	ENSG00000206567	Yes	Down	AC022007.1
37.7375	-1.18182	0.356504	-3.31501	0.000916383	0.00491697	ENSG00000244457	Yes	Down	ENO1P1
9.6597	-2.53687	0.767787	-3.30413	0.000952709	0.00509076	ENSG00000132204	Yes	Down	LINC00470
26.8651	-1.40807	0.426567	-3.30094	0.000963616	0.00513541	ENSG00000250608	Yes	Down	AC010210.1
25.2777	-1.42839	0.432991	-3.29888	0.000970699	0.00517011	ENSG00000138115	Yes	Down	CYP2C8
22.2371	-1.54309	0.469143	-3.28915	0.00100489	0.00533653	ENSG00000287906	Yes	Down
22.2977	-1.49357	0.455364	-3.27994	0.00103828	0.00548807	ENSG00000141579	Yes	Down	ZNF750
9.87768	-2.39641	0.731252	-3.27714	0.00104865	0.00553644	ENSG00000257093	Yes	Down	KIAA1147
8.94282	-2.79146	0.852928	-3.27279	0.00106491	0.00561083	ENSG00000240253	Yes	Down	FAR2P3
32.703	-1.20497	0.369821	-3.25824	0.00112106	0.00587759	ENSG00000153823	Yes	Down	PID1
45.5408	-1.03959	0.321986	-3.22868	0.00124363	0.00644007	ENSG00000272760	Yes	Down	AC093726.1
38.7632	-1.21229	0.376651	-3.2186	0.00128818	0.00665173	ENSG00000259723	Yes	Down	AL354993.2
15.3981	-1.7178	0.53382	-3.21793	0.00129118	0.00665798	ENSG00000165300	Yes	Down	SLITRK5
8.99056	-2.70252	0.840011	-3.21724	0.00129429	0.00666657	ENSG00000230423	Yes	Down	AL731684.2
19.3141	-1.76657	0.550032	-3.21176	0.00131924	0.00677651	ENSG00000138193	Yes	Down	PLCE1
35.7522	-1.29094	0.402959	-3.20366	0.00135693	0.00694928	ENSG00000185133	Yes	Down	INPP5J
10.6648	-2.13826	0.672628	-3.17897	0.00147802	0.00748264	ENSG00000134321	Yes	Down	RSAD2
27.4806	-1.29993	0.409926	-3.17114	0.00151841	0.00766785	ENSG00000125434	Yes	Down	SLC25A35
50.3582	-1.04945	0.33194	-3.16156	0.00156928	0.00789828	ENSG00000174428	Yes	Down	GTF2IRD2B
29.9675	-1.20834	0.382279	-3.16087	0.00157298	0.00791473	ENSG00000139304	Yes	Down	PTPRQ
45.223	-1.00974	0.320917	-3.14642	0.00165285	0.00827522	ENSG00000135407	Yes	Down	AVIL
34.1185	-1.18662	0.377996	-3.13925	0.0016938	0.00845919	ENSG00000279794	Yes	Down	AC024580.1
41.711	-1.13606	0.362643	-3.13272	0.00173196	0.00863074	ENSG00000187672	Yes	Down	ERC2
23.7815	-1.39245	0.448591	-3.10406	0.00190887	0.00938574	ENSG00000183569	Yes	Down	SERHL2

## Sheet: Table S2
Table S2: Differentially expressed genes after RES treatment relative to DMSO
baseMean	log2FoldChange	lfcSE	stat	pvalue	padj	Ensembl	Sig_test	Direction	Symbol
4405.32	3.52297	0.102663	34.316	4.53519e-258	7.31163e-254	ENSG00000196208	Yes	Up	GREB1
2137.88	2.79062	0.0926384	30.1238	2.36251e-199	1.90442e-195	ENSG00000165731	Yes	Up	RET
2245.03	3.49109	0.117063	29.8222	2.01354e-195	1.08207e-191	ENSG00000082175	Yes	Up	PGR
1059.63	4.91421	0.170232	28.8677	3.04068e-183	1.22554e-179	ENSG00000249346	Yes	Up	LINC01016
3324.52	2.29342	0.0852063	26.9161	1.42218e-159	4.58567e-156	ENSG00000074410	Yes	Up	CA12
2573.45	2.21602	0.0904258	24.5065	1.2605e-132	3.38696e-129	ENSG00000141753	Yes	Up	IGFBP4
714.141	4.57268	0.188286	24.2859	2.76509e-130	6.3684e-127	ENSG00000214900	Yes	Up	LINC01588
14150.8	1.6577	0.0764431	21.6854	2.81567e-104	5.67429e-101	ENSG00000113739	Yes	Up	STC2
1118.08	2.57163	0.119628	21.4969	1.66266e-102	2.97838e-99	ENSG00000174945	Yes	Up	AMZ1
9686.64	1.8015	0.0855099	21.0678	1.57136e-98	2.53335e-95	ENSG00000143126	Yes	Up	CELSR2
995.79	2.27482	0.108495	20.9671	1.31103e-97	1.92149e-94	ENSG00000156398	Yes	Up	SFXN2
1269.89	2.39656	0.115234	20.7974	4.569e-96	6.13845e-93	ENSG00000108352	Yes	Up	RAPGEFL1
2444.32	2.10147	0.101133	20.7792	6.6762e-96	8.27952e-93	ENSG00000157600	Yes	Up	TMEM164
1188.98	2.19515	0.106799	20.5541	7.07475e-94	8.14708e-91	ENSG00000108179	Yes	Up	PPIF
332.804	4.62645	0.228108	20.2819	1.85849e-91	1.99751e-88	ENSG00000107562	Yes	Up	CXCL12
1707.8	1.90664	0.0943071	20.2174	6.88776e-91	6.94027e-88	ENSG00000139289	Yes	Up	PHLDA1
4726.36	1.39897	0.0698802	20.0195	3.72342e-89	3.53112e-86	ENSG00000111799	Yes	Up	COL12A1
2805.27	1.72915	0.0897852	19.2587	1.1927e-82	1.01203e-79	ENSG00000111907	Yes	Up	TPD52L1
1601.88	1.73353	0.0948043	18.2854	1.08193e-74	8.30617e-72	ENSG00000136997	Yes	Up	MYC
2844.74	1.50961	0.0826836	18.2576	1.79958e-74	1.31877e-71	ENSG00000230836	Yes	Up	LINC01293
3863.66	1.25746	0.069113	18.1943	5.72592e-74	4.01362e-71	ENSG00000128567	Yes	Up	PODXL
5100.83	1.87079	0.103207	18.1265	1.96881e-73	1.32255e-70	ENSG00000103257	Yes	Up	SLC7A5
1798.64	2.33646	0.130523	17.9008	1.16235e-71	7.49577e-69	ENSG00000164128	Yes	Up	NPY1R
1009.59	2.75341	0.153871	17.8942	1.30771e-71	8.10882e-69	ENSG00000185697	Yes	Up	MYBL1
1399.72	1.59371	0.0896441	17.7781	1.04392e-70	6.23335e-68	ENSG00000099337	Yes	Up	KCNK6
994.811	2.27679	0.128088	17.7752	1.10062e-70	6.33723e-68	ENSG00000118513	Yes	Up	MYB
1936.38	1.68857	0.096534	17.4919	1.65072e-68	9.17685e-66	ENSG00000187720	Yes	Up	THSD4
530.913	2.4006	0.139228	17.2421	1.28203e-66	6.88965e-64	ENSG00000104205	Yes	Up	SGK3
2433.09	1.50513	0.0885603	16.9955	8.86769e-65	4.61177e-62	ENSG00000109062	Yes	Up	SLC9A3R1
2317.3	1.47923	0.0890558	16.6102	5.88172e-62	2.87349e-59	ENSG00000150687	Yes	Up	PRSS23
281.54	3.31573	0.200061	16.5736	1.08116e-61	5.12662e-59	ENSG00000179388	Yes	Up	EGR3
251.427	4.2871	0.260734	16.4424	9.50176e-61	4.37678e-58	ENSG00000171401	Yes	Up	KRT13
2249.99	1.63258	0.100552	16.2361	2.80036e-59	1.2202e-56	ENSG00000164742	Yes	Up	ADCY1
4644.78	1.57557	0.0982717	16.0328	7.54222e-58	3.19989e-55	ENSG00000168461	Yes	Up	RAB31
223.007	3.68417	0.229837	16.0295	7.95181e-58	3.28715e-55	ENSG00000142494	Yes	Up	SLC47A1
2060.85	1.67112	0.104267	16.0273	8.23346e-58	3.3185e-55	ENSG00000163659	Yes	Up	TIPARP
9157.29	1.34184	0.0849007	15.8049	2.87968e-56	1.13235e-53	ENSG00000004478	Yes	Up	FKBP4
1506.62	1.86657	0.118161	15.7969	3.27025e-56	1.25531e-53	ENSG00000135549	Yes	Up	PKIB
1273.64	1.40843	0.0901114	15.6299	4.55535e-55	1.59655e-52	ENSG00000113645	Yes	Up	WWC1
3942.51	1.22816	0.078903	15.5655	1.24961e-54	4.28644e-52	ENSG00000100580	Yes	Up	TMED8
4964.78	1.16958	0.0760099	15.3872	1.99348e-53	6.69559e-51	ENSG00000140526	Yes	Up	ABHD2
333.508	2.39516	0.156911	15.2645	1.31932e-52	4.25402e-50	ENSG00000056736	Yes	Up	IL17RB
304.507	2.52483	0.165802	15.228	2.30501e-52	7.28655e-50	ENSG00000109321	Yes	Up	AREG
494.273	2.61562	0.171945	15.212	2.9459e-52	9.13343e-50	ENSG00000134830	Yes	Up	C5AR2
9432.73	1.05497	0.0703381	14.9986	7.50338e-51	2.19944e-48	ENSG00000136068	Yes	Up	FLNB
11835.8	1.3788	0.0922867	14.9404	1.79932e-50	5.1801e-48	ENSG00000100219	Yes	Up	XBP1
486.227	2.09835	0.144033	14.5686	4.45109e-48	1.21628e-45	ENSG00000248905	Yes	Up	FMN1
488.949	1.74821	0.12071	14.4828	1.55595e-47	4.1123e-45	ENSG00000102362	Yes	Up	SYTL4
759.059	1.76276	0.124153	14.1983	9.38538e-46	2.40176e-43	ENSG00000155792	Yes	Up	DEPTOR
912.273	1.38474	0.0977404	14.1675	1.45526e-45	3.66588e-43	ENSG00000143412	Yes	Up	ANXA9
379.077	2.0645	0.146411	14.1007	3.7607e-45	9.18636e-43	ENSG00000288602	Yes	Up
294.003	2.7568	0.196369	14.0389	9.01634e-45	2.16957e-42	ENSG00000112183	Yes	Up	RBM24
619.729	1.82272	0.130578	13.9588	2.78089e-44	6.59317e-42	ENSG00000152137	Yes	Up	HSPB8
492.915	1.9835	0.143709	13.8022	2.4721e-43	5.6936e-41	ENSG00000145365	Yes	Up	TIFA
238.439	2.57	0.190739	13.4739	2.22658e-41	4.78627e-39	ENSG00000118515	Yes	Up	SGK1
2725.76	1.18586	0.0882928	13.431	3.98193e-41	8.44693e-39	ENSG00000139116	Yes	Up	KIF21A
347.741	2.54113	0.191542	13.2667	3.61294e-40	7.37314e-38	ENSG00000173467	Yes	Up	AGR3
1690.71	1.2783	0.100028	12.7794	2.13834e-37	4.10409e-35	ENSG00000026508	Yes	Up	CD44
3386.39	1.03155	0.0810112	12.7334	3.85475e-37	7.31132e-35	ENSG00000130826	Yes	Up	DKC1
147.194	3.23271	0.253978	12.7283	4.11453e-37	7.71331e-35	ENSG00000124215	Yes	Up	CDH26
477.235	1.6092	0.126575	12.7134	4.98342e-37	9.23479e-35	ENSG00000197261	Yes	Up	C6orf141
2371.44	1.16366	0.0915856	12.7057	5.49528e-37	9.95448e-35	ENSG00000147394	Yes	Up	ZNF185
5309.3	1.10242	0.0872626	12.6333	1.38287e-36	2.47718e-34	ENSG00000180530	Yes	Up	NRIP1
956.26	1.26581	0.100492	12.5961	2.21895e-36	3.9312e-34	ENSG00000103404	Yes	Up	USP31
249.838	2.14828	0.17073	12.5829	2.62325e-36	4.59696e-34	ENSG00000121454	Yes	Up	LHX4
3681.75	1.10004	0.0878403	12.5232	5.57275e-36	9.55786e-34	ENSG00000147041	Yes	Up	SYTL5
2724.35	1.26526	0.102042	12.3993	2.6348e-35	4.4714e-33	ENSG00000123505	Yes	Up	AMD1
493.377	1.76031	0.14242	12.36	4.30284e-35	7.21444e-33	ENSG00000134533	Yes	Up	RERG
109.622	3.74445	0.303189	12.3502	4.85918e-35	7.99384e-33	ENSG00000147256	Yes	Up	ARHGAP36
2108.82	1.101	0.089235	12.3382	5.64176e-35	9.18753e-33	ENSG00000121057	Yes	Up	AKAP1
186.487	2.80713	0.231292	12.1367	6.74555e-34	1.06619e-31	ENSG00000100003	Yes	Up	SEC14L2
11796.6	1.20183	0.0992422	12.1101	9.33667e-34	1.44736e-31	ENSG00000085491	Yes	Up	SLC25A24
669.411	1.36211	0.113337	12.0182	2.8525e-33	4.33849e-31	ENSG00000033327	Yes	Up	GAB2
2254.77	1.04428	0.0872813	11.9645	5.4512e-33	8.21348e-31	ENSG00000103365	Yes	Up	GGA2
6525.18	1.0128	0.0846999	11.9575	5.93508e-33	8.85976e-31	ENSG00000165732	Yes	Up	DDX21
169.718	2.78599	0.233046	11.9547	6.13695e-33	9.07706e-31	ENSG00000148344	Yes	Up	PTGES
1286.1	1.22086	0.102535	11.9067	1.09158e-32	1.59986e-30	ENSG00000259075	Yes	Up	POC1B-GALNT4
1395.25	1.05315	0.089185	11.8086	3.52448e-32	5.07336e-30	ENSG00000054690	Yes	Up	PLEKHH1
1260.55	1.24029	0.105744	11.7291	9.03948e-32	1.25633e-29	ENSG00000257594	Yes	Up	GALNT4
753.859	1.38132	0.119584	11.551	7.29349e-31	9.63817e-29	ENSG00000155850	Yes	Up	SLC26A2
5299.56	1.0907	0.0944695	11.5455	7.77496e-31	1.01909e-28	ENSG00000167106	Yes	Up	FAM102A
108.677	3.67116	0.318254	11.5353	8.75935e-31	1.13886e-28	ENSG00000101336	Yes	Up	HCK
1534.03	1.01716	0.0887571	11.4601	2.09357e-30	2.65768e-28	ENSG00000125630	Yes	Up	POLR1B
1514.89	1.36545	0.119617	11.4152	3.51231e-30	4.38957e-28	ENSG00000188735	Yes	Up	TMEM120B
487.845	1.48698	0.131453	11.3118	1.14691e-29	1.39026e-27	ENSG00000155380	Yes	Up	SLC16A1
137.51	2.80245	0.248104	11.2955	1.38171e-29	1.66239e-27	ENSG00000003137	Yes	Up	CYP26B1
2474.45	1.01191	0.0896708	11.2847	1.56132e-29	1.86456e-27	ENSG00000065183	Yes	Up	WDR3
1551.48	1.23807	0.109961	11.2592	2.08734e-29	2.45636e-27	ENSG00000148488	Yes	Up	ST8SIA6
121.416	2.74909	0.244547	11.2416	2.54808e-29	2.97682e-27	ENSG00000116833	Yes	Up	NR5A2
1335.3	1.06069	0.0944775	11.2269	3.00703e-29	3.48772e-27	ENSG00000152767	Yes	Up	FARP1
1029.33	1.29431	0.116608	11.0997	1.25903e-28	1.40958e-26	ENSG00000104267	Yes	Up	CA2
133.403	2.78172	0.253028	10.9937	4.09553e-28	4.55366e-26	ENSG00000135547	Yes	Up	HEY2
236.943	2.00171	0.184414	10.8544	1.90039e-27	2.08423e-25	ENSG00000144354	Yes	Up	CDCA7
532.4	1.35486	0.127504	10.626	2.25644e-26	2.37767e-24	ENSG00000054277	Yes	Up	OPN3
336.836	1.79379	0.170419	10.5258	6.57236e-26	6.8361e-24	ENSG00000137193	Yes	Up	PIM1
781.233	1.36337	0.129579	10.5215	6.87367e-26	7.10368e-24	ENSG00000159167	Yes	Up	STC1
169.375	2.15588	0.206016	10.4646	1.25558e-25	1.26516e-23	ENSG00000141682	Yes	Up	PMAIP1
1276.64	1.14887	0.11041	10.4055	2.34104e-25	2.30136e-23	ENSG00000091127	Yes	Up	PUS7
1200.65	1.15903	0.111566	10.3887	2.79076e-25	2.72683e-23	ENSG00000165271	Yes	Up	NOL6
911.71	1.12927	0.109746	10.2899	7.82834e-25	7.60292e-23	ENSG00000181788	Yes	Up	SIAH2
632.54	1.21235	0.118891	10.1972	2.04097e-24	1.9586e-22	ENSG00000111816	Yes	Up	FRK
993.078	1.18603	0.116854	10.1497	3.32356e-24	3.15191e-22	ENSG00000197375	Yes	Up	SLC22A5
828.021	1.13386	0.111959	10.1275	4.17108e-24	3.92736e-22	ENSG00000157193	Yes	Up	LRP8
525.249	1.28948	0.127908	10.0813	6.6863e-24	6.23101e-22	ENSG00000181026	Yes	Up	AEN
934.717	1.13858	0.113363	10.0437	9.79363e-24	9.02245e-22	ENSG00000185052	Yes	Up	SLC24A3
1163.83	1.05784	0.105789	9.99951	1.53159e-23	1.40297e-21	ENSG00000068650	Yes	Up	ATP11A
1053.36	1.0854	0.108986	9.95908	2.30192e-23	2.0967e-21	ENSG00000111641	Yes	Up	NOP2
472.901	1.31926	0.134216	9.82935	8.41643e-23	7.45548e-21	ENSG00000185090	Yes	Up	MANEAL
2023.2	1.06344	0.108588	9.7933	1.20301e-22	1.04274e-20	ENSG00000137502	Yes	Up	RAB30
814.645	1.34163	0.137977	9.72361	2.39155e-22	2.05088e-20	ENSG00000172197	Yes	Up	MBOAT1
212.07	1.89832	0.19565	9.70264	2.93807e-22	2.49303e-20	ENSG00000053747	Yes	Up	LAMA3
148.071	2.09087	0.21605	9.67772	3.7499e-22	3.14874e-20	ENSG00000166833	Yes	Up	NAV2
700.351	1.1233	0.116081	9.67687	3.78102e-22	3.15843e-20	ENSG00000144749	Yes	Up	LRIG1
455.346	1.26202	0.130501	9.67058	4.02111e-22	3.34167e-20	ENSG00000116774	Yes	Up	OLFML3
639.425	1.11841	0.116427	9.60606	7.53796e-22	6.16888e-20	ENSG00000065328	Yes	Up	MCM10
168.47	1.95013	0.203224	9.59598	8.31234e-22	6.76826e-20	ENSG00000004948	Yes	Up	CALCR
474.743	1.28324	0.13447	9.54294	1.38839e-21	1.10182e-19	ENSG00000143476	Yes	Up	DTL
327.534	1.44355	0.151276	9.54251	1.39419e-21	1.10182e-19	ENSG00000054598	Yes	Up	FOXC1
730.703	1.13107	0.118672	9.53108	1.55655e-21	1.22413e-19	ENSG00000107815	Yes	Up	TWNK
919.21	1.01331	0.107212	9.45144	3.34198e-21	2.57796e-19	ENSG00000136826	Yes	Up	KLF4
636.538	1.12563	0.119606	9.41117	4.90628e-21	3.76662e-19	ENSG00000197977	Yes	Up	ELOVL2
203.014	2.0565	0.219231	9.3805	6.56614e-21	5.01703e-19	ENSG00000143882	Yes	Up	ATP6V1C2
753.574	1.09378	0.116631	9.37815	6.71389e-21	5.10572e-19	ENSG00000096968	Yes	Up	JAK2
556.841	1.15493	0.124698	9.26182	2.00976e-20	1.50007e-18	ENSG00000094804	Yes	Up	CDC6
170.479	1.86514	0.203661	9.15805	5.28442e-20	3.85499e-18	ENSG00000102445	Yes	Up	RUBCNL
705.973	1.03025	0.112735	9.13874	6.31845e-20	4.56799e-18	ENSG00000177788	Yes	Up	AL162595.1
560.797	1.12627	0.123368	9.12935	6.891e-20	4.95968e-18	ENSG00000239887	Yes	Up	C1orf226
463.391	1.2658	0.139718	9.05964	1.30882e-19	9.25475e-18	ENSG00000102393	Yes	Up	GLA
72.904	3.26537	0.360607	9.0552	1.36318e-19	9.597e-18	ENSG00000169085	Yes	Up	C8orf46
315.18	1.30431	0.146164	8.92362	4.51272e-19	3.06979e-17	ENSG00000198133	Yes	Up	TMEM229B
558.094	1.09124	0.122496	8.90838	5.17832e-19	3.50777e-17	ENSG00000156299	Yes	Up	TIAM1
501.9	1.40779	0.158293	8.89356	5.91794e-19	3.95888e-17	ENSG00000178105	Yes	Up	DDX10
66.8326	3.17498	0.35747	8.88178	6.57973e-19	4.3834e-17	ENSG00000115112	Yes	Up	TFCP2L1
396.189	1.27809	0.145801	8.76601	1.85112e-18	1.19854e-16	ENSG00000170153	Yes	Up	RNF150
238.205	1.55543	0.179105	8.68447	3.8052e-18	2.35952e-16	ENSG00000180834	Yes	Up	MAP6D1
308.906	1.31133	0.155938	8.40933	4.12355e-17	2.39136e-15	ENSG00000154122	Yes	Up	ANKH
153.269	1.69689	0.203272	8.34786	6.95119e-17	3.93218e-15	ENSG00000130045	Yes	Up	NXNL2
406.94	1.16429	0.140253	8.30135	1.02931e-16	5.72228e-15	ENSG00000048162	Yes	Up	NOP16
698.057	1.19417	0.144393	8.27025	1.33675e-16	7.35531e-15	ENSG00000204792	Yes	Up	LINC01291
174.271	1.81951	0.220454	8.25347	1.53867e-16	8.35233e-15	ENSG00000140961	Yes	Up	OSGIN1
123.094	2.18623	0.26492	8.25241	1.55231e-16	8.39811e-15	ENSG00000084628	Yes	Up	NKAIN1
334.256	1.16629	0.141745	8.22812	1.90172e-16	1.01859e-14	ENSG00000168453	Yes	Up	HR
40.0456	3.83678	0.469306	8.17544	2.94797e-16	1.54309e-14	ENSG00000244265	Yes	Up	SIAH2-AS1
486.846	1.0073	0.123392	8.16343	3.25653e-16	1.69908e-14	ENSG00000123600	Yes	Up	METTL8
503.423	1.06299	0.131127	8.10657	5.20669e-16	2.68186e-14	ENSG00000133816	Yes	Up	MICAL2
157.13	1.96109	0.243163	8.06491	7.32874e-16	3.72725e-14	ENSG00000223749	Yes	Up	MIR503HG
727.795	1.07044	0.133057	8.04499	8.62504e-16	4.35902e-14	ENSG00000148840	Yes	Up	PPRC1
298.036	1.22296	0.152663	8.01089	1.1388e-15	5.6666e-14	ENSG00000064652	Yes	Up	SNX24
122.93	1.82244	0.22796	7.99455	1.30053e-15	6.39242e-14	ENSG00000177108	Yes	Up	ZDHHC22
218.17	1.47992	0.186243	7.94618	1.92352e-15	9.42583e-14	ENSG00000037897	Yes	Up	METTL1
784.369	1.02665	0.130011	7.89663	2.86553e-15	1.38733e-13	ENSG00000165244	Yes	Up	ZNF367
895.363	1.01526	0.128972	7.87198	3.49076e-15	1.67994e-13	ENSG00000093167	Yes	Up	LRRFIP2
488.273	1.141	0.145455	7.84435	4.35203e-15	2.082e-13	ENSG00000135763	Yes	Up	URB2
83.0942	2.37999	0.304608	7.81328	5.57175e-15	2.65763e-13	ENSG00000198959	Yes	Up	TGM2
376.218	1.09505	0.140553	7.79104	6.6462e-15	3.14223e-13	ENSG00000213062	Yes	Up	AL021068.1
166.326	1.6334	0.21022	7.76997	7.85025e-15	3.68985e-13	ENSG00000157350	Yes	Up	ST3GAL2
52.9397	3.42722	0.442103	7.7521	9.03863e-15	4.22379e-13	ENSG00000253125	Yes	Up	AC055854.1
54.9112	3.04566	0.393363	7.74262	9.73878e-15	4.52474e-13	ENSG00000138131	Yes	Up	LOXL4
59.796	2.92543	0.379712	7.70433	1.31527e-14	6.0241e-13	ENSG00000174827	Yes	Up	PDZK1
163.24	1.59763	0.209337	7.63184	2.31421e-14	1.02782e-12	ENSG00000226562	Yes	Up	CYP4F26P
295.265	1.19428	0.15675	7.61904	2.55576e-14	1.12579e-12	ENSG00000154328	Yes	Up	NEIL2
98.1955	1.87284	0.249524	7.50566	6.11178e-14	2.55933e-12	ENSG00000196932	Yes	Up	TMEM26
280.771	1.30745	0.174467	7.494	6.68044e-14	2.79021e-12	ENSG00000177192	Yes	Up	PUS1
270.754	1.21538	0.163342	7.44071	1.00144e-13	4.11868e-12	ENSG00000110104	Yes	Up	CCDC86
317.032	1.14796	0.154394	7.43528	1.0435e-13	4.26988e-12	ENSG00000072422	Yes	Up	RHOBTB1
437.438	1.00552	0.136459	7.36865	1.72361e-13	6.87821e-12	ENSG00000165490	Yes	Up	DDIAS
51.2172	2.87935	0.391729	7.35035	1.97685e-13	7.86934e-12	ENSG00000069188	Yes	Up	SDK2
221.982	1.50412	0.204999	7.3372	2.18102e-13	8.59717e-12	ENSG00000176485	Yes	Up	PLA2G16
73.3016	2.24944	0.306729	7.33365	2.23965e-13	8.78531e-12	ENSG00000287354	Yes	Up
454.439	1.01679	0.140021	7.26173	3.82171e-13	1.48825e-11	ENSG00000126215	Yes	Up	XRCC3
195.78	1.36356	0.188446	7.23581	4.62763e-13	1.78485e-11	ENSG00000170345	Yes	Up	FOS
411.266	1.04763	0.146652	7.14366	9.08779e-13	3.36812e-11	ENSG00000196372	Yes	Up	ASB13
230.538	1.28469	0.18071	7.10915	1.16761e-12	4.28796e-11	ENSG00000107014	Yes	Up	RLN2
53.8429	2.54025	0.358189	7.09191	1.32274e-12	4.83567e-11	ENSG00000103184	Yes	Up	SEC14L5
219.91	1.29234	0.183985	7.02417	2.15341e-12	7.71495e-11	ENSG00000090447	Yes	Up	TFAP4
256.421	1.29525	0.185841	6.96964	3.17764e-12	1.11612e-10	ENSG00000171346	Yes	Up	KRT15
395.646	1.01391	0.146187	6.93571	4.04179e-12	1.40738e-10	ENSG00000183579	Yes	Up	ZNRF3
299.106	1.04069	0.150988	6.89253	5.48079e-12	1.88404e-10	ENSG00000075131	Yes	Up	TIPIN
121.068	1.60321	0.233226	6.87406	6.24006e-12	2.14047e-10	ENSG00000179542	Yes	Up	SLITRK4
282.732	1.21704	0.177108	6.87173	6.34268e-12	2.16646e-10	ENSG00000141384	Yes	Up	TAF4B
100.01	2.24868	0.330197	6.8101	9.75318e-12	3.26226e-10	ENSG00000023445	Yes	Up	BIRC3
233.232	1.22099	0.179614	6.79789	1.06166e-11	3.52908e-10	ENSG00000198298	Yes	Up	ZNF485
78.4389	1.85626	0.274027	6.77401	1.2526e-11	4.12131e-10	ENSG00000196427	Yes	Up	NBPF4
318.252	1.0274	0.152765	6.72537	1.75152e-11	5.70464e-10	ENSG00000075643	Yes	Up	MOCOS
273.462	1.03943	0.156736	6.6317	3.31832e-11	1.04898e-09	ENSG00000164045	Yes	Up	CDC25A
47.9876	2.83596	0.428011	6.62589	3.45166e-11	1.08899e-09	ENSG00000182575	Yes	Up	NXPH3
496.031	1.09233	0.166369	6.56574	5.1776e-11	1.593e-09	ENSG00000172575	Yes	Up	RASGRP1
133.114	1.57544	0.241848	6.51419	7.30837e-11	2.21061e-09	ENSG00000013619	Yes	Up	MAMLD1
42.5806	2.68728	0.412914	6.50808	7.61192e-11	2.29812e-09	ENSG00000170965	Yes	Up	PLAC1
173.392	1.2121	0.187263	6.47272	9.62534e-11	2.88438e-09	ENSG00000101187	Yes	Up	SLCO4A1
193.866	1.14377	0.178189	6.41885	1.37306e-10	4.06173e-09	ENSG00000130558	Yes	Up	OLFM1
88.9311	1.72287	0.269614	6.39013	1.65747e-10	4.86735e-09	ENSG00000224903	Yes	Up	AC005534.1
182.443	1.42095	0.222527	6.3855	1.70843e-10	5.00787e-09	ENSG00000259977	Yes	Up	AL121578.3
176.617	1.27504	0.201475	6.32852	2.47521e-10	7.0408e-09	ENSG00000106733	Yes	Up	NMRK1
243.438	1.30914	0.207787	6.3004	2.96877e-10	8.32392e-09	ENSG00000277159	Yes	Up	AL139384.2
99.141	1.52447	0.243228	6.26765	3.66537e-10	1.02061e-08	ENSG00000173706	Yes	Up	HEG1
191.185	1.21136	0.193431	6.26249	3.78867e-10	1.05131e-08	ENSG00000261373	Yes	Up	VPS9D1-AS1
129.703	1.45658	0.234381	6.2146	5.14556e-10	1.39572e-08	ENSG00000176438	Yes	Up	SYNE3
210.679	1.14085	0.183645	6.21227	5.22256e-10	1.41272e-08	ENSG00000198807	Yes	Up	PAX9
102.202	1.5739	0.25473	6.17872	6.46222e-10	1.73063e-08	ENSG00000164626	Yes	Up	KCNK5
218.918	1.18643	0.193637	6.12706	8.95158e-10	2.34282e-08	ENSG00000196371	Yes	Up	FUT4
35.796	2.79091	0.458001	6.09367	1.10349e-09	2.86481e-08	ENSG00000233885	Yes	Up	YEATS2-AS1
26.3411	3.71058	0.609483	6.08807	1.14277e-09	2.95727e-08	ENSG00000080031	Yes	Up	PTPRH
187.983	1.5077	0.249986	6.03113	1.62814e-09	4.12717e-08	ENSG00000111341	Yes	Up	MGP
28.8137	3.43332	0.569678	6.02678	1.67256e-09	4.22344e-08	ENSG00000101463	Yes	Up	SYNDIG1
368.541	1.10454	0.186035	5.93725	2.89836e-09	7.14486e-08	ENSG00000276043	Yes	Up	UHRF1
139.575	1.31915	0.222612	5.92581	3.10767e-09	7.61426e-08	ENSG00000147255	Yes	Up	IGSF1
175.511	1.0676	0.184035	5.80106	6.58983e-09	1.54196e-07	ENSG00000164038	Yes	Up	SLC9B2
133.289	1.25984	0.218192	5.774	7.74128e-09	1.78548e-07	ENSG00000170075	Yes	Up	GPR37L1
180.956	1.09419	0.189741	5.76675	8.0813e-09	1.86124e-07	ENSG00000167513	Yes	Up	CDT1
47.0306	2.35843	0.410235	5.74896	8.97917e-09	2.0592e-07	ENSG00000153162	Yes	Up	BMP6
151.669	1.26985	0.22407	5.66722	1.45136e-08	3.20093e-07	ENSG00000268234	Yes	Up	FKBP4P6
139.576	1.27116	0.224489	5.66246	1.49221e-08	3.28205e-07	ENSG00000161958	Yes	Up	FGF11
110.215	1.27491	0.226598	5.62632	1.8409e-08	4.01067e-07	ENSG00000066382	Yes	Up	MPPED2
68.4081	1.7406	0.309711	5.62007	1.90882e-08	4.13629e-07	ENSG00000254343	Yes	Up	AC091563.1
133.684	1.26468	0.226566	5.58193	2.37868e-08	5.07264e-07	ENSG00000125454	Yes	Up	SLC25A19
118.572	1.26381	0.227931	5.54472	2.94429e-08	6.17268e-07	ENSG00000124249	Yes	Up	KCNK15
99.3916	1.35373	0.244605	5.53435	3.12379e-08	6.48991e-07	ENSG00000185761	Yes	Up	ADAMTSL5
59.1111	2.02134	0.365868	5.52479	3.29887e-08	6.80108e-07	ENSG00000132554	Yes	Up	RGS22
55.7876	2.02396	0.366809	5.51776	3.43349e-08	7.06055e-07	ENSG00000111339	Yes	Up	ART4
127.182	1.25914	0.228774	5.50384	3.71598e-08	7.56428e-07	ENSG00000272884	Yes	Up	AC113189.4
48.0325	1.87962	0.341773	5.49962	3.80614e-08	7.70887e-07	ENSG00000100346	Yes	Up	CACNA1I
177.958	1.05432	0.192754	5.4698	4.50552e-08	8.97874e-07	ENSG00000012171	Yes	Up	SEMA3B
64.5925	1.80253	0.331938	5.43033	5.62497e-08	1.10481e-06	ENSG00000156463	Yes	Up	SH3RF2
21.0259	3.68613	0.682218	5.40316	6.54768e-08	1.27183e-06	ENSG00000225465	Yes	Up	RFPL1S
156.521	1.11201	0.207735	5.35302	8.64976e-08	1.65031e-06	ENSG00000232956	Yes	Up	SNHG15
141.621	1.22708	0.230692	5.31914	1.04259e-07	1.95677e-06	ENSG00000256663	Yes	Up	AC112777.1
121.614	1.19168	0.224127	5.31699	1.05499e-07	1.97773e-06	ENSG00000114737	Yes	Up	CISH
19.8716	3.84005	0.722605	5.31417	1.07144e-07	2.00391e-06	ENSG00000244682	Yes	Up	FCGR2C
110.931	1.24129	0.234412	5.29532	1.18811e-07	2.2093e-06	ENSG00000164778	Yes	Up	EN2
74.8242	1.49943	0.28486	5.26374	1.41152e-07	2.6067e-06	ENSG00000100490	Yes	Up	CDKL1
47.8949	1.92259	0.367974	5.22479	1.74354e-07	3.18339e-06	ENSG00000182993	Yes	Up	C12orf60
87.7909	1.34972	0.258355	5.22429	1.74824e-07	3.18836e-06	ENSG00000251669	Yes	Up	FAM86EP
108.083	1.34134	0.257338	5.21236	1.8645e-07	3.3889e-06	ENSG00000249590	Yes	Up	AC004832.3
208.982	1.13344	0.217872	5.20231	1.96828e-07	3.54951e-06	ENSG00000185950	Yes	Up	IRS2
2121.44	1.07277	0.206392	5.19773	2.01735e-07	3.6218e-06	ENSG00000160182	Yes	Up	TFF1
94.0046	1.35921	0.261924	5.18933	2.1105e-07	3.77642e-06	ENSG00000285791	Yes	Up
139.849	1.07574	0.207682	5.17976	2.22169e-07	3.94908e-06	ENSG00000085840	Yes	Up	ORC1
157.255	1.16222	0.224394	5.1794	2.22606e-07	3.95249e-06	ENSG00000232445	Yes	Up	AC006329.1
18.4931	3.34805	0.651368	5.14003	2.74696e-07	4.78772e-06	ENSG00000188176	Yes	Up	SMTNL2
52.0111	1.77227	0.345833	5.12464	2.98106e-07	5.17894e-06	ENSG00000132386	Yes	Up	SERPINF1
92.765	1.28096	0.253518	5.05275	4.35492e-07	7.32117e-06	ENSG00000183036	Yes	Up	PCP4
145.283	1.01026	0.200908	5.0285	4.94339e-07	8.19931e-06	ENSG00000232677	Yes	Up	LINC00665
138.765	1.04935	0.208746	5.02693	4.98404e-07	8.24976e-06	ENSG00000163376	Yes	Up	KBTBD8
73.2594	1.4861	0.297428	4.99651	5.83787e-07	9.53644e-06	ENSG00000178718	Yes	Up	RPP25
129.841	1.04026	0.208323	4.99348	5.92999e-07	9.6569e-06	ENSG00000260566	Yes	Up	AC127459.1
85.6558	1.30887	0.262691	4.98255	6.2753e-07	1.01781e-05	ENSG00000284968	Yes	Up	AC093827.4
39.7339	1.88362	0.378069	4.98221	6.28615e-07	1.01855e-05	ENSG00000112562	Yes	Up	SMOC2
76.3603	1.51654	0.305428	4.96528	6.86036e-07	1.09834e-05	ENSG00000179431	Yes	Up	FJX1
143.44	1.136	0.228971	4.96133	7.00128e-07	1.11757e-05	ENSG00000259330	Yes	Up	INAFM2
95.097	1.22805	0.24776	4.9566	7.1736e-07	1.14056e-05	ENSG00000138030	Yes	Up	KHK
43.398	2.26795	0.459904	4.93136	8.16572e-07	1.28562e-05	ENSG00000244242	Yes	Up	IFITM10
49.8685	2.06276	0.419218	4.92049	8.63288e-07	1.35388e-05	ENSG00000038427	Yes	Up	VCAN
124.535	1.03822	0.211131	4.91745	8.76803e-07	1.37374e-05	ENSG00000198933	Yes	Up	TBKBP1
163.456	1.03648	0.211742	4.89501	9.83002e-07	1.52137e-05	ENSG00000179913	Yes	Up	B3GNT3
123.603	1.06595	0.218937	4.86875	1.12308e-06	1.72113e-05	ENSG00000187098	Yes	Up	MITF
120.346	1.13377	0.234477	4.83529	1.32949e-06	2.01259e-05	ENSG00000204856	Yes	Up	FAM216A
108.064	1.20128	0.248492	4.83427	1.33635e-06	2.02107e-05	ENSG00000119714	Yes	Up	GPR68
28.2418	2.30378	0.483102	4.76872	1.85397e-06	2.72716e-05	ENSG00000163485	Yes	Up	ADORA1
31.5336	2.22514	0.469652	4.73785	2.15994e-06	3.12871e-05	ENSG00000089041	Yes	Up	P2RX7
82.6022	1.26405	0.267062	4.73317	2.21044e-06	3.1904e-05	ENSG00000162444	Yes	Up	RBP7
17.5229	3.01609	0.643926	4.68392	2.81446e-06	3.99074e-05	ENSG00000128268	Yes	Up	MGAT3
15.2151	6.08295	1.30357	4.66636	3.06577e-06	4.32048e-05	ENSG00000072694	Yes	Up	FCGR2B
98.7909	1.27392	0.274812	4.63561	3.55894e-06	4.94206e-05	ENSG00000172183	Yes	Up	ISG20
104.178	1.14375	0.24816	4.60894	4.04731e-06	5.56694e-05	ENSG00000171791	Yes	Up	BCL2
84.9715	1.23098	0.270423	4.55206	5.31227e-06	7.04312e-05	ENSG00000148677	Yes	Up	ANKRD1
22.1319	2.66294	0.585315	4.54958	5.37519e-06	7.11484e-05	ENSG00000166250	Yes	Up	CLMP
91.1067	1.13766	0.250172	4.54751	5.4284e-06	7.17939e-05	ENSG00000143942	Yes	Up	CHAC2
13.8138	5.49825	1.21173	4.53752	5.69183e-06	7.49704e-05	ENSG00000115155	Yes	Up	OTOF
30.3726	2.02994	0.451876	4.49225	7.04743e-06	9.11136e-05	ENSG00000043591	Yes	Up	ADRB1
149.27	1.06302	0.238748	4.45247	8.48883e-06	0.000107761	ENSG00000118894	Yes	Up	EEF2KMT
16.3958	3.04491	0.689352	4.41707	1.0005e-05	0.000125136	ENSG00000254290	Yes	Up	AC124067.4
87.0721	1.16726	0.26531	4.39961	1.08447e-05	0.000134491	ENSG00000163995	Yes	Up	ABLIM2
57.2596	1.42278	0.323476	4.39842	1.0904e-05	0.000135122	ENSG00000183578	Yes	Up	TNFAIP8L3
105.222	1.14427	0.261733	4.37188	1.23179e-05	0.000150219	ENSG00000108924	Yes	Up	HLF
114.145	1.04674	0.239885	4.36352	1.27989e-05	0.000155029	ENSG00000107518	Yes	Up	ATRNL1
45.757	1.54417	0.354132	4.36042	1.29812e-05	0.000156884	ENSG00000241361	Yes	Up	SLC25A24P1
83.9991	1.21273	0.279692	4.33593	1.45145e-05	0.000173851	ENSG00000154099	Yes	Up	DNAAF1
97.2281	1.09309	0.254336	4.29782	1.72486e-05	0.000203574	ENSG00000136883	Yes	Up	KIF12
32.3969	2.01682	0.469304	4.29747	1.72757e-05	0.000203745	ENSG00000228649	Yes	Up	SNHG26
50.7433	1.57616	0.36832	4.27931	1.87472e-05	0.000220132	ENSG00000272711	Yes	Up	AC019069.1
34.4073	1.83711	0.431147	4.26099	2.03525e-05	0.000237255	ENSG00000012124	Yes	Up	CD22
41.3461	1.63072	0.386232	4.22213	2.42009e-05	0.00027691	ENSG00000181856	Yes	Up	SLC2A4
128.331	1.11563	0.264767	4.21364	2.51286e-05	0.000286509	ENSG00000189007	Yes	Up	ADAT2
17.2056	2.79987	0.667338	4.19558	2.7218e-05	0.000307229	ENSG00000188100	Yes	Up	FAM25A
61.0154	1.32064	0.318292	4.14915	3.33714e-05	0.000367103	ENSG00000259937	Yes	Up	AC023158.1
85.2781	1.21268	0.29251	4.14577	3.38672e-05	0.000371686	ENSG00000254706	Yes	Up	AL512785.2
13.6758	3.6896	0.893632	4.12877	3.64717e-05	0.000397663	ENSG00000151224	Yes	Up	MAT1A
88.4559	1.09556	0.267909	4.08929	4.32699e-05	0.000462904	ENSG00000285859	Yes	Up
106.069	1.08648	0.265875	4.08641	4.38099e-05	0.00046806	ENSG00000176749	Yes	Up	CDK5R1
77.2496	1.26477	0.310539	4.07283	4.64461e-05	0.000494914	ENSG00000212195	Yes	Up	RF00012
13.8158	3.12629	0.771579	4.0518	5.08248e-05	0.000536255	ENSG00000002746	Yes	Up	HECW1
69.2799	1.16001	0.286322	4.05142	5.09071e-05	0.000536421	ENSG00000151640	Yes	Up	DPYSL4
13.2678	2.86847	0.712266	4.02725	5.64336e-05	0.000589645	ENSG00000215859	Yes	Up	AC239803.1
98.7704	1.02845	0.255734	4.02156	5.78131e-05	0.000602108	ENSG00000185818	Yes	Up	NAT8L
3502.61	2.09666	0.529451	3.96006	7.49308e-05	0.000753609	ENSG00000278771	Yes	Up	RN7SL3
12.0064	3.34667	0.852224	3.92698	8.60185e-05	0.000850791	ENSG00000168447	Yes	Up	SCNN1B
80.4116	1.38481	0.353906	3.91292	9.11861e-05	0.000895312	ENSG00000207652	Yes	Up	MIR621
86.3623	1.10109	0.281709	3.90861	9.2828e-05	0.000910324	ENSG00000188488	Yes	Up	SERPINA5
28.6069	1.76591	0.453613	3.89298	9.90196e-05	0.000963425	ENSG00000110799	Yes	Up	VWF
24.8987	2.03904	0.525582	3.87958	0.000104636	0.00101379	ENSG00000122679	Yes	Up	RAMP3
72.88	1.06278	0.274758	3.86805	0.000109708	0.00105406	ENSG00000105639	Yes	Up	JAK3
97.9485	1.05302	0.276156	3.81314	0.000137212	0.00129288	ENSG00000100065	Yes	Up	CARD10
32.1895	1.62771	0.43239	3.76446	0.000166908	0.00153941	ENSG00000163873	Yes	Up	GRIK3
49.8732	1.27863	0.340641	3.75361	0.000174309	0.00159853	ENSG00000125430	Yes	Up	HS3ST3B1
29.6351	1.66643	0.444443	3.74947	0.000177207	0.00162234	ENSG00000162975	Yes	Up	KCNF1
13.2714	2.57291	0.686357	3.74864	0.000177796	0.00162588	ENSG00000214145	Yes	Up	LINC00887
12.0439	2.53154	0.679693	3.72453	0.000195678	0.00176834	ENSG00000186086	Yes	Up	NBPF6
12.6758	2.96092	0.798443	3.70837	0.000208598	0.00187773	ENSG00000010319	Yes	Up	SEMA3G
50.9363	1.39886	0.378223	3.69852	0.000216863	0.00194129	ENSG00000234261	Yes	Up	AL138720.1
35.8967	1.60603	0.436907	3.6759	0.00023701	0.00209604	ENSG00000160183	Yes	Up	TMPRSS3
67.2014	1.05438	0.289447	3.64275	0.000269739	0.00235448	ENSG00000112218	Yes	Up	GPR63
42.9891	1.44204	0.39607	3.64087	0.000271713	0.00236787	ENSG00000185022	Yes	Up	MAFF
67.6243	1.1216	0.310612	3.61095	0.000305077	0.00260235	ENSG00000132481	Yes	Up	TRIM47
16.1146	2.2075	0.614935	3.5898	0.000330927	0.00280211	ENSG00000267385	Yes	Up	AC011498.4
54.2716	1.29305	0.360668	3.58514	0.0003369	0.0028482	ENSG00000004660	Yes	Up	CAMKK1
70.3551	1.12544	0.314419	3.57944	0.000344331	0.00290492	ENSG00000277846	Yes	Up	SNORD30
63.5365	1.06326	0.297675	3.57188	0.000354431	0.00297456	ENSG00000263069	Yes	Up	AC124319.2
20.1086	1.91486	0.538823	3.55379	0.000379722	0.0031736	ENSG00000275835	Yes	Up	TUBGCP5
16.909	2.36217	0.665172	3.55122	0.000383456	0.00319818	ENSG00000136542	Yes	Up	GALNT5
21.3714	1.96176	0.553438	3.54468	0.000393087	0.00326163	ENSG00000166819	Yes	Up	PLIN1
12.1977	2.54004	0.717118	3.54201	0.000397084	0.0032914	ENSG00000173212	Yes	Up	MAB21L3
50.5938	1.25032	0.353565	3.53631	0.000405762	0.00335643	ENSG00000126249	Yes	Up	PDCD2L
71.8604	1.03027	0.29365	3.50849	0.000450656	0.00367872	ENSG00000178445	Yes	Up	GLDC
65.7021	1.05849	0.30358	3.48669	0.000489035	0.00394606	ENSG00000262880	Yes	Up	AC113189.2
43.8607	1.31389	0.377207	3.48322	0.00049543	0.00399167	ENSG00000132000	Yes	Up	PODNL1
65.8788	1.0786	0.310639	3.47221	0.000516191	0.00413414	ENSG00000128578	Yes	Up	STRIP2
56.3933	1.14807	0.331677	3.4614	0.000537375	0.00427408	ENSG00000203685	Yes	Up	STUM
30.3851	1.80327	0.523045	3.44764	0.000565503	0.00446476	ENSG00000287672	Yes	Up
11.1102	2.59105	0.75224	3.44445	0.000572228	0.00451123	ENSG00000278985	Yes	Up	AC092718.7
4783.82	1.50497	0.438805	3.4297	0.000604248	0.00472668	ENSG00000282885	Yes	Up	AL627171.2
4779.5	1.50571	0.439144	3.42874	0.000606381	0.00474106	ENSG00000274012	Yes	Up	RN7SL2
13.3179	2.56623	0.75007	3.42133	0.000623167	0.00484879	ENSG00000166317	Yes	Up	SYNPO2L
17.6322	1.96299	0.578045	3.39591	0.000683998	0.00526369	ENSG00000164129	Yes	Up	NPY5R
48.0301	1.21207	0.358911	3.37709	0.000732577	0.00560808	ENSG00000165816	Yes	Up	VWA2
46.7519	1.12452	0.334816	3.35862	0.000783333	0.00592945	ENSG00000155367	Yes	Up	PPM1J
62.5872	1.04063	0.310829	3.34793	0.000814173	0.00614517	ENSG00000173295	Yes	Up	FAM86B3P
28.9086	1.43683	0.429342	3.34659	0.000818125	0.00616346	ENSG00000134962	Yes	Up	KLB
26.8775	1.58755	0.474813	3.34352	0.000827224	0.00622329	ENSG00000134775	Yes	Up	FHOD3
21.6804	1.82302	0.549142	3.31977	0.000900925	0.00671818	ENSG00000185055	Yes	Up	EFCAB10
39.1675	1.28288	0.387413	3.31141	0.000928261	0.00689333	ENSG00000106688	Yes	Up	SLC1A1
18.615	1.96166	0.596696	3.28754	0.00101067	0.00741645	ENSG00000124749	Yes	Up	COL21A1
1073.18	1.28696	0.394231	3.26448	0.00109665	0.00797483	ENSG00000229117	Yes	Up	RPL41
30.9235	1.45642	0.447924	3.2515	0.00114799	0.00830325	ENSG00000100207	Yes	Up	TCF20
37.7151	1.2923	0.40148	3.21884	0.00128711	0.00911324	ENSG00000214456	Yes	Up	PLIN5
21.4144	1.61216	0.501778	3.21289	0.00131407	0.0092729	ENSG00000105707	Yes	Up	HPN
35.4586	1.36221	0.42441	3.20967	0.00132889	0.00934748	ENSG00000234373	Yes	Up	SNX18P7
12.1841	2.31611	0.722774	3.20447	0.00135313	0.00948896	ENSG00000239911	Yes	Up	PRKAG2-AS1
64.3472	1.02462	0.319738	3.20457	0.00135262	0.00948896	ENSG00000255513	Yes	Up	AC005363.1
56.5592	1.04758	0.327269	3.20099	0.00136958	0.00957518	ENSG00000132016	Yes	Up	C19orf57
908.251	-2.1488	0.108681	-19.7717	5.22287e-87	4.67795e-84	ENSG00000115594	Yes	Down	IL1R1
3383.46	-1.84183	0.0984178	-18.7144	3.78074e-78	3.04766e-75	ENSG00000041353	Yes	Down	RAB27B
1286.5	-1.59921	0.0946175	-16.9019	4.35974e-64	2.19649e-61	ENSG00000115919	Yes	Down	KYNU
3853.84	-1.36157	0.0828442	-16.4353	1.06937e-60	4.78898e-58	ENSG00000164938	Yes	Down	TP53INP1
4857.94	-1.18617	0.0754423	-15.7228	1.05497e-55	3.9554e-53	ENSG00000099250	Yes	Down	NRP1
1222.99	-1.45615	0.0926263	-15.7208	1.0902e-55	3.99461e-53	ENSG00000169239	Yes	Down	CA5B
936.475	-1.97635	0.126082	-15.6752	2.23675e-55	8.01353e-53	ENSG00000104081	Yes	Down	BMF
4867.67	-1.10927	0.0722928	-15.3441	3.87634e-53	1.27539e-50	ENSG00000151150	Yes	Down	ANK3
4309.49	-1.15724	0.0761735	-15.1921	3.98641e-52	1.21262e-49	ENSG00000008513	Yes	Down	ST3GAL1
756.697	-2.02551	0.133554	-15.1662	5.92124e-52	1.76782e-49	ENSG00000119699	Yes	Down	TGFB3
1753.67	-1.3265	0.0892215	-14.8675	5.35448e-50	1.51447e-47	ENSG00000105810	Yes	Down	CDK6
5853.88	-1.29132	0.0880854	-14.6599	1.16508e-48	3.23853e-46	ENSG00000128641	Yes	Down	MYO1B
1210.72	-1.75566	0.121081	-14.4998	1.21441e-47	3.26312e-45	ENSG00000196917	Yes	Down	HCAR1
1372.78	-1.32129	0.0918231	-14.3895	6.0219e-47	1.56589e-44	ENSG00000136048	Yes	Down	DRAM1
1473.51	-1.32587	0.093675	-14.154	1.76544e-45	4.37884e-43	ENSG00000113580	Yes	Down	NR3C1
891.486	-1.70256	0.122685	-13.8775	8.67102e-44	2.026e-41	ENSG00000162981	Yes	Down	FAM84A
501.048	-2.09163	0.152866	-13.6828	1.28728e-42	2.92303e-40	ENSG00000158055	Yes	Down	GRHL3
1747.22	-1.22664	0.0897057	-13.674	1.45096e-42	3.24894e-40	ENSG00000112297	Yes	Down	CRYBG1
797.847	-1.53293	0.112765	-13.5941	4.34265e-42	9.59072e-40	ENSG00000213694	Yes	Down	S1PR3
696.23	-1.58701	0.117274	-13.5325	1.00501e-41	2.18957e-39	ENSG00000147883	Yes	Down	CDKN2B
648.914	-1.66265	0.124016	-13.4067	5.521e-41	1.15597e-38	ENSG00000159388	Yes	Down	BTG2
1122.29	-1.39963	0.104502	-13.3933	6.61496e-41	1.36726e-38	ENSG00000115221	Yes	Down	ITGB6
1180.59	-1.38092	0.104215	-13.2507	4.47173e-40	9.01165e-38	ENSG00000113532	Yes	Down	ST8SIA4
735.851	-1.58141	0.122585	-12.9005	4.47231e-38	8.79299e-36	ENSG00000003436	Yes	Down	TFPI
1370.61	-1.21328	0.0954607	-12.7097	5.22098e-37	9.56508e-35	ENSG00000156011	Yes	Down	PSD3
1140.41	-1.29279	0.103047	-12.5457	4.19698e-36	7.27567e-34	ENSG00000008086	Yes	Down	CDKL5
1830.18	-1.45586	0.118414	-12.2946	9.68381e-35	1.56122e-32	ENSG00000049130	Yes	Down	KITLG
1423.84	-1.10769	0.0912795	-12.1351	6.88007e-34	1.0769e-31	ENSG00000166446	Yes	Down	CDYL2
2423.9	-1.10727	0.0917098	-12.0736	1.45559e-33	2.23495e-31	ENSG00000145632	Yes	Down	PLK2
3588.05	-1.03191	0.0870357	-11.8562	1.99781e-32	2.90168e-30	ENSG00000114770	Yes	Down	ABCC5
1589.67	-2.8043	0.237976	-11.784	4.72179e-32	6.7367e-30	ENSG00000166509	Yes	Down	CLEC3A
1000.77	-1.15994	0.0984496	-11.782	4.83157e-32	6.83285e-30	ENSG00000197594	Yes	Down	ENPP1
1711.5	-1.0734	0.0914144	-11.7421	7.75066e-32	1.08658e-29	ENSG00000141736	Yes	Down	ERBB2
287.768	-2.36137	0.202448	-11.6641	1.94459e-31	2.63452e-29	ENSG00000092969	Yes	Down	TGFB2
1176.15	-1.17688	0.101564	-11.5875	4.76601e-31	6.40313e-29	ENSG00000179104	Yes	Down	TMTC2
1431.39	-1.22782	0.106462	-11.5329	9.00148e-31	1.16097e-28	ENSG00000167315	Yes	Down	ACAA2
280.651	-1.93767	0.168373	-11.5082	1.19963e-30	1.53496e-28	ENSG00000237807	Yes	Down	AC022034.2
360.779	-1.75044	0.152878	-11.4499	2.35394e-30	2.96486e-28	ENSG00000163898	Yes	Down	LIPH
1409.85	-1.2478	0.109352	-11.4109	3.68753e-30	4.57311e-28	ENSG00000135709	Yes	Down	KIAA0513
1244.66	-1.45396	0.127554	-11.3988	4.23972e-30	5.21777e-28	ENSG00000136153	Yes	Down	LMO7
2832.31	-1.0304	0.091401	-11.2734	1.77618e-29	2.10556e-27	ENSG00000153786	Yes	Down	ZDHHC7
910.403	-1.17989	0.106093	-11.1213	9.88127e-29	1.12187e-26	ENSG00000050405	Yes	Down	LIMA1
897.697	-1.56011	0.140323	-11.118	1.02511e-28	1.15572e-26	ENSG00000145451	Yes	Down	GLRA3
436.215	-1.57115	0.145989	-10.7621	5.19582e-27	5.62195e-25	ENSG00000101115	Yes	Down	SALL4
1447.33	-1.04249	0.0969583	-10.7519	5.80593e-27	6.24022e-25	ENSG00000172915	Yes	Down	NBEA
858.986	-1.23191	0.115569	-10.6595	1.57489e-26	1.67042e-24	ENSG00000144369	Yes	Down	FAM171B
1262.52	-1.06385	0.10119	-10.5134	7.49785e-26	7.69939e-24	ENSG00000074590	Yes	Down	NUAK1
695.031	-1.57828	0.150677	-10.4746	1.1303e-25	1.15334e-23	ENSG00000181449	Yes	Down	SOX2
668.559	-1.37941	0.131746	-10.4702	1.18362e-25	1.20015e-23	ENSG00000145911	Yes	Down	N4BP3
1174.53	-1.24489	0.119203	-10.4434	1.57032e-25	1.57246e-23	ENSG00000150347	Yes	Down	ARID5B
910.647	-1.05083	0.100765	-10.4285	1.83673e-25	1.82788e-23	ENSG00000130147	Yes	Down	SH3BP4
596.375	-1.20002	0.118496	-10.1271	4.18997e-24	3.92736e-22	ENSG00000030419	Yes	Down	IKZF2
310.644	-1.51411	0.152717	-9.9145	3.60037e-23	3.26096e-21	ENSG00000165029	Yes	Down	ABCA1
348.104	-1.6465	0.16638	-9.89603	4.33128e-23	3.90105e-21	ENSG00000162989	Yes	Down	KCNJ3
2010.86	-1.00247	0.101361	-9.89007	4.59694e-23	4.11733e-21	ENSG00000138764	Yes	Down	CCNG2
632.792	-1.15582	0.117947	-9.79955	1.13086e-22	9.85496e-21	ENSG00000120833	Yes	Down	SOCS2
2202.14	-1.08504	0.113123	-9.59161	8.67183e-22	7.02549e-20	ENSG00000079257	Yes	Down	LXN
387.72	-1.30811	0.137879	-9.48732	2.37056e-21	1.84629e-19	ENSG00000156103	Yes	Down	MMP16
385.174	-1.3619	0.146958	-9.26727	1.90966e-20	1.43198e-18	ENSG00000137393	Yes	Down	RNF144B
443.795	-1.31654	0.14261	-9.23172	2.66331e-20	1.96963e-18	ENSG00000102547	Yes	Down	CAB39L
334.747	-1.72225	0.187716	-9.17477	4.52532e-20	3.31624e-18	ENSG00000063438	Yes	Down	AHRR
1137.66	-1.05392	0.115157	-9.15202	5.58765e-20	4.05784e-18	ENSG00000176788	Yes	Down	BASP1
76.2923	-3.07299	0.338647	-9.07433	1.14379e-19	8.12345e-18	ENSG00000244468	Yes	Down	AC093001.1
591.616	-1.12693	0.124527	-9.04967	1.43407e-19	1.00522e-17	ENSG00000157514	Yes	Down	TSC22D3
355.284	-1.50578	0.167088	-9.01192	2.02484e-19	1.40709e-17	ENSG00000171522	Yes	Down	PTGER4
965.594	-1.06217	0.118032	-8.99894	2.27898e-19	1.56347e-17	ENSG00000138772	Yes	Down	ANXA3
626.788	-1.09305	0.121727	-8.97956	2.71847e-19	1.85708e-17	ENSG00000240303	Yes	Down	ACAD11
702.406	-1.14951	0.129065	-8.90638	5.27251e-19	3.55663e-17	ENSG00000243244	Yes	Down	STON1
694.295	-1.24064	0.14095	-8.80198	1.34427e-18	8.91863e-17	ENSG00000184254	Yes	Down	ALDH1A3
7607.18	-1.51522	0.172182	-8.8001	1.36692e-18	9.03177e-17	ENSG00000140465	Yes	Down	CYP1A1
115.046	-2.34883	0.267563	-8.7786	1.65523e-18	1.08478e-16	ENSG00000167653	Yes	Down	PSCA
818.598	-1.03533	0.118327	-8.74976	2.13814e-18	1.37335e-16	ENSG00000189221	Yes	Down	MAOA
670.025	-1.28484	0.147015	-8.73949	2.34156e-18	1.49212e-16	ENSG00000136205	Yes	Down	TNS3
1413.97	-1.07444	0.123201	-8.72103	2.75671e-18	1.73608e-16	ENSG00000172461	Yes	Down	FUT9
696.335	-1.09795	0.12641	-8.68564	3.76628e-18	2.3444e-16	ENSG00000116016	Yes	Down	EPAS1
466.45	-1.1516	0.13308	-8.65346	4.9963e-18	3.05115e-16	ENSG00000266997	Yes	Down	AC090227.1
499.038	-1.02508	0.119034	-8.61169	7.19905e-18	4.37974e-16	ENSG00000124496	Yes	Down	TRERF1
490.507	-1.08691	0.127249	-8.54158	1.32396e-17	7.9055e-16	ENSG00000169242	Yes	Down	EFNA1
677.147	-1.00354	0.118122	-8.4958	1.96572e-17	1.16085e-15	ENSG00000184731	Yes	Down	FAM110C
193.111	-1.84072	0.220864	-8.33417	7.80406e-17	4.38387e-15	ENSG00000166510	Yes	Down	CCDC68
415.791	-1.16758	0.140696	-8.29858	1.0536e-16	5.83716e-15	ENSG00000104419	Yes	Down	NDRG1
563.373	-1	0.120601	-8.29181	1.11538e-16	6.15828e-15	ENSG00000049759	Yes	Down	NEDD4L
140.915	-2.09172	0.252977	-8.26844	1.35723e-16	7.44261e-15	ENSG00000108375	Yes	Down	RNF43
306.968	-1.47973	0.17904	-8.2648	1.39932e-16	7.6474e-15	ENSG00000121361	Yes	Down	KCNJ8
166.055	-1.60293	0.194078	-8.25917	1.46687e-16	7.98948e-15	ENSG00000176399	Yes	Down	DMRTA1
673.302	-1.24204	0.150766	-8.23822	1.74797e-16	9.42502e-15	ENSG00000171617	Yes	Down	ENC1
900.168	-1.05478	0.128831	-8.18736	2.67011e-16	1.40678e-14	ENSG00000184564	Yes	Down	SLITRK6
158.237	-1.82066	0.22352	-8.14541	3.78001e-16	1.95953e-14	ENSG00000105929	Yes	Down	ATP6V0A4
442.106	-1.10455	0.139176	-7.9363	2.08294e-15	1.01454e-13	ENSG00000105388	Yes	Down	CEACAM5
119.796	-1.87781	0.236847	-7.92838	2.2202e-15	1.07813e-13	ENSG00000169851	Yes	Down	PCDH7
376.784	-1.0797	0.139313	-7.75017	9.17707e-15	4.27609e-13	ENSG00000120549	Yes	Down	KIAA1217
294.774	-1.29242	0.168144	-7.68639	1.5134e-14	6.87297e-13	ENSG00000196549	Yes	Down	MME
269.719	-1.27038	0.166178	-7.64469	2.09449e-14	9.37984e-13	ENSG00000115290	Yes	Down	GRB14
295.261	-1.20836	0.16027	-7.53953	4.71652e-14	2.02233e-12	ENSG00000090238	Yes	Down	YPEL3
172.413	-1.46149	0.19404	-7.53188	5.00135e-14	2.13312e-12	ENSG00000183111	Yes	Down	ARHGEF37
241.217	-1.36787	0.181662	-7.52974	5.08423e-14	2.16274e-12	ENSG00000103196	Yes	Down	CRISPLD2
313.686	-1.12566	0.150917	-7.4588	8.73171e-14	3.61883e-12	ENSG00000159200	Yes	Down	RCAN1
243.28	-1.57371	0.211417	-7.44365	9.79435e-14	4.03848e-12	ENSG00000285155	Yes	Down	AC092153.1
294.029	-1.20753	0.162839	-7.41548	1.21189e-13	4.90907e-12	ENSG00000183401	Yes	Down	CCDC159
376.588	-1.22866	0.168884	-7.27518	3.45954e-13	1.35376e-11	ENSG00000068781	Yes	Down	STON1-GTF2A1L
174.177	-1.53896	0.212654	-7.23695	4.589e-13	1.77419e-11	ENSG00000151715	Yes	Down	TMEM45B
135.203	-1.57176	0.219308	-7.1669	7.67134e-13	2.86954e-11	ENSG00000171724	Yes	Down	VAT1L
224.785	-1.2472	0.174695	-7.1393	9.38044e-13	3.46861e-11	ENSG00000129521	Yes	Down	EGLN3
286.229	-1.10984	0.158661	-6.99499	2.65273e-12	9.37878e-11	ENSG00000145569	Yes	Down	FAM105A
174.656	-1.67366	0.240603	-6.9561	3.4983e-12	1.22342e-10	ENSG00000165566	Yes	Down	AMER2
70.5642	-2.00258	0.289364	-6.92064	4.49623e-12	1.55554e-10	ENSG00000287566	Yes	Down
73.1278	-2.30373	0.3353	-6.87064	6.39134e-12	2.17846e-10	ENSG00000231419	Yes	Down	LINC00689
158.945	-1.38878	0.202172	-6.86931	6.45135e-12	2.19427e-10	ENSG00000181444	Yes	Down	ZNF467
252.257	-1.25937	0.187419	-6.71958	1.82251e-11	5.90009e-10	ENSG00000147251	Yes	Down	DOCK11
281.356	-1.04702	0.158114	-6.62193	3.54543e-11	1.1164e-09	ENSG00000188064	Yes	Down	WNT7B
241.078	-1.06278	0.160801	-6.60932	3.86101e-11	1.20634e-09	ENSG00000235092	Yes	Down	ID2-AS1
390.523	-1.0715	0.163537	-6.55203	5.67602e-11	1.73971e-09	ENSG00000124466	Yes	Down	LYPD3
88.6569	-1.82553	0.283569	-6.43768	1.21311e-10	3.6018e-09	ENSG00000164236	Yes	Down	ANKRD33B
71.2923	-2.27028	0.356018	-6.37687	1.80739e-10	5.26922e-09	ENSG00000281453	Yes	Down	TGFB2-OT1
285.193	-1.1008	0.173401	-6.34832	2.17683e-10	6.24464e-09	ENSG00000150556	Yes	Down	LYPD6B
124.367	-1.50984	0.242957	-6.21443	5.15107e-10	1.39572e-08	ENSG00000288711	Yes	Down
101.687	-1.67147	0.269083	-6.21173	5.24033e-10	1.41515e-08	ENSG00000101265	Yes	Down	RASSF2
70.924	-1.88184	0.307129	-6.12721	8.94332e-10	2.34282e-08	ENSG00000135926	Yes	Down	TMBIM1
51.512	-2.27035	0.373516	-6.07832	1.21451e-09	3.12285e-08	ENSG00000127249	Yes	Down	ATP13A4
157.132	-1.27442	0.210133	-6.06485	1.32081e-09	3.38538e-08	ENSG00000141738	Yes	Down	GRB7
34.8745	-2.91544	0.481347	-6.05684	1.38819e-09	3.5412e-08	ENSG00000240216	Yes	Down	CPHL1P
208.44	-1.44827	0.240575	-6.02004	1.74377e-09	4.37217e-08	ENSG00000172602	Yes	Down	RND1
141.557	-1.27045	0.215031	-5.90824	3.45786e-09	8.35797e-08	ENSG00000246985	Yes	Down	SOCS2-AS1
103.751	-1.49787	0.255367	-5.86558	4.47552e-09	1.06895e-07	ENSG00000173175	Yes	Down	ADCY5
48.47	-2.45102	0.418582	-5.85553	4.75503e-09	1.12902e-07	ENSG00000115295	Yes	Down	CLIP4
240.976	-1.14431	0.197426	-5.79616	6.7852e-09	1.58079e-07	ENSG00000172296	Yes	Down	SPTLC3
233.762	-1.00784	0.176072	-5.72406	1.04007e-08	2.35507e-07	ENSG00000140022	Yes	Down	STON2
92.3015	-1.72336	0.30146	-5.71671	1.08605e-08	2.44544e-07	ENSG00000275880	Yes	Down	AL139385.1
76.2348	-1.7441	0.30661	-5.68831	1.283e-08	2.86268e-07	ENSG00000135374	Yes	Down	ELF5
96.5407	-1.58775	0.279831	-5.67396	1.39534e-08	3.08582e-07	ENSG00000146674	Yes	Down	IGFBP3
40.5015	-2.41837	0.426324	-5.67261	1.40641e-08	3.10605e-07	ENSG00000085741	Yes	Down	WNT11
148.062	-1.14064	0.202024	-5.64606	1.64168e-08	3.59608e-07	ENSG00000174498	Yes	Down	IGDCC3
170.453	-1.13883	0.2054	-5.54446	2.94867e-08	6.17383e-07	ENSG00000150676	Yes	Down	CCDC83
94.6464	-1.36735	0.24737	-5.52757	3.24697e-08	6.70336e-07	ENSG00000205488	Yes	Down	CALML3-AS1
156.24	-1.08452	0.19642	-5.52146	3.36189e-08	6.92213e-07	ENSG00000204131	Yes	Down	NHSL2
69.3962	-1.74009	0.316078	-5.50527	3.68609e-08	7.52242e-07	ENSG00000090539	Yes	Down	CHRD
96.8045	-1.4298	0.260336	-5.49211	3.97157e-08	8.03383e-07	ENSG00000135318	Yes	Down	NT5E
62.2511	-1.86763	0.342133	-5.4588	4.79367e-08	9.52942e-07	ENSG00000153071	Yes	Down	DAB2
91.8368	-1.34188	0.247339	-5.42525	5.78728e-08	1.13094e-06	ENSG00000180914	Yes	Down	OXTR
62.3349	-1.78809	0.331733	-5.39015	7.03982e-08	1.36413e-06	ENSG00000186197	Yes	Down	EDARADD
34.2406	-2.54938	0.477669	-5.33714	9.44251e-08	1.78676e-06	ENSG00000147689	Yes	Down	FAM83A
146.989	-1.11742	0.209739	-5.32768	9.94757e-08	1.87792e-06	ENSG00000118922	Yes	Down	KLF12
62.172	-1.84483	0.346365	-5.32627	1.00248e-07	1.89029e-06	ENSG00000196730	Yes	Down	DAPK1
68.5659	-1.635	0.308684	-5.29667	1.17935e-07	2.19808e-06	ENSG00000168405	Yes	Down	CMAHP
31.3018	-2.73418	0.520518	-5.25281	1.49794e-07	2.75682e-06	ENSG00000118946	Yes	Down	PCDH17
107.533	-1.20089	0.232886	-5.15655	2.51544e-07	4.41283e-06	ENSG00000138829	Yes	Down	FBN2
129.614	-1.13907	0.223897	-5.08747	3.62878e-07	6.21053e-06	ENSG00000260228	Yes	Down	AC009119.1
71.0587	-1.86879	0.368191	-5.0756	3.86271e-07	6.56213e-06	ENSG00000164683	Yes	Down	HEY1
113.172	-1.19919	0.238173	-5.03493	4.78012e-07	7.96951e-06	ENSG00000182580	Yes	Down	EPHB3
145.41	-1.15584	0.229719	-5.03153	4.86575e-07	8.09553e-06	ENSG00000187122	Yes	Down	SLIT1
154.894	-1.04021	0.209	-4.97711	6.45406e-07	1.04157e-05	ENSG00000149260	Yes	Down	CAPN5
42.8276	-2.2804	0.461854	-4.9375	7.91317e-07	1.25075e-05	ENSG00000176597	Yes	Down	B3GNT5
64.9468	-1.68215	0.343443	-4.89791	9.68629e-07	1.50301e-05	ENSG00000249846	Yes	Down	LINC02021
147.231	-1.05239	0.214861	-4.89799	9.68212e-07	1.50301e-05	ENSG00000160145	Yes	Down	KALRN
67.8196	-1.59543	0.325934	-4.89495	9.83293e-07	1.52137e-05	ENSG00000169247	Yes	Down	SH3TC2
42.9741	-2.00328	0.412225	-4.85968	1.17574e-06	1.79671e-05	ENSG00000087085	Yes	Down	ACHE
105.511	-1.21766	0.251002	-4.8512	1.2272e-06	1.87003e-05	ENSG00000141527	Yes	Down	CARD14
73.1417	-1.38339	0.285268	-4.84945	1.23805e-06	1.88478e-05	ENSG00000102683	Yes	Down	SGCG
136.939	-1.01262	0.209147	-4.84169	1.2874e-06	1.95621e-05	ENSG00000272514	Yes	Down	CFAP206
25.3195	-2.72294	0.568687	-4.78812	1.68348e-06	2.5061e-05	ENSG00000185477	Yes	Down	GPRIN3
56.1508	-1.54607	0.325499	-4.74983	2.03583e-06	2.9676e-05	ENSG00000145147	Yes	Down	SLIT2
74.3576	-1.36601	0.28761	-4.74953	2.03886e-06	2.96932e-05	ENSG00000111846	Yes	Down	GCNT2
95.8947	-1.17555	0.250158	-4.69923	2.61145e-06	3.72634e-05	ENSG00000197872	Yes	Down	FAM49A
33.5132	-2.16614	0.466026	-4.64811	3.34998e-06	4.68416e-05	ENSG00000014257	Yes	Down	ACPP
66.176	-1.41109	0.303774	-4.64518	3.39772e-06	4.7468e-05	ENSG00000147408	Yes	Down	CSGALNACT1
25.0048	-2.72453	0.586578	-4.64478	3.40439e-06	4.75199e-05	ENSG00000255398	Yes	Down	HCAR3
32.1054	-2.04257	0.441278	-4.62876	3.67857e-06	5.09938e-05	ENSG00000235205	Yes	Down	TATDN2P3
25.4001	-2.53843	0.550921	-4.60761	4.07318e-06	5.5935e-05	ENSG00000170509	Yes	Down	HSD17B13
38.0539	-2.02663	0.441041	-4.59511	4.32528e-06	5.9095e-05	ENSG00000182795	Yes	Down	C1orf116
121.132	-1.04806	0.228316	-4.59041	4.42382e-06	6.01863e-05	ENSG00000139112	Yes	Down	GABARAPL1
127.611	-1.12451	0.245663	-4.57744	4.70691e-06	6.3502e-05	ENSG00000213937	Yes	Down	CLDN9
27.2161	-2.28282	0.500587	-4.5603	5.10813e-06	6.81169e-05	ENSG00000168679	Yes	Down	SLC16A4
88.8504	-1.28033	0.282487	-4.53234	5.83328e-06	7.6503e-05	ENSG00000283526	Yes	Down	PRRT1B
33.403	-2.362	0.525375	-4.49584	6.92971e-06	8.98799e-05	ENSG00000171631	Yes	Down	P2RY6
76.8118	-1.35364	0.302333	-4.47733	7.55833e-06	9.72509e-05	ENSG00000227121	Yes	Down	AC073174.1
32.4119	-2.01096	0.454017	-4.42927	9.45518e-06	0.00011872	ENSG00000267259	Yes	Down	ERVE-1
69.007	-1.3282	0.301023	-4.41227	1.02291e-05	0.00012784	ENSG00000136040	Yes	Down	PLXNC1
104.995	-1.10742	0.251012	-4.41181	1.0251e-05	0.000128014	ENSG00000233585	Yes	Down	AC231533.2
74.7704	-1.24272	0.282774	-4.39476	1.10893e-05	0.000137313	ENSG00000095585	Yes	Down	BLNK
41.8075	-1.65073	0.37864	-4.35963	1.3028e-05	0.000157332	ENSG00000069431	Yes	Down	ABCC9
64.6455	-1.37905	0.323181	-4.26711	1.98018e-05	0.00023184	ENSG00000164056	Yes	Down	SPRY1
14.7125	-3.31065	0.77684	-4.26169	2.02891e-05	0.000236687	ENSG00000286081	Yes	Down
21.4631	-2.72918	0.640657	-4.25997	2.04451e-05	0.00023799	ENSG00000178162	Yes	Down	FAR2P2
40.0437	-1.65425	0.391222	-4.22842	2.35343e-05	0.000270788	ENSG00000157502	Yes	Down	MUM1L1
97.4983	-1.06838	0.252926	-4.2241	2.39899e-05	0.000275276	ENSG00000073282	Yes	Down	TP63
52.3052	-1.46074	0.346056	-4.2211	2.43109e-05	0.000277775	ENSG00000267530	Yes	Down	LINC01836
33.2091	-1.80058	0.431155	-4.17619	2.96434e-05	0.000330963	ENSG00000236283	Yes	Down	AC019197.1
112.297	-1.01791	0.244206	-4.16826	3.06939e-05	0.000341745	ENSG00000117318	Yes	Down	ID3
101.816	-1.13155	0.272436	-4.15345	3.27497e-05	0.000361885	ENSG00000198483	Yes	Down	ANKRD35
104.293	-1.13904	0.276078	-4.1258	3.69441e-05	0.000402169	ENSG00000123572	Yes	Down	NRK
59.1717	-1.47389	0.358012	-4.11688	3.84035e-05	0.000417211	ENSG00000140859	Yes	Down	KIFC3
51.3211	-1.47775	0.363314	-4.06742	4.75366e-05	0.000505198	ENSG00000114541	Yes	Down	FRMD4B
76.5873	-1.11484	0.279649	-3.98658	6.70337e-05	0.000685299	ENSG00000138271	Yes	Down	GPR87
67.4804	-1.13675	0.286884	-3.96242	7.41954e-05	0.000747611	ENSG00000203635	Yes	Down	AC144450.1
44.0016	-1.68636	0.426434	-3.95456	7.66772e-05	0.000767343	ENSG00000214814	Yes	Down	FER1L6
35.5814	-1.69972	0.430501	-3.94825	7.87258e-05	0.000784921	ENSG00000287900	Yes	Down
23.7815	-2.25043	0.570996	-3.94123	8.10652e-05	0.000804762	ENSG00000183569	Yes	Down	SERHL2
130.796	-1.07563	0.27414	-3.92366	8.72121e-05	0.000862069	ENSG00000105523	Yes	Down	FAM83E
47.0058	-1.47906	0.381309	-3.87889	0.000104932	0.00101544	ENSG00000250786	Yes	Down	SNHG18
44.9197	-1.40381	0.362642	-3.87106	0.000108364	0.00104339	ENSG00000172478	Yes	Down	C2orf54
55.8425	-1.25914	0.325277	-3.87097	0.000108403	0.00104339	ENSG00000145431	Yes	Down	PDGFC
56.6743	-1.56314	0.404151	-3.86771	0.000109862	0.00105491	ENSG00000233198	Yes	Down	RNF224
70.6162	-1.15296	0.299664	-3.8475	0.000119328	0.00113902	ENSG00000108984	Yes	Down	MAP2K6
52.4322	-1.32235	0.343929	-3.84483	0.000120637	0.00115016	ENSG00000112964	Yes	Down	GHR
3986.48	-1.55129	0.40381	-3.84162	0.000122223	0.00116253	ENSG00000168028	Yes	Down	RPSA
98.8148	-1.00652	0.26503	-3.79775	0.000146014	0.00136545	ENSG00000152284	Yes	Down	TCF7L1
46.8877	-1.34408	0.362465	-3.70815	0.000208775	0.00187828	ENSG00000184384	Yes	Down	MAML2
66.614	-1.14074	0.309025	-3.69142	0.000223005	0.00198525	ENSG00000205038	Yes	Down	PKHD1L1
23.4312	-2.12779	0.576771	-3.68914	0.000225011	0.0020009	ENSG00000158352	Yes	Down	SHROOM4
29.6749	-1.89036	0.512929	-3.68541	0.000228335	0.0020271	ENSG00000182782	Yes	Down	HCAR2
43.7864	-1.39343	0.378711	-3.6794	0.00023378	0.00206975	ENSG00000134245	Yes	Down	WNT2B
29.7885	-1.69551	0.465604	-3.64152	0.000271029	0.00236319	ENSG00000139626	Yes	Down	ITGB7
60.0136	-1.10916	0.305149	-3.63482	0.00027817	0.00240667	ENSG00000132906	Yes	Down	CASP9
58.7273	-1.15104	0.317564	-3.62458	0.000289435	0.00248868	ENSG00000168398	Yes	Down	BDKRB2
49.5161	-1.35394	0.381456	-3.54941	0.000386092	0.00321518	ENSG00000139174	Yes	Down	PRICKLE1
48.7247	-1.1727	0.332836	-3.52336	0.000426116	0.00350145	ENSG00000145526	Yes	Down	CDH18
25.9826	-2.3923	0.679645	-3.51992	0.000431679	0.00354175	ENSG00000134258	Yes	Down	VTCN1
37.7375	-1.44628	0.412562	-3.50561	0.00045556	0.00371124	ENSG00000244457	Yes	Down	ENO1P1
36.207	-1.72333	0.49496	-3.48176	0.000498127	0.00400738	ENSG00000110934	Yes	Down	BIN2
42.4781	-1.26637	0.366225	-3.45789	0.000544423	0.0043222	ENSG00000130701	Yes	Down	RBBP8NL
22.2977	-1.85065	0.547443	-3.38053	0.000723463	0.00554885	ENSG00000141579	Yes	Down	ZNF750
29.5507	-1.54163	0.461241	-3.34236	0.000830696	0.00624067	ENSG00000222035	Yes	Down	AC079354.1
18.8554	-2.15675	0.645688	-3.34023	0.000837094	0.00627996	ENSG00000140873	Yes	Down	ADAMTS18
56.5777	-2.25838	0.681407	-3.31429	0.00091877	0.00683229	ENSG00000152894	Yes	Down	PTPRK
22.2371	-1.76121	0.532458	-3.3077	0.000940666	0.0069694	ENSG00000287906	Yes	Down
48.162	-1.14702	0.350484	-3.27266	0.0010654	0.00777917	ENSG00000173930	Yes	Down	SLCO4C1
14.948	-2.62347	0.809934	-3.23912	0.00119899	0.00859131	ENSG00000112514	Yes	Down	CUTA

## Sheet: Table S3
Table S3: Differentially expressed genes after DIM treatment relative to DMSO
baseMean	log2FoldChange	lfcSE	stat	pvalue	padj	Ensembl	Sig_test	Direction	Symbol
4405.32	3.17958	0.092122	34.5148	4.80516e-261	7.74688e-257	ENSG00000196208	Yes	Up	GREB1
2245.03	3.15928	0.104644	30.1909	3.11955e-200	2.51467e-196	ENSG00000082175	Yes	Up	PGR
1059.63	4.65321	0.155975	29.8329	1.46101e-195	7.85148e-192	ENSG00000249346	Yes	Up	LINC01016
5100.83	2.68612	0.0924255	29.0626	1.06686e-185	4.29996e-182	ENSG00000103257	Yes	Up	SLC7A5
3324.52	2.17265	0.0765049	28.3989	2.08577e-177	6.72536e-174	ENSG00000074410	Yes	Up	CA12
2137.88	2.20004	0.0831789	26.4495	3.70215e-154	9.94767e-151	ENSG00000165731	Yes	Up	RET
2573.45	2.13472	0.0809577	26.3683	3.16594e-153	7.29162e-150	ENSG00000141753	Yes	Up	IGFBP4
714.141	4.30553	0.170795	25.2087	3.21445e-140	6.47791e-137	ENSG00000214900	Yes	Up	LINC01588
14150.8	1.69594	0.0682199	24.8599	2.01967e-136	3.61791e-133	ENSG00000113739	Yes	Up	STC2
7607.18	2.67568	0.107809	24.8188	5.61466e-136	9.05195e-133	ENSG00000140465	Yes	Up	CYP1A1
1707.8	1.95609	0.0849077	23.0379	1.94641e-117	2.85273e-114	ENSG00000139289	Yes	Up	PHLDA1
1269.89	2.18807	0.102818	21.2809	1.70655e-100	2.29275e-97	ENSG00000108352	Yes	Up	RAPGEFL1
994.811	2.40868	0.113711	21.1824	1.38662e-99	1.71962e-96	ENSG00000118513	Yes	Up	MYB
1601.88	1.7962	0.0851729	21.0888	1.00746e-98	1.16017e-95	ENSG00000136997	Yes	Up	MYC
2060.85	1.9671	0.0940354	20.9187	3.62017e-97	3.89096e-94	ENSG00000163659	Yes	Up	TIPARP
3863.66	1.28847	0.0616853	20.8877	6.92283e-97	6.97562e-94	ENSG00000128567	Yes	Up	PODXL
995.79	2.00483	0.0974904	20.5643	5.72705e-94	5.43126e-91	ENSG00000156398	Yes	Up	SFXN2
332.804	4.3725	0.213714	20.4596	4.9387e-93	4.42343e-90	ENSG00000107562	Yes	Up	CXCL12
1118.08	2.17691	0.107666	20.2191	6.65377e-91	5.6459e-88	ENSG00000174945	Yes	Up	AMZ1
2805.27	1.59162	0.0802985	19.8212	1.95251e-87	1.57392e-84	ENSG00000111907	Yes	Up	TPD52L1
1798.64	2.28082	0.116329	19.6067	1.35594e-85	1.04098e-82	ENSG00000164128	Yes	Up	NPY1R
1188.98	1.87121	0.0966864	19.3534	1.90968e-83	1.39945e-80	ENSG00000108179	Yes	Up	PPIF
9686.64	1.44279	0.0762947	18.9107	9.311e-80	6.52661e-77	ENSG00000143126	Yes	Up	CELSR2
9157.29	1.427	0.0756547	18.862	2.34048e-79	1.57222e-76	ENSG00000004478	Yes	Up	FKBP4
1399.72	1.46104	0.0801704	18.2242	3.31655e-74	2.05652e-71	ENSG00000099337	Yes	Up	KCNK6
2433.09	1.43762	0.0790887	18.1773	7.80978e-74	4.66331e-71	ENSG00000109062	Yes	Up	SLC9A3R1
4644.78	1.57238	0.0876391	17.9415	5.5926e-72	3.22014e-69	ENSG00000168461	Yes	Up	RAB31
2444.32	1.61743	0.0906285	17.8469	3.05691e-71	1.69943e-68	ENSG00000157600	Yes	Up	TMEM164
530.913	2.18187	0.125695	17.3584	1.70309e-67	9.15243e-65	ENSG00000104205	Yes	Up	SGK3
4726.36	1.06944	0.0624362	17.1285	9.09422e-66	4.58178e-63	ENSG00000111799	Yes	Up	COL12A1
2317.3	1.34353	0.0793918	16.9228	3.05696e-64	1.49347e-61	ENSG00000150687	Yes	Up	PRSS23
2249.99	1.51622	0.0897388	16.8959	4.82391e-64	2.28738e-61	ENSG00000164742	Yes	Up	ADCY1
251.427	4.07462	0.242054	16.8336	1.38502e-63	6.37978e-61	ENSG00000171401	Yes	Up	KRT13
294.003	2.93546	0.175289	16.7464	6.01824e-63	2.69517e-60	ENSG00000112183	Yes	Up	RBM24
223.007	3.49989	0.212531	16.4677	6.26113e-61	2.72816e-58	ENSG00000142494	Yes	Up	SLC47A1
6525.18	1.23692	0.0755564	16.3708	3.09032e-60	1.31111e-57	ENSG00000165732	Yes	Up	DDX21
25281.9	1.45085	0.0892585	16.2545	2.07703e-59	8.58611e-57	ENSG00000138061	Yes	Up	CYP1B1
1009.59	2.22729	0.138477	16.0842	3.29431e-58	1.32777e-55	ENSG00000185697	Yes	Up	MYBL1
1690.71	1.42279	0.089078	15.9724	1.98909e-57	7.82148e-55	ENSG00000026508	Yes	Up	CD44
1936.38	1.37655	0.0862069	15.968	2.13455e-57	8.19361e-55	ENSG00000187720	Yes	Up	THSD4
281.54	2.92497	0.183351	15.9529	2.72124e-57	1.02027e-54	ENSG00000179388	Yes	Up	EGR3
3942.51	1.12139	0.0703903	15.931	3.85859e-57	1.41382e-54	ENSG00000100580	Yes	Up	TMED8
2844.74	1.17512	0.0739286	15.8953	6.82579e-57	2.39229e-54	ENSG00000230836	Yes	Up	LINC01293
781.233	1.80841	0.114977	15.7284	9.65821e-56	3.31297e-53	ENSG00000159167	Yes	Up	STC1
11835.8	1.29386	0.0822758	15.7259	1.00496e-55	3.37542e-53	ENSG00000100219	Yes	Up	XBP1
11796.6	1.36891	0.0884222	15.4815	4.62687e-54	1.52234e-51	ENSG00000085491	Yes	Up	SLC25A24
3386.39	1.12034	0.0724745	15.4584	6.62646e-54	2.13663e-51	ENSG00000130826	Yes	Up	DKC1
493.377	1.97359	0.127709	15.4539	7.10343e-54	2.24552e-51	ENSG00000134533	Yes	Up	RERG
304.507	2.32063	0.151422	15.3256	5.15406e-53	1.56781e-50	ENSG00000109321	Yes	Up	AREG
6550.12	1.08369	0.0713535	15.1876	4.27188e-52	1.27539e-49	ENSG00000164690	Yes	Up	SHH
759.059	1.68385	0.111595	15.089	1.91442e-51	5.61168e-49	ENSG00000155792	Yes	Up	DEPTOR
2708.16	1.02488	0.0681314	15.0427	3.85675e-51	1.11033e-48	ENSG00000172893	Yes	Up	DHCR7
1273.64	1.21149	0.0805445	15.0412	3.94316e-51	1.11529e-48	ENSG00000113645	Yes	Up	WWC1
1506.62	1.59399	0.106029	15.0335	4.43301e-51	1.23222e-48	ENSG00000135549	Yes	Up	PKIB
5309.3	1.14806	0.0777736	14.7615	2.59254e-49	7.08422e-47	ENSG00000180530	Yes	Up	NRIP1
6929.43	1.14448	0.0781402	14.6464	1.4197e-48	3.69168e-46	ENSG00000100644	Yes	Up	HIF1A
379.077	1.91076	0.131945	14.4815	1.58675e-47	4.06057e-45	ENSG00000288602	Yes	Up
333.508	2.07028	0.143606	14.4164	4.08071e-47	1.02796e-44	ENSG00000056736	Yes	Up	IL17RB
3681.75	1.12041	0.0781386	14.3388	1.25213e-46	3.05862e-44	ENSG00000147041	Yes	Up	SYTL5
494.273	2.23744	0.156145	14.3292	1.43716e-46	3.45818e-44	ENSG00000134830	Yes	Up	C5AR2
238.439	2.45719	0.171726	14.3088	1.92871e-46	4.57274e-44	ENSG00000118515	Yes	Up	SGK1
347.741	2.40457	0.171098	14.0537	7.30757e-45	1.68304e-42	ENSG00000173467	Yes	Up	AGR3
1514.89	1.48926	0.106852	13.9376	3.74561e-44	8.38704e-42	ENSG00000188735	Yes	Up	TMEM120B
2474.45	1.10268	0.0801865	13.7514	4.9955e-43	1.0597e-40	ENSG00000065183	Yes	Up	WDR3
492.915	1.77259	0.128896	13.7521	4.94735e-43	1.0597e-40	ENSG00000145365	Yes	Up	TIFA
2108.82	1.09766	0.0798991	13.7381	6.00533e-43	1.25738e-40	ENSG00000121057	Yes	Up	AKAP1
2724.35	1.24765	0.0913078	13.6642	1.66189e-42	3.39152e-40	ENSG00000123505	Yes	Up	AMD1
486.227	1.75479	0.130297	13.4676	2.42648e-41	4.82958e-39	ENSG00000248905	Yes	Up	FMN1
2371.44	1.08576	0.0818494	13.2654	3.67502e-40	7.13839e-38	ENSG00000147394	Yes	Up	ZNF185
619.729	1.55674	0.117467	13.2525	4.36288e-40	8.3736e-38	ENSG00000152137	Yes	Up	HSPB8
1286.1	1.20979	0.091374	13.24	5.15458e-40	9.77672e-38	ENSG00000259075	Yes	Up	POC1B-GALNT4
169.718	2.78921	0.215185	12.9619	2.01136e-38	3.72726e-36	ENSG00000148344	Yes	Up	PTGES
1260.55	1.21628	0.0942351	12.9069	4.11634e-38	7.54132e-36	ENSG00000257594	Yes	Up	GALNT4
249.838	2.02303	0.157561	12.8397	9.82877e-38	1.78044e-35	ENSG00000121454	Yes	Up	LHX4
2023.2	1.20615	0.0964711	12.5027	7.21137e-36	1.25013e-33	ENSG00000137502	Yes	Up	RAB30
669.411	1.26223	0.100992	12.4983	7.62502e-36	1.30777e-33	ENSG00000033327	Yes	Up	GAB2
169.375	2.2874	0.184245	12.415	2.16724e-35	3.63961e-33	ENSG00000141682	Yes	Up	PMAIP1
212.07	2.20102	0.177411	12.4063	2.41598e-35	4.01551e-33	ENSG00000053747	Yes	Up	LAMA3
477.235	1.40545	0.113604	12.3715	3.72948e-35	6.13537e-33	ENSG00000197261	Yes	Up	C6orf141
1527.09	1.05356	0.0853234	12.3479	5.00032e-35	8.14294e-33	ENSG00000118707	Yes	Up	TGIF2
956.26	1.10843	0.0899543	12.3222	6.88131e-35	1.10941e-32	ENSG00000103404	Yes	Up	USP31
203.014	2.44172	0.198364	12.3093	8.07575e-35	1.28908e-32	ENSG00000143882	Yes	Up	ATP6V1C2
4824.59	1.0681	0.0873265	12.2311	2.11918e-34	3.34955e-32	ENSG00000112972	Yes	Up	HMGCS1
1053.36	1.1731	0.0974828	12.0339	2.35647e-33	3.58406e-31	ENSG00000111641	Yes	Up	NOP2
1335.3	1.01417	0.0843645	12.0213	2.74745e-33	4.13967e-31	ENSG00000152767	Yes	Up	FARP1
108.677	3.44953	0.291735	11.8242	2.92663e-32	4.25073e-30	ENSG00000101336	Yes	Up	HCK
109.622	3.30497	0.281806	11.7278	9.17826e-32	1.32118e-29	ENSG00000147256	Yes	Up	ARHGAP36
632.54	1.24609	0.106439	11.7071	1.17212e-31	1.67229e-29	ENSG00000111816	Yes	Up	FRK
912.273	1.02406	0.0877651	11.6682	1.85329e-31	2.62094e-29	ENSG00000143412	Yes	Up	ANXA9
4025.48	1.01567	0.0873936	11.6218	3.19268e-31	4.47586e-29	ENSG00000166197	Yes	Up	NOLC1
488.949	1.24551	0.10856	11.473	1.80246e-30	2.46265e-28	ENSG00000102362	Yes	Up	SYTL4
636.538	1.21778	0.106381	11.4474	2.42335e-30	3.28313e-28	ENSG00000197977	Yes	Up	ELOVL2
501.9	1.6124	0.140984	11.4368	2.73888e-30	3.67969e-28	ENSG00000178105	Yes	Up	DDX10
147.194	2.66476	0.23326	11.424	3.17201e-30	4.22637e-28	ENSG00000124215	Yes	Up	CDH26
1276.64	1.1244	0.0989793	11.3599	6.62147e-30	8.75011e-28	ENSG00000091127	Yes	Up	PUS7
121.416	2.51942	0.22197	11.3503	7.3936e-30	9.69103e-28	ENSG00000116833	Yes	Up	NR5A2
1129.42	1.0616	0.093794	11.3184	1.06352e-29	1.38275e-27	ENSG00000160818	Yes	Up	GPATCH4
828.021	1.13683	0.100537	11.3076	1.20335e-29	1.55203e-27	ENSG00000157193	Yes	Up	LRP8
472.901	1.35238	0.120215	11.2497	2.32397e-29	2.92712e-27	ENSG00000185090	Yes	Up	MANEAL
730.703	1.19853	0.106782	11.2241	3.10553e-29	3.88119e-27	ENSG00000107815	Yes	Up	TWNK
2363.42	1.00311	0.0901556	11.1264	9.3286e-29	1.13936e-26	ENSG00000164163	Yes	Up	ABCE1
170.479	1.96245	0.179442	10.9364	7.71846e-28	9.08299e-26	ENSG00000102445	Yes	Up	RUBCNL
133.403	2.54238	0.233688	10.8793	1.44591e-27	1.67704e-25	ENSG00000135547	Yes	Up	HEY2
487.845	1.29641	0.119262	10.8703	1.59739e-27	1.83951e-25	ENSG00000155380	Yes	Up	SLC16A1
1551.48	1.05661	0.0981649	10.7636	5.11385e-27	5.80602e-25	ENSG00000148488	Yes	Up	ST8SIA6
753.859	1.14781	0.107451	10.6822	1.23288e-26	1.343e-24	ENSG00000155850	Yes	Up	SLC26A2
866.625	1.12182	0.105816	10.6016	2.92855e-26	3.10619e-24	ENSG00000138442	Yes	Up	WDR12
1067.43	1.01216	0.0956232	10.5849	3.50119e-26	3.6893e-24	ENSG00000138175	Yes	Up	ARL3
186.487	2.28679	0.216264	10.5741	3.93005e-26	4.11431e-24	ENSG00000100003	Yes	Up	SEC14L2
2572.96	1.00193	0.0969088	10.3389	4.69754e-25	4.70396e-23	ENSG00000052802	Yes	Up	MSMO1
168.47	1.88006	0.182394	10.3077	6.50306e-25	6.43205e-23	ENSG00000004948	Yes	Up	CALCR
700.351	1.06454	0.103635	10.2721	9.41724e-25	9.2015e-23	ENSG00000144749	Yes	Up	LRIG1
934.717	1.03264	0.101521	10.1717	2.65144e-24	2.5145e-22	ENSG00000185052	Yes	Up	SLC24A3
137.51	2.26266	0.222953	10.1486	3.36198e-24	3.16969e-22	ENSG00000003137	Yes	Up	CYP26B1
327.534	1.38385	0.136497	10.1383	3.73527e-24	3.50116e-22	ENSG00000054598	Yes	Up	FOXC1
1200.65	1.00093	0.100321	9.97726	1.91695e-23	1.75597e-21	ENSG00000165271	Yes	Up	NOL6
895.363	1.13985	0.114346	9.96845	2.09477e-23	1.90801e-21	ENSG00000093167	Yes	Up	LRRFIP2
419.783	1.18955	0.120002	9.91282	3.66174e-23	3.24366e-21	ENSG00000179241	Yes	Up	LDLRAD3
236.943	1.66021	0.168209	9.86993	5.62011e-23	4.92432e-21	ENSG00000144354	Yes	Up	CDCA7
317.032	1.31118	0.136611	9.59789	8.15974e-22	6.48036e-20	ENSG00000072422	Yes	Up	RHOBTB1
1056.87	1.06669	0.112107	9.51499	1.8173e-21	1.38855e-19	ENSG00000080608	Yes	Up	PUM3
282.732	1.49333	0.158481	9.42275	4.39445e-21	3.26485e-19	ENSG00000141384	Yes	Up	TAF4B
72.904	3.11783	0.333725	9.34251	9.40756e-21	6.77092e-19	ENSG00000169085	Yes	Up	C8orf46
174.271	1.82079	0.197403	9.22369	2.87041e-20	1.97764e-18	ENSG00000140961	Yes	Up	OSGIN1
396.189	1.20034	0.130285	9.21317	3.16624e-20	2.17217e-18	ENSG00000170153	Yes	Up	RNF150
336.836	1.4201	0.154541	9.18919	3.95824e-20	2.6926e-18	ENSG00000137193	Yes	Up	PIM1
123.094	2.18005	0.238123	9.15513	5.42943e-20	3.64722e-18	ENSG00000084628	Yes	Up	NKAIN1
334.256	1.15022	0.127038	9.05419	1.3758e-19	8.94382e-18	ENSG00000168453	Yes	Up	HR
455.346	1.03383	0.116291	8.89002	6.10989e-19	3.8781e-17	ENSG00000116774	Yes	Up	OLFML3
774.054	1.16425	0.132076	8.81505	1.19628e-18	7.27792e-17	ENSG00000179041	Yes	Up	RRS1
698.057	1.13097	0.128415	8.80715	1.28372e-18	7.72246e-17	ENSG00000204792	Yes	Up	LINC01291
496.031	1.29165	0.147325	8.7674	1.82847e-18	1.0918e-16	ENSG00000172575	Yes	Up	RASGRP1
366.119	1.235	0.141158	8.74912	2.15024e-18	1.27449e-16	ENSG00000145220	Yes	Up	LYAR
298.036	1.17465	0.135078	8.69605	3.43623e-18	1.98563e-16	ENSG00000064652	Yes	Up	SNX24
727.795	1.02792	0.11952	8.60044	7.94102e-18	4.49211e-16	ENSG00000148840	Yes	Up	PPRC1
308.906	1.17217	0.14024	8.3583	6.36263e-17	3.36322e-15	ENSG00000154122	Yes	Up	ANKH
139.576	1.65508	0.200883	8.23901	1.73639e-16	8.7209e-15	ENSG00000161958	Yes	Up	FGF11
463.391	1.03526	0.126185	8.20429	2.3195e-16	1.14358e-14	ENSG00000102393	Yes	Up	GLA
98.1955	1.83787	0.224055	8.20276	2.34936e-16	1.15477e-14	ENSG00000196932	Yes	Up	TMEM26
127.182	1.65851	0.204748	8.10026	5.48411e-16	2.61583e-14	ENSG00000272884	Yes	Up	AC113189.4
122.93	1.64661	0.203299	8.09942	5.52224e-16	2.62624e-14	ENSG00000177108	Yes	Up	ZDHHC22
359.429	1.00493	0.125945	7.97908	1.47424e-15	6.73305e-14	ENSG00000143995	Yes	Up	MEIS1
52.9397	3.23329	0.406771	7.94867	1.88532e-15	8.51403e-14	ENSG00000253125	Yes	Up	AC055854.1
406.94	1.01031	0.127521	7.9227	2.32409e-15	1.03792e-13	ENSG00000048162	Yes	Up	NOP16
270.754	1.16866	0.148684	7.86005	3.83993e-15	1.69609e-13	ENSG00000110104	Yes	Up	CCDC86
389.967	1.02317	0.130703	7.8282	4.94908e-15	2.15065e-13	ENSG00000140284	Yes	Up	SLC27A2
219.989	1.32708	0.169574	7.826	5.03649e-15	2.1769e-13	ENSG00000254535	Yes	Up	PABPC4L
153.269	1.42338	0.182174	7.81332	5.57012e-15	2.3947e-13	ENSG00000130045	Yes	Up	NXNL2
59.1111	2.54845	0.327259	7.78724	6.84863e-15	2.921e-13	ENSG00000132554	Yes	Up	RGS22
371.188	1.03398	0.132876	7.78158	7.16261e-15	3.04685e-13	ENSG00000124813	Yes	Up	RUNX2
66.8326	2.52443	0.331411	7.61722	2.59207e-14	1.03695e-12	ENSG00000115112	Yes	Up	TFCP2L1
219.91	1.26078	0.166496	7.57243	3.66299e-14	1.42644e-12	ENSG00000090447	Yes	Up	TFAP4
295.265	1.07787	0.142668	7.55511	4.18521e-14	1.61808e-12	ENSG00000154328	Yes	Up	NEIL2
148.071	1.5022	0.19948	7.53057	5.05174e-14	1.91789e-12	ENSG00000166833	Yes	Up	NAV2
230.538	1.19392	0.160544	7.43673	1.03211e-13	3.81645e-12	ENSG00000107014	Yes	Up	RLN2
182.443	1.44019	0.198662	7.24943	4.18543e-13	1.4574e-11	ENSG00000259977	Yes	Up	AL121578.3
100.01	2.17811	0.301036	7.23538	4.64223e-13	1.60261e-11	ENSG00000023445	Yes	Up	BIRC3
218.17	1.21555	0.168601	7.2096	5.61185e-13	1.9209e-11	ENSG00000037897	Yes	Up	METTL1
280.771	1.13307	0.158269	7.15918	8.11611e-13	2.73741e-11	ENSG00000177192	Yes	Up	PUS1
191.185	1.24856	0.174953	7.13658	9.56842e-13	3.19383e-11	ENSG00000261373	Yes	Up	VPS9D1-AS1
121.614	1.40379	0.198209	7.08238	1.41696e-12	4.66209e-11	ENSG00000114737	Yes	Up	CISH
59.796	2.4222	0.343072	7.06034	1.66097e-12	5.40972e-11	ENSG00000174827	Yes	Up	PDZK1
302.467	1.07013	0.153152	6.98735	2.80135e-12	8.99668e-11	ENSG00000039560	Yes	Up	RAI14
231.369	1.0778	0.156698	6.87816	6.06287e-12	1.87972e-10	ENSG00000124787	Yes	Up	RPP40
73.3016	1.86124	0.271737	6.84941	7.41545e-12	2.27285e-10	ENSG00000287354	Yes	Up
243.164	1.09481	0.160926	6.80322	1.02307e-11	3.09453e-10	ENSG00000240875	Yes	Up	LINC00886
51.2172	2.45702	0.36182	6.79073	1.11571e-11	3.36844e-10	ENSG00000069188	Yes	Up	SDK2
157.13	1.47493	0.218774	6.74182	1.56412e-11	4.62693e-10	ENSG00000223749	Yes	Up	MIR503HG
83.0942	1.89497	0.281874	6.72274	1.78337e-11	5.24662e-10	ENSG00000198959	Yes	Up	TGM2
53.8429	2.12397	0.316632	6.70801	1.97294e-11	5.78322e-10	ENSG00000103184	Yes	Up	SEC14L5
64.5925	1.9845	0.296721	6.68809	2.26105e-11	6.5918e-10	ENSG00000156463	Yes	Up	SH3RF2
49.8685	2.51018	0.375608	6.68298	2.34127e-11	6.81335e-10	ENSG00000038427	Yes	Up	VCAN
238.205	1.08656	0.163139	6.66037	2.73133e-11	7.8493e-10	ENSG00000180834	Yes	Up	MAP6D1
136.086	1.3264	0.199161	6.65998	2.73874e-11	7.85657e-10	ENSG00000253768	Yes	Up	AC008663.1
121.068	1.37588	0.20749	6.63107	3.33261e-11	9.45922e-10	ENSG00000179542	Yes	Up	SLITRK4
397.342	1.00459	0.15177	6.61915	3.61278e-11	1.02364e-09	ENSG00000196793	Yes	Up	ZNF239
99.3916	1.43897	0.217847	6.60544	3.96349e-11	1.11129e-09	ENSG00000185761	Yes	Up	ADAMTSL5
92.765	1.47066	0.22418	6.56015	5.3754e-11	1.48904e-09	ENSG00000183036	Yes	Up	PCP4
40.0456	2.86071	0.439149	6.51421	7.30734e-11	2.00355e-09	ENSG00000244265	Yes	Up	SIAH2-AS1
233.232	1.06115	0.162906	6.51392	7.32134e-11	2.00398e-09	ENSG00000198298	Yes	Up	ZNF485
151.669	1.29733	0.199588	6.50007	8.02822e-11	2.18265e-09	ENSG00000268234	Yes	Up	FKBP4P6
139.575	1.29265	0.199611	6.47583	9.42892e-11	2.54628e-09	ENSG00000147255	Yes	Up	IGSF1
172.011	1.05986	0.166566	6.36298	1.97882e-10	5.16222e-09	ENSG00000108176	Yes	Up	DNAJC12
76.3603	1.75087	0.277472	6.31006	2.78928e-10	7.13789e-09	ENSG00000179431	Yes	Up	FJX1
330.724	1.07942	0.171414	6.29718	3.03112e-10	7.69571e-09	ENSG00000285655	Yes	Up
47.0306	2.37513	0.378193	6.28022	3.38089e-10	8.53e-09	ENSG00000153162	Yes	Up	BMP6
46.6823	2.33084	0.37297	6.2494	4.12044e-10	1.01265e-08	ENSG00000172061	Yes	Up	LRRC15
176.617	1.1165	0.179375	6.22442	4.83344e-10	1.17356e-08	ENSG00000106733	Yes	Up	NMRK1
47.9876	2.40752	0.389232	6.1853	6.19837e-10	1.47607e-08	ENSG00000182575	Yes	Up	NXPH3
133.638	1.30182	0.211703	6.1493	7.78244e-10	1.83702e-08	ENSG00000113356	Yes	Up	POLR3G
65.7021	1.65243	0.269389	6.13398	8.57077e-10	2.00549e-08	ENSG00000262880	Yes	Up	AC113189.2
250.251	1.21459	0.199442	6.08991	1.12975e-09	2.6057e-08	ENSG00000251129	Yes	Up	LINC02506
108.083	1.41743	0.233919	6.05947	1.3657e-09	3.09239e-08	ENSG00000249590	Yes	Up	AC004832.3
157.255	1.22129	0.204084	5.98425	2.17385e-09	4.78129e-08	ENSG00000232445	Yes	Up	AC006329.1
19.8716	3.92048	0.660998	5.93114	3.00831e-09	6.50134e-08	ENSG00000244682	Yes	Up	FCGR2C
133.114	1.27888	0.218038	5.86539	4.48089e-09	9.38195e-08	ENSG00000013619	Yes	Up	MAMLD1
123.603	1.13198	0.193512	5.84966	4.92583e-09	1.02868e-07	ENSG00000187098	Yes	Up	MITF
110.215	1.17623	0.201581	5.83502	5.37853e-09	1.12032e-07	ENSG00000066382	Yes	Up	MPPED2
55.7876	1.91638	0.329544	5.81524	6.05461e-09	1.25144e-07	ENSG00000111339	Yes	Up	ART4
88.9311	1.38048	0.23763	5.80939	6.27009e-09	1.29432e-07	ENSG00000224903	Yes	Up	AC005534.1
118.572	1.1867	0.204727	5.79648	6.77222e-09	1.39085e-07	ENSG00000124249	Yes	Up	KCNK15
21.0259	3.6395	0.63358	5.74434	9.22809e-09	1.86202e-07	ENSG00000225465	Yes	Up	RFPL1S
82.6022	1.35176	0.236778	5.70898	1.13658e-08	2.26222e-07	ENSG00000162444	Yes	Up	RBP7
52.0111	1.7457	0.306907	5.68805	1.28497e-08	2.53256e-07	ENSG00000132386	Yes	Up	SERPINF1
102.202	1.29752	0.22948	5.65418	1.56588e-08	3.04525e-07	ENSG00000164626	Yes	Up	KCNK5
54.9112	2.05788	0.367679	5.59693	2.18179e-08	4.16762e-07	ENSG00000138131	Yes	Up	LOXL4
187.983	1.25184	0.225474	5.55205	2.82341e-08	5.31143e-07	ENSG00000111341	Yes	Up	MGP
120.346	1.16833	0.2122	5.5058	3.67497e-08	6.84947e-07	ENSG00000204856	Yes	Up	FAM216A
74.8242	1.44902	0.264369	5.48106	4.22778e-08	7.8076e-07	ENSG00000100490	Yes	Up	CDKL1
42.5806	2.073	0.379928	5.45631	4.86143e-08	8.88617e-07	ENSG00000170965	Yes	Up	PLAC1
166.326	1.02954	0.18989	5.42174	5.90222e-08	1.06677e-06	ENSG00000157350	Yes	Up	ST3GAL2
28.8137	2.82198	0.524228	5.38312	7.32038e-08	1.30697e-06	ENSG00000101463	Yes	Up	SYNDIG1
128.331	1.28276	0.238329	5.3823	7.35418e-08	1.3101e-06	ENSG00000189007	Yes	Up	ADAT2
35.8967	2.06237	0.394046	5.23383	1.66029e-07	2.81464e-06	ENSG00000160183	Yes	Up	TMPRSS3
22.1319	2.81992	0.539784	5.22417	1.74937e-07	2.96254e-06	ENSG00000166250	Yes	Up	CLMP
73.2594	1.41198	0.271863	5.19372	2.06128e-07	3.46167e-06	ENSG00000178718	Yes	Up	RPP25
15.2151	6.36505	1.23133	5.16925	2.35032e-07	3.89434e-06	ENSG00000072694	Yes	Up	FCGR2B
61.0154	1.44897	0.281686	5.14392	2.6907e-07	4.42647e-06	ENSG00000259937	Yes	Up	AC023158.1
133.684	1.06224	0.206702	5.139	2.76197e-07	4.52986e-06	ENSG00000125454	Yes	Up	SLC25A19
114.145	1.09493	0.213259	5.13429	2.83206e-07	4.63538e-06	ENSG00000107518	Yes	Up	ATRNL1
68.4081	1.45786	0.286282	5.09239	3.53569e-07	5.72889e-06	ENSG00000254343	Yes	Up	AC091563.1
87.7909	1.19593	0.235442	5.0795	3.7842e-07	6.10699e-06	ENSG00000251669	Yes	Up	FAM86EP
87.3709	1.20498	0.23759	5.07169	3.94288e-07	6.3377e-06	ENSG00000234494	Yes	Up	SP2-AS1
34.4073	1.95595	0.386933	5.055	4.30384e-07	6.8496e-06	ENSG00000012124	Yes	Up	CD22
110.931	1.08234	0.215018	5.03372	4.81059e-07	7.58868e-06	ENSG00000164778	Yes	Up	EN2
164.944	1.00663	0.200567	5.0189	5.19695e-07	8.1424e-06	ENSG00000137462	Yes	Up	TLR2
104.178	1.08922	0.221581	4.9157	8.84661e-07	1.33294e-05	ENSG00000171791	Yes	Up	BCL2
94.0046	1.13772	0.235383	4.83348	1.34167e-06	1.9575e-05	ENSG00000285791	Yes	Up
43.3796	1.63647	0.340976	4.79937	1.59163e-06	2.27484e-05	ENSG00000238117	Yes	Up	AP000844.2
13.6758	3.96716	0.831598	4.77053	1.83744e-06	2.58717e-05	ENSG00000151224	Yes	Up	MAT1A
32.3969	2.07306	0.43743	4.73918	2.1459e-06	2.97218e-05	ENSG00000228649	Yes	Up	SNHG26
39.7339	1.60426	0.339317	4.72792	2.26831e-06	3.13097e-05	ENSG00000112562	Yes	Up	SMOC2
47.8949	1.59378	0.337906	4.71665	2.39755e-06	3.29244e-05	ENSG00000182993	Yes	Up	C12orf60
28.2418	2.0389	0.438366	4.65114	3.3011e-06	4.40566e-05	ENSG00000163485	Yes	Up	ADORA1
88.178	1.08049	0.234294	4.6117	3.99397e-06	5.24782e-05	ENSG00000198720	Yes	Up	ANKRD13B
30.3851	2.15642	0.469398	4.59402	4.34793e-06	5.6805e-05	ENSG00000287672	Yes	Up
64.0298	1.25011	0.276042	4.5287	5.93469e-06	7.57554e-05	ENSG00000068366	Yes	Up	ACSL4
78.4389	1.1144	0.248106	4.49164	7.06784e-06	8.83085e-05	ENSG00000196427	Yes	Up	NBPF4
44.1503	1.51785	0.343672	4.41657	1.00279e-05	0.00012092	ENSG00000128683	Yes	Up	GAD1
41.3461	1.51346	0.343002	4.41241	1.02227e-05	0.000122901	ENSG00000181856	Yes	Up	SLC2A4
43.398	1.83536	0.416086	4.411	1.02893e-05	0.00012361	ENSG00000244242	Yes	Up	IFITM10
81.9193	1.05329	0.23926	4.40229	1.07116e-05	0.000128026	ENSG00000109107	Yes	Up	ALDOC
26.3411	2.40346	0.551307	4.35957	1.3032e-05	0.000152691	ENSG00000080031	Yes	Up	PTPRH
16.909	2.60959	0.601408	4.33913	1.43049e-05	0.000166515	ENSG00000136542	Yes	Up	GALNT5
97.9485	1.06975	0.248009	4.31337	1.60786e-05	0.000184761	ENSG00000100065	Yes	Up	CARD10
41.7841	1.49733	0.348833	4.2924	1.76751e-05	0.000200675	ENSG00000150873	Yes	Up	C2orf50
50.9363	1.45878	0.340065	4.2897	1.78912e-05	0.000202985	ENSG00000234261	Yes	Up	AL138720.1
17.2056	2.62687	0.612977	4.28543	1.82385e-05	0.000205947	ENSG00000188100	Yes	Up	FAM25A
105.222	1.01525	0.236974	4.28423	1.83373e-05	0.000206881	ENSG00000108924	Yes	Up	HLF
42.9891	1.52348	0.358289	4.2521	2.11776e-05	0.000234335	ENSG00000185022	Yes	Up	MAFF
57.2596	1.231	0.289554	4.25135	2.12484e-05	0.000234807	ENSG00000183578	Yes	Up	TNFAIP8L3
83.9991	1.06372	0.250346	4.24902	2.14712e-05	0.00023677	ENSG00000154099	Yes	Up	DNAAF1
28.5934	1.73446	0.411159	4.21847	2.45961e-05	0.000268113	ENSG00000109819	Yes	Up	PPARGC1A
29.6351	1.64616	0.390357	4.21706	2.47511e-05	0.000269437	ENSG00000162975	Yes	Up	KCNF1
48.1687	1.31227	0.311527	4.21238	2.52693e-05	0.000273859	ENSG00000229124	Yes	Up	VIM-AS1
37.7151	1.50997	0.358465	4.21232	2.52761e-05	0.000273859	ENSG00000214456	Yes	Up	PLIN5
32.1895	1.66017	0.395314	4.19962	2.67364e-05	0.000287554	ENSG00000163873	Yes	Up	GRIK3
24.8987	1.94324	0.468496	4.14783	3.35647e-05	0.000353911	ENSG00000122679	Yes	Up	RAMP3
50.5938	1.3193	0.319138	4.13394	3.56602e-05	0.000371872	ENSG00000126249	Yes	Up	PDCD2L
13.3179	2.74837	0.666532	4.12338	3.73347e-05	0.000386335	ENSG00000166317	Yes	Up	SYNPO2L
67.2014	1.06779	0.25919	4.1197	3.79371e-05	0.000392317	ENSG00000112218	Yes	Up	GPR63
35.5777	1.57063	0.381594	4.11596	3.85568e-05	0.000397705	ENSG00000249176	Yes	Up	AC027801.3
45.757	1.29842	0.317515	4.08933	4.32612e-05	0.000441429	ENSG00000241361	Yes	Up	SLC25A24P1
73.557	1.06061	0.264897	4.00386	6.23175e-05	0.000607793	ENSG00000064205	Yes	Up	WISP2
24.1282	1.85178	0.464161	3.98952	6.62073e-05	0.000642234	ENSG00000227036	Yes	Up	LINC00511
13.8158	2.81799	0.710219	3.96777	7.25473e-05	0.000697025	ENSG00000002746	Yes	Up	HECW1
50.7433	1.33078	0.336575	3.95388	7.68953e-05	0.000734423	ENSG00000272711	Yes	Up	AC019069.1
54.2716	1.27541	0.324199	3.93405	8.35278e-05	0.000789352	ENSG00000004660	Yes	Up	CAMKK1
35.796	1.62417	0.416843	3.89635	9.76541e-05	0.000910046	ENSG00000233885	Yes	Up	YEATS2-AS1
31.5745	1.507	0.387234	3.8917	9.95431e-05	0.000924444	ENSG00000273568	Yes	Up	AC131009.3
85.2781	1.02444	0.263993	3.88056	0.000104215	0.000961187	ENSG00000254706	Yes	Up	AL512785.2
13.8138	4.49589	1.16033	3.87465	0.000106776	0.000983121	ENSG00000115155	Yes	Up	OTOF
12.9735	2.53361	0.657108	3.8557	0.000115397	0.00105228	ENSG00000245248	Yes	Up	USP2-AS1
18.4931	2.307	0.606766	3.80213	0.000143458	0.00127867	ENSG00000188176	Yes	Up	SMTNL2
12.0064	3.0254	0.796076	3.80039	0.000144468	0.00128609	ENSG00000168447	Yes	Up	SCNN1B
48.0325	1.15154	0.307013	3.7508	0.000176275	0.00152873	ENSG00000100346	Yes	Up	CACNA1I
17.5229	2.1126	0.584056	3.61713	0.000297893	0.00242925	ENSG00000128268	Yes	Up	MGAT3
31.5336	1.47655	0.411197	3.59086	0.000329588	0.00265415	ENSG00000089041	Yes	Up	P2RX7
16.9823	2.04479	0.570177	3.58624	0.000335478	0.00270023	ENSG00000115318	Yes	Up	LOXL3
49.8732	1.08459	0.30759	3.52608	0.000421759	0.0033072	ENSG00000125430	Yes	Up	HS3ST3B1
25.2751	1.61811	0.458986	3.5254	0.000422839	0.00331405	ENSG00000169783	Yes	Up	LINGO1
43.8607	1.14042	0.339559	3.35852	0.000783608	0.00566771	ENSG00000132000	Yes	Up	PODNL1
16.1146	1.83624	0.549685	3.34054	0.000836162	0.00599138	ENSG00000267385	Yes	Up	AC011498.4
62.2379	1.02942	0.309526	3.32579	0.000881686	0.0062564	ENSG00000276788	Yes	Up	SNORD26
21.3714	1.6734	0.504883	3.31443	0.000918304	0.00646663	ENSG00000166819	Yes	Up	PLIN1
38.9246	1.10256	0.336825	3.27339	0.00106265	0.00732141	ENSG00000272189	Yes	Up	AL024508.2
17.6322	1.6703	0.511912	3.26286	0.00110295	0.00756028	ENSG00000164129	Yes	Up	NPY5R
12.6758	2.33148	0.719984	3.23824	0.00120269	0.00813671	ENSG00000010319	Yes	Up	SEMA3G
54.9746	1.06852	0.331733	3.22102	0.00127736	0.00854503	ENSG00000181101	Yes	Up	SDCCAG3P2
34.038	1.16868	0.363312	3.21676	0.00129649	0.00865866	ENSG00000185250	Yes	Up	PPIL6
33.6896	1.16737	0.364074	3.20642	0.001344	0.00893851	ENSG00000189410	Yes	Up	SH2D5
20.3815	1.75487	0.547875	3.20304	0.00135986	0.00901468	ENSG00000142619	Yes	Up	PADI3
13.2678	2.08377	0.650805	3.20183	0.00136559	0.00904147	ENSG00000215859	Yes	Up	AC239803.1
21.6804	1.59041	0.498445	3.19073	0.00141912	0.00934217	ENSG00000185055	Yes	Up	EFCAB10
39.1675	1.10561	0.3478	3.17886	0.00147856	0.00968999	ENSG00000106688	Yes	Up	SLC1A1
3853.84	-1.35563	0.0731765	-18.5255	1.2862e-76	8.29442e-74	ENSG00000164938	Yes	Down	TP53INP1
908.251	-1.58243	0.0912276	-17.3459	2.11734e-67	1.10115e-64	ENSG00000115594	Yes	Down	IL1R1
3383.46	-1.37697	0.0864852	-15.9214	4.50059e-57	1.61241e-54	ENSG00000041353	Yes	Down	RAB27B
648.914	-1.67968	0.108836	-15.4331	9.80447e-54	3.03976e-51	ENSG00000159388	Yes	Down	BTG2
1409.85	-1.43684	0.0974782	-14.7402	3.55982e-49	9.56524e-47	ENSG00000135709	Yes	Down	KIAA0513
1753.67	-1.15144	0.0783807	-14.6904	7.42967e-49	1.96363e-46	ENSG00000105810	Yes	Down	CDK6
756.697	-1.66972	0.115978	-14.3969	5.41292e-47	1.34257e-44	ENSG00000119699	Yes	Down	TGFB3
1140.41	-1.30049	0.0909574	-14.2978	2.25897e-46	5.27814e-44	ENSG00000008086	Yes	Down	CDKL5
1210.72	-1.48129	0.106109	-13.9601	2.73006e-44	6.19916e-42	ENSG00000196917	Yes	Down	HCAR1
797.847	-1.35965	0.0989873	-13.7356	6.21415e-43	1.28442e-40	ENSG00000213694	Yes	Down	S1PR3
1222.99	-1.04973	0.0799057	-13.1371	2.01855e-39	3.78408e-37	ENSG00000169239	Yes	Down	CA5B
696.23	-1.25798	0.100263	-12.5468	4.13864e-36	7.41368e-34	ENSG00000147883	Yes	Down	CDKN2B
501.048	-1.62733	0.130139	-12.5046	7.04665e-36	1.23485e-33	ENSG00000158055	Yes	Down	GRHL3
910.403	-1.13011	0.0928028	-12.1776	4.09285e-34	6.4063e-32	ENSG00000050405	Yes	Down	LIMA1
1431.39	-1.12881	0.0940502	-12.0023	3.45715e-33	5.16076e-31	ENSG00000167315	Yes	Down	ACAA2
591.616	-1.3153	0.110388	-11.9153	9.8561e-33	1.4578e-30	ENSG00000157514	Yes	Down	TSC22D3
287.768	-2.00909	0.174166	-11.5355	8.73623e-31	1.21419e-28	ENSG00000092969	Yes	Down	TGFB2
360.779	-1.52203	0.132029	-11.528	9.52897e-31	1.31304e-28	ENSG00000163898	Yes	Down	LIPH
1589.67	-2.32345	0.210004	-11.0638	1.87894e-28	2.24387e-26	ENSG00000166509	Yes	Down	CLEC3A
280.651	-1.5177	0.141016	-10.7626	5.16972e-27	5.82841e-25	ENSG00000237807	Yes	Down	AC022034.2
668.559	-1.24275	0.115645	-10.7462	6.1743e-27	6.91264e-25	ENSG00000145911	Yes	Down	N4BP3
1830.18	-1.11778	0.104404	-10.7063	9.50637e-27	1.0426e-24	ENSG00000049130	Yes	Down	KITLG
310.644	-1.40237	0.1319	-10.632	2.11464e-26	2.27282e-24	ENSG00000165029	Yes	Down	ABCA1
696.335	-1.11489	0.112526	-9.90784	3.84882e-23	3.39075e-21	ENSG00000116016	Yes	Down	EPAS1
387.72	-1.15809	0.118617	-9.7633	1.61798e-22	1.35156e-20	ENSG00000156103	Yes	Down	MMP16
415.791	-1.19301	0.123591	-9.65283	4.78193e-22	3.91341e-20	ENSG00000104419	Yes	Down	NDRG1
702.406	-1.07917	0.112632	-9.58142	9.57183e-22	7.56456e-20	ENSG00000243244	Yes	Down	STON1
436.215	-1.1662	0.124156	-9.393	5.83168e-21	4.28596e-19	ENSG00000101115	Yes	Down	SALL4
76.2923	-2.48513	0.27302	-9.10237	8.83832e-20	5.86385e-18	ENSG00000244468	Yes	Down	AC093001.1
172.413	-1.53696	0.172131	-8.92899	4.29905e-19	2.75037e-17	ENSG00000183111	Yes	Down	ARHGEF37
897.697	-1.08761	0.122504	-8.87815	6.79818e-19	4.29805e-17	ENSG00000145451	Yes	Down	GLRA3
241.217	-1.4387	0.162429	-8.85743	8.18823e-19	5.11669e-17	ENSG00000103196	Yes	Down	CRISPLD2
70.5642	-2.23976	0.257044	-8.71351	2.94599e-18	1.72085e-16	ENSG00000287566	Yes	Down
466.45	-1.00171	0.116237	-8.61781	6.82489e-18	3.90181e-16	ENSG00000266997	Yes	Down	AC090227.1
88.6569	-2.16698	0.255253	-8.48951	2.07508e-17	1.1457e-15	ENSG00000164236	Yes	Down	ANKRD33B
578.667	-1.01062	0.120005	-8.42152	3.71629e-17	2.01731e-15	ENSG00000155034	Yes	Down	FBXL18
166.055	-1.39096	0.165545	-8.4023	4.37818e-17	2.34502e-15	ENSG00000176399	Yes	Down	DMRTA1
348.104	-1.1883	0.14223	-8.35473	6.55803e-17	3.45518e-15	ENSG00000162989	Yes	Down	KCNJ3
385.174	-1.04122	0.127698	-8.15378	3.52715e-16	1.71797e-14	ENSG00000137393	Yes	Down	RNF144B
71.2923	-2.65592	0.327384	-8.11255	4.9567e-16	2.38543e-14	ENSG00000281453	Yes	Down	TGFB2-OT1
313.686	-1.06937	0.132608	-8.06412	7.37683e-16	3.48766e-14	ENSG00000159200	Yes	Down	RCAN1
366.821	-1.0071	0.125458	-8.02738	9.95757e-16	4.6264e-14	ENSG00000126016	Yes	Down	AMOT
115.046	-1.67601	0.211316	-7.93131	2.16848e-15	9.73823e-14	ENSG00000167653	Yes	Down	PSCA
670.025	-1.01278	0.129408	-7.82626	5.02601e-15	2.1769e-13	ENSG00000136205	Yes	Down	TNS3
158.237	-1.45028	0.190192	-7.62534	2.43392e-14	9.76113e-13	ENSG00000105929	Yes	Down	ATP6V0A4
294.029	-1.05644	0.140008	-7.54553	4.50449e-14	1.72497e-12	ENSG00000183401	Yes	Down	CCDC159
73.1278	-1.99262	0.278027	-7.16699	7.66658e-13	2.59665e-11	ENSG00000231419	Yes	Down	LINC00689
376.588	-1.04493	0.146876	-7.11434	1.1245e-12	3.73796e-11	ENSG00000068781	Yes	Down	STON1-GTF2A1L
233.762	-1.09697	0.157882	-6.94804	3.70409e-12	1.17554e-10	ENSG00000140022	Yes	Down	STON2
135.203	-1.28025	0.185626	-6.89694	5.31336e-12	1.65371e-10	ENSG00000171724	Yes	Down	VAT1L
252.257	-1.12382	0.163613	-6.86875	6.4768e-12	2.00036e-10	ENSG00000147251	Yes	Down	DOCK11
124.367	-1.45372	0.212173	-6.8516	7.30299e-12	2.24264e-10	ENSG00000288711	Yes	Down
174.177	-1.25018	0.182711	-6.84236	7.78979e-12	2.38306e-10	ENSG00000151715	Yes	Down	TMEM45B
103.751	-1.51779	0.226201	-6.70993	1.94715e-11	5.71802e-10	ENSG00000173175	Yes	Down	ADCY5
372.297	-1.03651	0.156652	-6.61664	3.67459e-11	1.03933e-09	ENSG00000132359	Yes	Down	RAP1GAP2
156.24	-1.12227	0.172969	-6.4883	8.68097e-11	2.34823e-09	ENSG00000204131	Yes	Down	NHSL2
127.611	-1.42924	0.222984	-6.40957	1.45928e-10	3.85048e-09	ENSG00000213937	Yes	Down	CLDN9
94.6464	-1.37962	0.216306	-6.37812	1.79273e-10	4.69957e-09	ENSG00000205488	Yes	Down	CALML3-AS1
91.8368	-1.36238	0.21681	-6.28378	3.3043e-10	8.34983e-09	ENSG00000180914	Yes	Down	OXTR
148.062	-1.12667	0.179458	-6.27815	3.42629e-10	8.61759e-09	ENSG00000174498	Yes	Down	IGDCC3
193.111	-1.15552	0.184052	-6.27822	3.42469e-10	8.61759e-09	ENSG00000166510	Yes	Down	CCDC68
101.687	-1.42008	0.228922	-6.20335	5.52746e-10	1.32807e-08	ENSG00000101265	Yes	Down	RASSF2
157.132	-1.10609	0.18068	-6.12181	9.25183e-10	2.15858e-08	ENSG00000141738	Yes	Down	GRB7
69.3962	-1.65261	0.273824	-6.03532	1.58647e-09	3.56226e-08	ENSG00000090539	Yes	Down	CHRD
140.915	-1.22784	0.204956	-5.99072	2.0892e-09	4.61399e-08	ENSG00000108375	Yes	Down	RNF43
184.199	-1.06958	0.17913	-5.97097	2.35845e-09	5.16616e-08	ENSG00000125398	Yes	Down	SOX9
48.47	-2.04353	0.342714	-5.96278	2.47984e-09	5.41734e-08	ENSG00000115295	Yes	Down	CLIP4
67.8196	-1.69653	0.284629	-5.96048	2.51505e-09	5.48682e-08	ENSG00000169247	Yes	Down	SH3TC2
158.945	-1.01803	0.171307	-5.94272	2.80325e-09	6.08264e-08	ENSG00000181444	Yes	Down	ZNF467
210.741	-1.04054	0.175813	-5.91842	3.25055e-09	6.9967e-08	ENSG00000266934	Yes	Down	AC005746.1
64.9468	-1.78314	0.302134	-5.90183	3.59501e-09	7.66649e-08	ENSG00000249846	Yes	Down	LINC02021
96.8045	-1.3366	0.22675	-5.89462	3.75551e-09	7.96662e-08	ENSG00000135318	Yes	Down	NT5E
104.995	-1.27918	0.220535	-5.80034	6.6181e-09	1.36093e-07	ENSG00000233585	Yes	Down	AC231533.2
119.796	-1.13697	0.196986	-5.77185	7.84081e-09	1.60012e-07	ENSG00000169851	Yes	Down	PCDH7
40.5015	-2.03345	0.356048	-5.71116	1.1221e-08	2.23616e-07	ENSG00000085741	Yes	Down	WNT11
105.511	-1.23823	0.217397	-5.69568	1.2288e-08	2.43375e-07	ENSG00000141527	Yes	Down	CARD14
243.28	-1.04014	0.182764	-5.69119	1.26155e-08	2.49248e-07	ENSG00000285155	Yes	Down	AC092153.1
42.9741	-1.98695	0.353031	-5.62825	1.82042e-08	3.51483e-07	ENSG00000087085	Yes	Down	ACHE
59.1717	-1.76096	0.313583	-5.61563	1.95845e-08	3.7633e-07	ENSG00000140859	Yes	Down	KIFC3
199.039	-1.08102	0.195211	-5.53768	3.06502e-08	5.74584e-07	ENSG00000030110	Yes	Down	BAK1
44.9197	-1.77426	0.333091	-5.32666	1.00035e-07	1.7492e-06	ENSG00000172478	Yes	Down	C2orf54
52.3052	-1.65558	0.313963	-5.27318	1.34083e-07	2.30456e-06	ENSG00000267530	Yes	Down	LINC01836
104.544	-1.14045	0.220938	-5.16187	2.44491e-07	4.03862e-06	ENSG00000268864	Yes	Down	AC011487.2
32.4119	-1.97978	0.389973	-5.07672	3.84013e-07	6.19106e-06	ENSG00000267259	Yes	Down	ERVE-1
145.41	-1.00728	0.1988	-5.06677	4.04623e-07	6.49088e-06	ENSG00000187122	Yes	Down	SLIT1
101.816	-1.20626	0.239312	-5.04054	4.64224e-07	7.35189e-06	ENSG00000198483	Yes	Down	ANKRD35
116.297	-1.12705	0.225606	-4.99568	5.86298e-07	9.11505e-06	ENSG00000139832	Yes	Down	RAB20
58.7273	-1.43666	0.287632	-4.99477	5.89064e-07	9.14921e-06	ENSG00000168398	Yes	Down	BDKRB2
76.2348	-1.24182	0.249785	-4.97154	6.64229e-07	1.02085e-05	ENSG00000135374	Yes	Down	ELF5
62.3349	-1.39248	0.281643	-4.94412	7.64872e-07	1.16114e-05	ENSG00000186197	Yes	Down	EDARADD
95.8947	-1.07204	0.217382	-4.93162	8.15518e-07	1.23338e-05	ENSG00000197872	Yes	Down	FAM49A
33.5132	-1.8898	0.385098	-4.90733	9.23232e-07	1.38717e-05	ENSG00000014257	Yes	Down	ACPP
52.4322	-1.48741	0.304054	-4.89192	9.9855e-07	1.49061e-05	ENSG00000112964	Yes	Down	GHR
34.8745	-1.8007	0.368774	-4.88294	1.04515e-06	1.55441e-05	ENSG00000240216	Yes	Down	CPHL1P
113.172	-1.01217	0.207729	-4.87258	1.10153e-06	1.63273e-05	ENSG00000182580	Yes	Down	EPHB3
31.3018	-2.01247	0.419305	-4.79953	1.59037e-06	2.27484e-05	ENSG00000118946	Yes	Down	PCDH17
42.4781	-1.60202	0.336411	-4.76209	1.91597e-06	2.68836e-05	ENSG00000130701	Yes	Down	RBBP8NL
51.512	-1.3998	0.294295	-4.75646	1.97017e-06	2.75961e-05	ENSG00000127249	Yes	Down	ATP13A4
21.4631	-2.32497	0.500364	-4.64655	3.37527e-06	4.50091e-05	ENSG00000178162	Yes	Down	FAR2P2
35.5814	-1.68119	0.363099	-4.63012	3.65461e-06	4.82948e-05	ENSG00000287900	Yes	Down
25.0048	-2.12556	0.463768	-4.58325	4.57814e-06	5.96676e-05	ENSG00000255398	Yes	Down	HCAR3
64.6455	-1.30767	0.286286	-4.5677	4.93094e-06	6.39555e-05	ENSG00000164056	Yes	Down	SPRY1
79.8105	-1.16021	0.255336	-4.54385	5.52358e-06	7.09022e-05	ENSG00000150281	Yes	Down	CTF1
56.1508	-1.25744	0.277227	-4.53579	5.73879e-06	7.34292e-05	ENSG00000145147	Yes	Down	SLIT2
50.8566	-1.34092	0.296219	-4.5268	5.98839e-06	7.62598e-05	ENSG00000236204	Yes	Down	LINC01376
96.5407	-1.04035	0.231676	-4.49054	7.10431e-06	8.86499e-05	ENSG00000146674	Yes	Down	IGFBP3
69.7047	-1.16537	0.259829	-4.48516	7.28604e-06	9.07771e-05	ENSG00000240758	Yes	Down	AC010655.2
73.1417	-1.07447	0.240064	-4.47575	7.61429e-06	9.46473e-05	ENSG00000102683	Yes	Down	SGCG
62.172	-1.22799	0.281007	-4.36996	1.24271e-05	0.000146776	ENSG00000196730	Yes	Down	DAPK1
14.948	-3.0767	0.712669	-4.31715	1.58055e-05	0.000182142	ENSG00000112514	Yes	Down	CUTA
130.796	-1.01952	0.241988	-4.21309	2.51897e-05	0.000273473	ENSG00000105523	Yes	Down	FAM83E
53.0529	-1.33593	0.318029	-4.20067	2.66125e-05	0.000286796	ENSG00000130433	Yes	Down	CACNG6
87.1891	-1.04882	0.25105	-4.17772	2.94445e-05	0.000313543	ENSG00000257829	Yes	Down	AC121757.1
22.9628	-2.01661	0.487508	-4.13656	3.52554e-05	0.000368604	ENSG00000118257	Yes	Down	NRP2
44.9512	-1.29696	0.315396	-4.11215	3.91986e-05	0.00040355	ENSG00000151117	Yes	Down	TMEM86A
63.1101	-1.07918	0.263319	-4.09839	4.16039e-05	0.000425866	ENSG00000237836	Yes	Down	PHKA2-AS1
62.2511	-1.11463	0.27719	-4.02117	5.79089e-05	0.000573469	ENSG00000153071	Yes	Down	DAB2
23.4312	-1.91168	0.47703	-4.00747	6.13738e-05	0.00060211	ENSG00000158352	Yes	Down	SHROOM4
49.5161	-1.32422	0.331824	-3.99075	6.58656e-05	0.000639305	ENSG00000139174	Yes	Down	PRICKLE1
29.5507	-1.63532	0.412738	-3.96212	7.42883e-05	0.000712478	ENSG00000222035	Yes	Down	AC079354.1
19.5237	-2.13169	0.539306	-3.95265	7.729e-05	0.00073732	ENSG00000164761	Yes	Down	TNFRSF11B
46.6164	-1.25959	0.319288	-3.94501	7.9797e-05	0.000758571	ENSG00000197558	Yes	Down	SSPO
29.6749	-1.60787	0.411286	-3.90936	9.25395e-05	0.000867396	ENSG00000182782	Yes	Down	HCAR2
66.614	-1.04878	0.273844	-3.82986	0.000128216	0.00115416	ENSG00000205038	Yes	Down	PKHD1L1
20.8658	-1.92597	0.521275	-3.69473	0.000220119	0.00186482	ENSG00000249267	Yes	Down	LINC00939
25.3016	-1.62245	0.439649	-3.69033	0.000223966	0.00188947	ENSG00000179023	Yes	Down	KLHDC7A
42.8276	-1.31168	0.359307	-3.6506	0.000261632	0.00217089	ENSG00000176597	Yes	Down	B3GNT5
29.7885	-1.46657	0.405786	-3.61413	0.000301352	0.00245498	ENSG00000139626	Yes	Down	ITGB7
38.0539	-1.30832	0.36276	-3.60658	0.000310257	0.00252115	ENSG00000182795	Yes	Down	C1orf116
32.703	-1.35952	0.377144	-3.60477	0.000312431	0.00253754	ENSG00000153823	Yes	Down	PID1
58.5814	-1.00059	0.278429	-3.59369	0.000326022	0.00262675	ENSG00000189120	Yes	Down	SP6
58.0157	-1.0464	0.296595	-3.52806	0.00041862	0.00328738	ENSG00000105784	Yes	Down	RUNDC3B
48.7782	-1.05502	0.301029	-3.5047	0.000457119	0.0035419	ENSG00000280339	Yes	Down	AP001528.3
44.7739	-1.09437	0.313378	-3.49216	0.000479133	0.00368716	ENSG00000275993	Yes	Down	SIK1B
30.0589	-1.44716	0.414801	-3.4888	0.000485192	0.00372666	ENSG00000260855	Yes	Down	AL591848.4
25.3195	-1.4561	0.418567	-3.47877	0.000503713	0.00385057	ENSG00000185477	Yes	Down	GPRIN3
22.993	-1.58886	0.465229	-3.41521	0.000637319	0.00473714	ENSG00000171476	Yes	Down	HOPX
44.0016	-1.20107	0.353551	-3.39717	0.000680857	0.00500766	ENSG00000214814	Yes	Down	FER1L6
41.8075	-1.03913	0.308814	-3.36491	0.000765684	0.00555802	ENSG00000069431	Yes	Down	ABCC9
45.3332	-1.04032	0.313006	-3.32365	0.000888465	0.00629896	ENSG00000236008	Yes	Down	LINC01814
46.6771	-1.143	0.343988	-3.32278	0.000891259	0.00631599	ENSG00000069812	Yes	Down	HES2
22.5917	-1.51786	0.45694	-3.3218	0.000894391	0.00633205	ENSG00000259319	Yes	Down	AF111167.2
33.403	-1.26966	0.382637	-3.31818	0.000906048	0.0064011	ENSG00000171631	Yes	Down	P2RY6
25.4452	-1.33081	0.403495	-3.29821	0.000973037	0.00679104	ENSG00000133401	Yes	Down	PDZD2
17.2882	-1.75723	0.535373	-3.28226	0.0010298	0.00713785	ENSG00000226017	Yes	Down	PRICKLE2-AS3
50.8517	-1.02283	0.315104	-3.24602	0.00117031	0.00795103	ENSG00000179750	Yes	Down	APOBEC3B
33.5785	-1.24908	0.387371	-3.22451	0.0012619	0.00846624	ENSG00000092295	Yes	Down	TGM1
28.4677	-1.37428	0.428473	-3.2074	0.00133943	0.0089122	ENSG00000169894	Yes	Down	MUC3A
13.1564	-1.98174	0.618381	-3.20473	0.00135188	0.00897281	ENSG00000073849	Yes	Down	ST6GAL1
30.784	-1.25505	0.392799	-3.19515	0.00139757	0.00922669	ENSG00000184730	Yes	Down	APOBR
33.2091	-1.11003	0.348707	-3.18326	0.00145626	0.00955939	ENSG00000236283	Yes	Down	AC019197.1

## Sheet: Table S4
Table S4: Differentially exoressed genes after E2 with an ERa binding site
baseMean	log2FoldChange	lfcSE	stat	pvalue	padj	Ensembl	Sig_test	Direction
82.6022	1.4846	0.236273	6.28341	3.31216e-10	5.7673e-09	ENSG00000162444	Yes	Up
123.094	1.89642	0.241646	7.84791	4.23026e-15	1.23558e-13	ENSG00000084628	Yes	Up
145.441	1.1646	0.187782	6.20186	5.57985e-10	9.51464e-09	ENSG00000189337	Yes	Up
32.1895	1.78861	0.394156	4.53781	5.68407e-06	5.07058e-05	ENSG00000163873	Yes	Up
79.8545	-1.0026	0.257989	-3.8862	0.000101826	0.00069794	ENSG00000228526	Yes	Down
828.021	1.26587	0.100485	12.5976	2.17631e-36	2.332e-34	ENSG00000157193	Yes	Up
31.6026	-1.84778	0.401388	-4.60348	4.15481e-06	3.80189e-05	ENSG00000117069	Yes	Down
790.226	1.23471	0.103648	11.9126	1.01806e-32	9.60208e-31	ENSG00000162377	Yes	Up
455.346	1.42346	0.114931	12.3853	3.13718e-35	3.20968e-33	ENSG00000116774	Yes	Up
25.9826	-1.9804	0.562086	-3.52331	0.000426191	0.00251643	ENSG00000134258	Yes	Down
11796.6	1.4219	0.0886487	16.0397	6.74488e-58	1.58627e-55	ENSG00000085491	Yes	Up
45.757	1.52367	0.314962	4.83763	1.31396e-06	1.32118e-05	ENSG00000241361	Yes	Up
59.796	2.68515	0.342418	7.84173	4.44365e-15	1.29581e-13	ENSG00000174827	Yes	Up
41.4799	-1.20978	0.326169	-3.70905	0.000208039	0.00132514	ENSG00000274265	Yes	Down
560.797	1.37365	0.109739	12.5175	5.99186e-36	6.34542e-34	ENSG00000239887	Yes	Up
873.482	1.15841	0.11255	10.2924	7.62446e-25	4.41122e-23	ENSG00000143179	Yes	Up
376.218	1.27818	0.125361	10.1959	2.06729e-24	1.17725e-22	ENSG00000213062	Yes	Up
249.838	2.34744	0.155999	15.0478	3.56854e-51	6.80238e-49	ENSG00000121454	Yes	Up
28.2418	2.17344	0.438307	4.95871	7.09625e-07	7.49744e-06	ENSG00000163485	Yes	Up
101.816	-1.33677	0.241972	-5.52448	3.3046e-08	4.34906e-07	ENSG00000198483	Yes	Down
62.3349	-1.55517	0.287972	-5.4004	6.64906e-08	8.32121e-07	ENSG00000186197	Yes	Down
1491.66	1.0085	0.0766082	13.1644	1.40717e-39	1.83327e-37	ENSG00000117479	Yes	Up
55.8002	-1.1041	0.300808	-3.67045	0.000242122	0.00151873	ENSG00000162814	Yes	Down
474.743	1.35692	0.119981	11.3094	1.17838e-29	9.23781e-28	ENSG00000143476	Yes	Up
287.768	-1.97344	0.173828	-11.3528	7.18432e-30	5.65656e-28	ENSG00000092969	Yes	Down
54.0806	-1.13232	0.298758	-3.79011	0.000150583	0.000989447	ENSG00000213057	Yes	Down
177.829	1.17546	0.178389	6.58931	4.41881e-11	8.54917e-10	ENSG00000198929	Yes	Up
73.3016	1.96002	0.271795	7.21138	5.53871e-13	1.33024e-11	ENSG00000287354	Yes	Up
9686.64	1.98883	0.0763321	26.055	1.1818e-149	3.05732e-146	ENSG00000143126	Yes	Up
43.7864	-1.62891	0.337645	-4.82434	1.40466e-06	1.40613e-05	ENSG00000134245	Yes	Down
705.973	1.06748	0.101087	10.56	4.5657e-26	2.83151e-24	ENSG00000177788	Yes	Up
206.153	1.14516	0.162389	7.05198	1.7639e-12	3.98284e-11	ENSG00000007968	Yes	Up
112.297	-1.13103	0.218397	-5.17878	2.2334e-07	2.52779e-06	ENSG00000117318	Yes	Down
490.507	-1.18321	0.113916	-10.3867	2.85103e-25	1.69833e-23	ENSG00000169242	Yes	Down
91.2248	-1.03623	0.232781	-4.45152	8.52643e-06	7.3282e-05	ENSG00000070759	Yes	Down
501.048	-2.08781	0.136221	-15.3266	5.07634e-53	1.02142e-50	ENSG00000158055	Yes	Down
20.3815	2.41981	0.533311	4.53733	5.69712e-06	5.07472e-05	ENSG00000142619	Yes	Up
19.8716	3.52615	0.674099	5.23091	1.68676e-07	1.94557e-06	ENSG00000244682	Yes	Up
15.2151	5.97985	1.24119	4.81783	1.4513e-06	1.44722e-05	ENSG00000072694	Yes	Up
472.901	1.36468	0.120744	11.3023	1.27793e-29	9.97503e-28	ENSG00000185090	Yes	Up
133.289	1.06828	0.195138	5.4745	4.38753e-08	5.67527e-07	ENSG00000170075	Yes	Up
12.1977	2.483	0.639072	3.88533	0.000102191	0.000699653	ENSG00000173212	Yes	Up
912.273	1.61652	0.0862324	18.7461	2.08386e-78	9.67607e-76	ENSG00000143412	Yes	Up
532.4	1.42875	0.113301	12.6103	1.85367e-36	2.01007e-34	ENSG00000054277	Yes	Up
78.4389	1.40753	0.245063	5.74355	9.2712e-09	1.33037e-07	ENSG00000196427	Yes	Up
51.3979	-1.06498	0.306447	-3.47524	0.000510402	0.00295582	ENSG00000266094	Yes	Down
45.3332	-1.61193	0.333953	-4.82682	1.38729e-06	1.39028e-05	ENSG00000236008	Yes	Down
241.078	-1.17166	0.144891	-8.08649	6.14066e-16	1.91396e-14	ENSG00000235092	Yes	Down
4405.32	3.43605	0.0923425	37.2098	4.73939e-303	8.58257e-299	ENSG00000196208	Yes	Up
50.8566	-1.56829	0.303214	-5.17223	2.31321e-07	2.60834e-06	ENSG00000236204	Yes	Down
698.057	1.2155	0.128678	9.44609	3.51725e-21	1.64159e-19	ENSG00000204792	Yes	Up
2844.74	1.42738	0.0738768	19.3211	3.56695e-83	1.74578e-80	ENSG00000230836	Yes	Up
203.014	2.47489	0.199539	12.4031	2.51511e-35	2.58785e-33	ENSG00000143882	Yes	Up
677.147	-1.01559	0.104361	-9.7315	2.21299e-22	1.10096e-20	ENSG00000184731	Yes	Down
146.559	1.09024	0.177515	6.1417	8.16416e-10	1.36767e-08	ENSG00000163235	Yes	Up
3127.51	1.11462	0.0670827	16.6156	5.37656e-62	1.54546e-59	ENSG00000115875	Yes	Up
48.47	-2.08266	0.343329	-6.06608	1.31069e-09	2.12873e-08	ENSG00000115295	Yes	Down
50.7433	1.44631	0.33522	4.31452	1.59951e-05	0.00013077	ENSG00000272711	Yes	Up
62.8948	1.09329	0.277843	3.93493	8.32226e-05	0.000582391	ENSG00000115641	Yes	Up
236.943	2.35623	0.164715	14.3049	2.04007e-46	3.48524e-44	ENSG00000144354	Yes	Up
35.5814	-2.24363	0.387893	-5.78415	7.28811e-09	1.06436e-07	ENSG00000287900	Yes	Down
1286.5	-1.35007	0.082801	-16.305	9.09281e-60	2.32735e-57	ENSG00000115919	Yes	Down
16.909	2.67627	0.602627	4.44101	8.95367e-06	7.65905e-05	ENSG00000136542	Yes	Up
1122.29	-1.14799	0.0921187	-12.462	1.20274e-35	1.25174e-33	ENSG00000115221	Yes	Down
185.498	-1.09177	0.176122	-6.19892	5.68534e-10	9.68541e-09	ENSG00000196872	Yes	Down
227.15	-1.12745	0.161627	-6.9756	3.0456e-12	6.71776e-11	ENSG00000153246	Yes	Down
910.647	-1.04515	0.0898692	-11.6297	2.91119e-31	2.53456e-29	ENSG00000130147	Yes	Down
243.28	-1.16355	0.184597	-6.30321	2.91541e-10	5.09605e-09	ENSG00000285155	Yes	Down
1534.03	1.22842	0.0794936	15.453	7.19951e-54	1.55209e-51	ENSG00000125630	Yes	Up
735.851	-1.64701	0.109187	-15.0843	2.0538e-51	4.08707e-49	ENSG00000003436	Yes	Down
33.2091	-1.85686	0.38168	-4.86495	1.14484e-06	1.15886e-05	ENSG00000236283	Yes	Down
1788.99	1.10073	0.0925273	11.8963	1.23699e-32	1.15467e-30	ENSG00000163811	Yes	Up
5853.88	-1.20513	0.0784931	-15.3533	3.3642e-53	6.92299e-51	ENSG00000128641	Yes	Down
6.8105	6.14206	1.3766	4.46176	8.12883e-06	7.02649e-05	ENSG00000075886	Yes	Up
44.9197	-1.44915	0.320146	-4.52652	5.99621e-06	5.32281e-05	ENSG00000172478	Yes	Down
702.406	-1.76981	0.117387	-15.0767	2.30615e-51	4.53936e-49	ENSG00000243244	Yes	Down
908.251	-2.31821	0.0972158	-23.846	1.11333e-125	1.6801e-122	ENSG00000115594	Yes	Down
66.8326	3.53979	0.323154	10.9539	6.36473e-28	4.5023e-26	ENSG00000115112	Yes	Up
13.8138	5.85265	1.14649	5.10485	3.31058e-07	3.63782e-06	ENSG00000115155	Yes	Up
95.8947	-1.48975	0.228575	-6.51754	7.14721e-11	1.33569e-09	ENSG00000197872	Yes	Down
269.719	-1.50791	0.149386	-10.094	5.87162e-24	3.24174e-22	ENSG00000115290	Yes	Down
651.833	1.03429	0.123674	8.36302	6.11336e-17	2.08881e-15	ENSG00000138031	Yes	Up
285.193	-1.08436	0.155568	-6.97035	3.16148e-12	6.93955e-11	ENSG00000150556	Yes	Down
14.7125	-2.40445	0.630908	-3.8111	0.000138352	0.00091673	ENSG00000286081	Yes	Down
428.903	-1.0662	0.125415	-8.50134	1.87407e-17	6.62843e-16	ENSG00000152527	Yes	Down
2280.15	1.18338	0.0866494	13.6571	1.83198e-42	2.67542e-40	ENSG00000170500	Yes	Up
596.375	-1.37531	0.106154	-12.9558	2.17842e-38	2.64758e-36	ENSG00000030419	Yes	Down
895.363	1.1447	0.11473	9.97733	1.91561e-23	1.02364e-21	ENSG00000093167	Yes	Up
194.598	-1.35676	0.189681	-7.15287	8.49802e-13	1.99506e-11	ENSG00000071282	Yes	Down
17.2882	-1.78108	0.536004	-3.32288	0.000890938	0.00480036	ENSG00000226017	Yes	Down
99.141	1.46638	0.21695	6.75904	1.38905e-11	2.83589e-10	ENSG00000173706	Yes	Up
33.5132	-1.60124	0.369509	-4.33343	1.46802e-05	0.000120948	ENSG00000014257	Yes	Down
26.8651	-1.40807	0.426567	-3.30094	0.000963616	0.00513541	ENSG00000250608	Yes	Down
34.8745	-2.93575	0.433373	-6.77418	1.25115e-11	2.57466e-10	ENSG00000240216	Yes	Down
911.71	1.09197	0.0980549	11.1363	8.35277e-29	6.22471e-27	ENSG00000181788	Yes	Up
893.973	1.06066	0.115332	9.19657	3.69543e-20	1.61254e-18	ENSG00000073111	Yes	Up
38.6154	1.14761	0.342957	3.34621	0.000819251	0.00446996	ENSG00000197415	Yes	Up
115.783	1.13125	0.23593	4.79486	1.62785e-06	1.60734e-05	ENSG00000230457	Yes	Up
46.7045	-1.23849	0.334808	-3.69912	0.000216349	0.00137084	ENSG00000178075	Yes	Down
195.975	1.11359	0.16644	6.69065	2.22184e-11	4.43121e-10	ENSG00000163638	Yes	Up
42.8276	-2.20076	0.389157	-5.65521	1.55659e-08	2.165e-07	ENSG00000176597	Yes	Down
40.0456	3.26227	0.435507	7.49073	6.84896e-14	1.81062e-12	ENSG00000244265	Yes	Up
3588.05	-1.28247	0.0779853	-16.445	9.10566e-61	2.46111e-58	ENSG00000114770	Yes	Down
13.2714	1.99418	0.639041	3.12058	0.00180493	0.00894021	ENSG00000214145	Yes	Up
113.172	-1.08262	0.209546	-5.16653	2.38486e-07	2.68412e-06	ENSG00000182580	Yes	Down
360.779	-1.87921	0.136708	-13.7462	5.36487e-43	8.02913e-41	ENSG00000163898	Yes	Down
238.205	1.4812	0.16093	9.20399	3.44888e-20	1.51225e-18	ENSG00000180834	Yes	Up
46.6823	1.88488	0.383556	4.91422	8.91375e-07	9.21868e-06	ENSG00000172061	Yes	Up
41.711	-1.13606	0.362643	-3.13272	0.00173196	0.00863074	ENSG00000187672	Yes	Down
700.351	1.11785	0.103823	10.7669	4.93406e-27	3.23735e-25	ENSG00000144749	Yes	Up
51.8679	-1.11653	0.313772	-3.55841	0.000373102	0.0022302	ENSG00000206557	Yes	Down
13.1564	-2.69006	0.682617	-3.9408	8.12088e-05	0.000569783	ENSG00000073849	Yes	Down
9484.28	1.04499	0.0713737	14.641	1.53702e-48	2.72881e-46	ENSG00000072274	Yes	Up
148.93	1.17267	0.18525	6.33021	2.44826e-10	4.3128e-09	ENSG00000221955	Yes	Up
123.603	1.18084	0.193858	6.09128	1.1201e-09	1.83898e-08	ENSG00000187098	Yes	Up
294.774	-1.01463	0.146115	-6.94408	3.80925e-12	8.28112e-11	ENSG00000196549	Yes	Down
177.958	1.10343	0.170172	6.48418	8.92183e-11	1.65701e-09	ENSG00000012171	Yes	Up
618.629	1.11973	0.116555	9.60687	7.47859e-22	3.64059e-20	ENSG00000154743	Yes	Up
91.8368	-1.53894	0.221493	-6.94803	3.70418e-12	8.06238e-11	ENSG00000180914	Yes	Down
333.508	2.4325	0.142429	17.0788	2.13622e-65	6.90799e-63	ENSG00000056736	Yes	Up
9432.73	1.14839	0.0627782	18.2928	9.43822e-75	3.79815e-72	ENSG00000136068	Yes	Up
147.231	-1.01421	0.190346	-5.32828	9.91471e-08	1.20662e-06	ENSG00000160145	Yes	Down
57.877	-1.01007	0.283302	-3.56533	0.000363405	0.00218055	ENSG00000241288	Yes	Down
28.5934	1.53416	0.417905	3.67107	0.000241538	0.0015156	ENSG00000109819	Yes	Up
56.1508	-1.41247	0.282379	-5.00203	5.67286e-07	6.0895e-06	ENSG00000145147	Yes	Down
54.9777	1.6193	0.285009	5.68157	1.33463e-08	1.88671e-07	ENSG00000175920	Yes	Up
751.267	1.03873	0.117626	8.8308	1.03929e-18	4.05613e-17	ENSG00000170846	Yes	Up
87.7909	1.30644	0.235097	5.55704	2.74388e-08	3.65629e-07	ENSG00000251669	Yes	Up
250.251	1.1776	0.200521	5.87269	4.28783e-09	6.50321e-08	ENSG00000251129	Yes	Up
149.928	-1.01719	0.193084	-5.26811	1.37837e-07	1.62718e-06	ENSG00000064042	Yes	Down
151.874	-1.18913	0.191628	-6.20542	5.45509e-10	9.31946e-09	ENSG00000072201	Yes	Down
119.796	-1.43454	0.203711	-7.04206	1.89425e-12	4.26654e-11	ENSG00000169851	Yes	Down
12.6584	-2.45709	0.680802	-3.60911	0.000307255	0.00187454	ENSG00000236699	Yes	Down
7.40321	3.16029	1.00905	3.13195	0.00173649	0.00864397	ENSG00000124882	Yes	Up
1706.66	-1.04897	0.0745737	-14.0662	6.13089e-45	1.00022e-42	ENSG00000249242	Yes	Down
219.989	1.21299	0.171034	7.09213	1.32065e-12	3.03114e-11	ENSG00000254535	Yes	Up
82.0282	1.01529	0.255402	3.97527	7.03004e-05	0.000499243	ENSG00000138639	Yes	Up
396.189	1.17042	0.131039	8.93184	4.19e-19	1.70127e-17	ENSG00000170153	Yes	Up
25.3195	-3.10164	0.541309	-5.7299	1.00493e-08	1.43406e-07	ENSG00000185477	Yes	Down
908.946	1.07882	0.0913145	11.8144	3.29058e-32	2.97945e-30	ENSG00000198498	Yes	Up
304.507	2.53632	0.151169	16.778	3.53355e-63	1.06648e-60	ENSG00000109321	Yes	Up
15.5915	1.965	0.599812	3.27603	0.00105279	0.00555506	ENSG00000157404	Yes	Up
96.3288	-1.14399	0.247691	-4.61862	3.86306e-06	3.55288e-05	ENSG00000109339	Yes	Down
164.944	1.17993	0.200025	5.89892	3.65899e-09	5.60106e-08	ENSG00000137462	Yes	Up
25.4001	-1.5449	0.435508	-3.54735	0.000389128	0.00232106	ENSG00000170509	Yes	Down
98.7704	1.38449	0.228015	6.07194	1.26374e-09	2.05801e-08	ENSG00000185818	Yes	Up
87.0721	1.2118	0.234336	5.17121	2.32578e-07	2.61925e-06	ENSG00000163995	Yes	Up
492.915	2.07647	0.128421	16.1693	8.30634e-59	2.00559e-56	ENSG00000145365	Yes	Up
965.594	-1.07194	0.105292	-10.1806	2.41961e-24	1.36927e-22	ENSG00000138772	Yes	Down
724.026	1.09526	0.104602	10.4707	1.17804e-25	7.23154e-24	ENSG00000138821	Yes	Up
88.6569	-2.27692	0.258141	-8.82045	1.14001e-18	4.43967e-17	ENSG00000164236	Yes	Down
308.906	1.73701	0.137632	12.6207	1.62453e-36	1.77221e-34	ENSG00000154122	Yes	Up
52.4322	-1.64455	0.309168	-5.31928	1.04177e-07	1.26529e-06	ENSG00000112964	Yes	Down
302.467	1.27222	0.152601	8.33692	7.62478e-17	2.57606e-15	ENSG00000039560	Yes	Up
49.8685	2.00799	0.384485	5.22255	1.76475e-07	2.02907e-06	ENSG00000038427	Yes	Up
12.5941	2.28418	0.632159	3.6133	0.000302325	0.00184835	ENSG00000205449	Yes	Up
25.4452	-1.56716	0.415752	-3.76946	0.000163599	0.00106301	ENSG00000133401	Yes	Down
76.5325	-1.04757	0.267231	-3.92007	8.85236e-05	0.000615384	ENSG00000053108	Yes	Down
298.036	1.06278	0.136356	7.79412	6.48571e-15	1.85838e-13	ENSG00000064652	Yes	Up
668.559	-1.36453	0.116699	-11.6927	1.38826e-31	1.22634e-29	ENSG00000145911	Yes	Down
193.129	1.10723	0.160771	6.88701	5.69787e-12	1.21249e-10	ENSG00000155846	Yes	Up
64.5925	1.90474	0.299018	6.36999	1.89035e-10	3.37931e-09	ENSG00000156463	Yes	Up
36.7381	1.62224	0.349977	4.63527	3.56467e-06	3.29855e-05	ENSG00000113763	Yes	Up
417.95	-1.11528	0.1225	-9.10438	8.67573e-20	3.66221e-18	ENSG00000120149	Yes	Down
172.413	-1.77798	0.177145	-10.0369	1.04925e-23	5.72316e-22	ENSG00000183111	Yes	Down
1046.41	1.11933	0.105093	10.6508	1.72791e-26	1.1096e-24	ENSG00000123213	Yes	Up
131.745	1.01877	0.197827	5.1498	2.60765e-07	2.92214e-06	ENSG00000152377	Yes	Up
686.891	-1.0636	0.122754	-8.66445	4.53717e-18	1.68024e-16	ENSG00000151883	Yes	Down
67.8196	-2.1331	0.29985	-7.11387	1.12834e-12	2.61293e-11	ENSG00000169247	Yes	Down
1273.64	1.31348	0.0805581	16.3048	9.12484e-60	2.32735e-57	ENSG00000113645	Yes	Up
293.38	1.08778	0.143472	7.58184	3.40684e-14	9.2357e-13	ENSG00000169258	Yes	Up
21.4402	1.44713	0.465652	3.10776	0.00188512	0.0092816	ENSG00000197208	Yes	Up
993.078	1.21318	0.104666	11.5909	4.58028e-31	3.91246e-29	ENSG00000197375	Yes	Up
673.302	-1.28174	0.134759	-9.51136	1.88189e-21	8.94466e-20	ENSG00000171617	Yes	Down
14150.8	1.56036	0.0684501	22.7955	5.0758e-115	4.83777e-112	ENSG00000113739	Yes	Up
2423.9	-1.17649	0.0819567	-14.355	9.90582e-47	1.70842e-44	ENSG00000145632	Yes	Down
334.747	-1.54052	0.165104	-9.33057	1.05303e-20	4.76732e-19	ENSG00000063438	Yes	Down
47.0306	2.91975	0.374068	7.80538	5.93227e-15	1.7082e-13	ENSG00000153162	Yes	Up
636.538	1.35603	0.10636	12.7494	3.14166e-37	3.53369e-35	ENSG00000197977	Yes	Up
68.5659	-1.35077	0.265688	-5.08406	3.69445e-07	4.03029e-06	ENSG00000168405	Yes	Down
294.003	2.73173	0.17721	15.4152	1.29338e-53	2.72347e-51	ENSG00000112183	Yes	Up
50.9363	1.67103	0.339436	4.92295	8.52478e-07	8.86704e-06	ENSG00000234261	Yes	Up
327.534	1.78981	0.134762	13.2812	2.97441e-40	4.08058e-38	ENSG00000054598	Yes	Up
814.645	1.15089	0.12315	9.34542	9.15246e-21	4.17486e-19	ENSG00000172197	Yes	Up
1059.63	4.9838	0.156544	31.8364	2.02819e-222	9.18214e-219	ENSG00000249346	Yes	Up
102.202	1.66606	0.226809	7.34567	2.04738e-13	5.17098e-12	ENSG00000164626	Yes	Up
614.43	1.25037	0.105054	11.9021	1.15396e-32	1.08275e-30	ENSG00000112759	Yes	Up
336.836	1.75288	0.153274	11.4362	2.756e-30	2.21815e-28	ENSG00000137193	Yes	Up
477.235	1.50128	0.113709	13.2029	8.44319e-40	1.12425e-37	ENSG00000197261	Yes	Up
2805.27	1.68059	0.0804715	20.8843	7.44391e-97	5.18468e-94	ENSG00000111907	Yes	Up
1413.97	-1.02031	0.109498	-9.31806	1.18482e-20	5.33729e-19	ENSG00000172461	Yes	Down
1506.62	2.17579	0.105493	20.6249	1.64082e-94	1.10051e-91	ENSG00000135549	Yes	Up
133.403	3.02424	0.231465	13.0656	5.17425e-39	6.59863e-37	ENSG00000135547	Yes	Up
632.54	1.38493	0.106438	13.0116	1.051e-38	1.31259e-36	ENSG00000111816	Yes	Up
8.99056	-2.70252	0.840011	-3.21724	0.00129429	0.00666657	ENSG00000230423	Yes	Down
39.7339	1.37302	0.344819	3.98187	6.83747e-05	0.000487096	ENSG00000112562	Yes	Up
385.174	-1.44719	0.132188	-10.9479	6.79709e-28	4.77087e-26	ENSG00000137393	Yes	Down
61.0949	1.02811	0.270265	3.80407	0.000142339	0.000941423	ENSG00000170542	Yes	Up
39.3804	1.42713	0.388258	3.67571	0.000237185	0.00149138	ENSG00000261068	Yes	Up
519.375	1.05404	0.106451	9.90172	4.09175e-23	2.154e-21	ENSG00000188112	Yes	Up
1747.22	-1.079	0.0797107	-13.5364	9.53442e-42	1.38127e-39	ENSG00000112297	Yes	Down
257.893	1.22815	0.14962	8.20845	2.24063e-16	7.2586e-15	ENSG00000178409	Yes	Up
1134.45	1.12808	0.0930327	12.1256	7.72973e-34	7.44562e-32	ENSG00000096060	Yes	Up
994.811	2.1289	0.114763	18.5505	8.08187e-77	3.48463e-74	ENSG00000118513	Yes	Up
4726.36	1.46412	0.0622881	23.5056	3.57662e-122	4.98222e-119	ENSG00000111799	Yes	Up
1000.77	-1.06735	0.0872895	-12.2277	2.21044e-34	2.22382e-32	ENSG00000197594	Yes	Down
238.439	2.59193	0.172108	15.0599	2.97263e-51	5.72674e-49	ENSG00000118515	Yes	Up
96.8045	-1.54737	0.231786	-6.67585	2.45801e-11	4.88072e-10	ENSG00000135318	Yes	Down
347.741	2.42163	0.17183	14.0932	4.18245e-45	6.88545e-43	ENSG00000173467	Yes	Up
24.8987	2.26233	0.465357	4.86149	1.16506e-06	1.17735e-05	ENSG00000122679	Yes	Up
670.025	-1.2897	0.131451	-9.81125	1.00716e-22	5.18144e-21	ENSG00000136205	Yes	Down
2249.99	1.53811	0.0900382	17.0828	1.99257e-65	6.56061e-63	ENSG00000164742	Yes	Up
58.0157	-1.25172	0.303374	-4.12599	3.69143e-05	0.000280051	ENSG00000105784	Yes	Down
3863.66	1.30237	0.0618828	21.0457	2.50443e-98	1.81411e-95	ENSG00000128567	Yes	Up
257.763	-1.14146	0.143703	-7.94318	1.97065e-15	5.90836e-14	ENSG00000170381	Yes	Down
158.237	-1.74057	0.196228	-8.87011	7.30762e-19	2.88309e-17	ENSG00000105929	Yes	Down
21.6804	1.78855	0.49516	3.61205	0.00030378	0.00185537	ENSG00000185055	Yes	Up
46.6164	-1.58468	0.331195	-4.78473	1.71221e-06	1.67875e-05	ENSG00000197558	Yes	Down
383.168	-1.53504	0.129712	-11.8342	2.5991e-32	2.37713e-30	ENSG00000106025	Yes	Down
73.1278	-2.63268	0.300728	-8.75434	2.05307e-18	7.7618e-17	ENSG00000231419	Yes	Down
56.0639	-1.09539	0.327695	-3.34272	0.000829611	0.00451561	ENSG00000215018	Yes	Down
1753.67	-1.45557	0.0796832	-18.267	1.51469e-74	5.96295e-72	ENSG00000105810	Yes	Down
168.47	2.08537	0.182025	11.4565	2.18132e-30	1.77935e-28	ENSG00000004948	Yes	Up
30.3851	1.74067	0.479873	3.62735	0.000286346	0.00176375	ENSG00000287672	Yes	Up
6550.12	1.04646	0.0715888	14.6176	2.16928e-48	3.77727e-46	ENSG00000164690	Yes	Up
88.9311	1.26187	0.239857	5.26092	1.43334e-07	1.68548e-06	ENSG00000224903	Yes	Up
7.67382	5.34179	1.37978	3.87147	0.000108181	0.000736101	ENSG00000106633	Yes	Up
50.3582	-1.04945	0.33194	-3.16156	0.00156928	0.00789828	ENSG00000174428	Yes	Down
1118.08	2.51091	0.107486	23.3604	1.08051e-120	1.39764e-117	ENSG00000174945	Yes	Up
3681.75	1.08308	0.0784279	13.8099	2.22208e-43	3.35331e-41	ENSG00000147041	Yes	Up
182.443	1.61151	0.198714	8.10969	5.07483e-16	1.58997e-14	ENSG00000259977	Yes	Up
1140.41	-1.48035	0.0919992	-16.0909	2.95377e-58	7.03814e-56	ENSG00000008086	Yes	Down
63.1101	-1.59425	0.279122	-5.71166	1.11878e-08	1.59027e-07	ENSG00000237836	Yes	Down
40.1985	1.00784	0.324814	3.10281	0.00191691	0.00940994	ENSG00000196440	Yes	Up
121.068	1.69899	0.205707	8.25927	1.46569e-16	4.81708e-15	ENSG00000179542	Yes	Up
2371.44	1.28436	0.0818446	15.6927	1.69636e-55	3.79252e-53	ENSG00000147394	Yes	Up
42.5806	2.85407	0.370316	7.70711	1.287e-14	3.61899e-13	ENSG00000170965	Yes	Up
156.24	-1.28315	0.176045	-7.28878	3.12774e-13	7.71665e-12	ENSG00000204131	Yes	Down
213.051	-1.20914	0.152125	-7.94833	1.89037e-15	5.68651e-14	ENSG00000242732	Yes	Down
818.598	-1.06313	0.105365	-10.09	6.11939e-24	3.36827e-22	ENSG00000189221	Yes	Down
488.949	1.84248	0.106317	17.3301	2.78663e-67	9.70443e-65	ENSG00000102362	Yes	Up
109.622	3.66883	0.281042	13.0544	6.0015e-39	7.60008e-37	ENSG00000147256	Yes	Up
463.391	1.67251	0.123814	13.5083	1.39797e-41	1.99337e-39	ENSG00000102393	Yes	Up
2444.32	2.0766	0.090413	22.9679	9.75453e-117	1.03909e-113	ENSG00000157600	Yes	Up
5.65552	3.32772	1.03596	3.2122	0.00131722	0.00676891	ENSG00000243978	Yes	Up
591.616	-1.22492	0.109718	-11.1643	6.09824e-29	4.58228e-27	ENSG00000157514	Yes	Down
366.821	-1.10913	0.126456	-8.77085	1.77317e-18	6.78867e-17	ENSG00000126016	Yes	Down
133.114	1.80004	0.214581	8.38863	4.91859e-17	1.70307e-15	ENSG00000013619	Yes	Up
66.176	-1.09059	0.263788	-4.13433	3.55986e-05	0.000270863	ENSG00000147408	Yes	Down
52.9397	3.64908	0.405386	9.00149	2.22667e-19	9.20612e-18	ENSG00000253125	Yes	Up
281.54	3.63227	0.181603	20.0012	5.37839e-89	2.86462e-86	ENSG00000179388	Yes	Up
1370.61	-1.4351	0.0859444	-16.698	1.35632e-62	3.96156e-60	ENSG00000156011	Yes	Down
781.233	1.26788	0.117078	10.8293	2.49946e-27	1.67639e-25	ENSG00000159167	Yes	Up
71.0587	-1.32589	0.31444	-4.21669	2.47914e-05	0.000195025	ENSG00000164683	Yes	Down
13.9021	1.89365	0.582042	3.25346	0.0011401	0.0059602	ENSG00000186523	Yes	Up
59.1111	2.42901	0.330246	7.35516	1.90702e-13	4.85032e-12	ENSG00000132554	Yes	Up
19.5237	-2.91014	0.620221	-4.69209	2.70423e-06	2.55323e-05	ENSG00000164761	Yes	Down
34.2406	-1.61642	0.397439	-4.0671	4.76022e-05	0.000352136	ENSG00000147689	Yes	Down
16.3958	2.70429	0.601477	4.49608	6.92185e-06	6.05837e-05	ENSG00000254290	Yes	Up
168.317	-1.02872	0.172825	-5.9524	2.64232e-09	4.10375e-08	ENSG00000156804	Yes	Down
759.059	1.81243	0.111747	16.219	3.69932e-59	9.05283e-57	ENSG00000155792	Yes	Up
75.1417	-1.05114	0.256486	-4.09824	4.16296e-05	0.000311903	ENSG00000120899	Yes	Down
94.0046	1.46295	0.2329	6.28147	3.35395e-10	5.83446e-09	ENSG00000285791	Yes	Up
68.4081	2.11074	0.279175	7.56063	4.01114e-14	1.08253e-12	ENSG00000254343	Yes	Up
115.046	-2.20228	0.224865	-9.79381	1.197e-22	6.12328e-21	ENSG00000167653	Yes	Down
295.265	1.49257	0.140579	10.6173	2.47615e-26	1.57335e-24	ENSG00000154328	Yes	Up
415.791	-1.25883	0.124239	-10.1324	3.9697e-24	2.21192e-22	ENSG00000104419	Yes	Down
44.0016	-1.52452	0.363818	-4.19033	2.78548e-05	0.000217236	ENSG00000214814	Yes	Down
3853.84	-1.76929	0.0741003	-23.877	5.31693e-126	8.75312e-123	ENSG00000164938	Yes	Down
530.913	2.71008	0.124649	21.7417	8.27595e-105	6.51605e-102	ENSG00000104205	Yes	Up
22.7426	1.37097	0.439409	3.12002	0.00180837	0.00895398	ENSG00000254341	Yes	Up
9.33678	4.45891	1.05322	4.23359	2.29989e-05	0.00018227	ENSG00000104368	Yes	Up
245.78	-1.11734	0.162271	-6.88563	5.7534e-12	1.22287e-10	ENSG00000105339	Yes	Down
334.256	1.39115	0.126067	11.0351	2.58903e-28	1.86792e-26	ENSG00000168453	Yes	Up
1009.59	3.15845	0.13747	22.9756	8.184e-117	9.26275e-114	ENSG00000185697	Yes	Up
39.1675	1.83046	0.337106	5.42993	5.63751e-08	7.15916e-07	ENSG00000106688	Yes	Up
166.055	-1.75885	0.173183	-10.156	3.11615e-24	1.75795e-22	ENSG00000176399	Yes	Down
1200.65	1.5252	0.0994568	15.3353	4.44031e-53	9.03478e-51	ENSG00000165271	Yes	Up
42.0183	-1.49945	0.353736	-4.23891	2.2461e-05	0.000178476	ENSG00000154330	Yes	Down
153.269	1.36373	0.183832	7.41834	1.18601e-13	3.0682e-12	ENSG00000130045	Yes	Up
304.99	1.44739	0.131485	11.0081	3.49393e-28	2.50085e-26	ENSG00000119508	Yes	Up
797.847	-1.60503	0.100992	-15.8927	7.11375e-57	1.63067e-54	ENSG00000213694	Yes	Down
62.172	-1.7522	0.2991	-5.85824	4.67787e-09	7.05929e-08	ENSG00000196730	Yes	Down
102.863	-1.02968	0.239524	-4.29887	1.71671e-05	0.000139533	ENSG00000127084	Yes	Down
919.21	1.01776	0.096077	10.5932	3.20445e-26	2.02193e-24	ENSG00000136826	Yes	Up
169.718	2.8532	0.216006	13.2089	7.79828e-40	1.04834e-37	ENSG00000148344	Yes	Up
230.538	1.04753	0.162267	6.45555	1.07825e-10	1.97832e-09	ENSG00000107014	Yes	Up
50.3968	1.15595	0.289257	3.99627	6.43481e-05	0.000461159	ENSG00000187024	Yes	Up
56.6743	-1.69511	0.37529	-4.51681	6.27791e-06	5.5457e-05	ENSG00000233198	Yes	Down
1139.25	1.10314	0.0853603	12.9234	3.32213e-38	4.0107e-36	ENSG00000130713	Yes	Up
63.7506	-1.01987	0.279079	-3.65441	0.000257773	0.00160358	ENSG00000179082	Yes	Down
246.656	-1.13344	0.149198	-7.59689	3.03336e-14	8.24792e-13	ENSG00000136867	Yes	Down
163.24	1.28138	0.187853	6.82118	9.02927e-12	1.87513e-10	ENSG00000226562	Yes	Up
6.12904	3.22972	0.987756	3.26976	0.0010764	0.00565658	ENSG00000148053	Yes	Up
310.644	-1.93758	0.139717	-13.8678	9.92154e-44	1.53563e-41	ENSG00000165029	Yes	Down
1150.19	-1.07634	0.0882424	-12.1976	3.20261e-34	3.2042e-32	ENSG00000148218	Yes	Down
103.107	1.12853	0.205056	5.50349	3.72343e-08	4.86841e-07	ENSG00000134569	Yes	Up
419.783	1.32794	0.119742	11.0901	1.40177e-28	1.02357e-26	ENSG00000179241	Yes	Up
270.754	1.63763	0.145843	11.2288	2.94611e-29	2.26064e-27	ENSG00000110104	Yes	Up
669.411	1.29759	0.10128	12.8119	1.40636e-37	1.64308e-35	ENSG00000033327	Yes	Up
47.7652	1.37481	0.309843	4.43711	9.11739e-06	7.78438e-05	ENSG00000172927	Yes	Up
100.01	2.13053	0.303085	7.02948	2.07306e-12	4.64618e-11	ENSG00000023445	Yes	Up
501.9	1.71328	0.141216	12.1323	7.12274e-34	6.89763e-32	ENSG00000178105	Yes	Up
2245.03	3.22531	0.105058	30.7001	5.66754e-207	2.05267e-203	ENSG00000082175	Yes	Up
2317.3	1.62862	0.0792951	20.5387	9.70987e-94	6.06331e-91	ENSG00000150687	Yes	Up
22.1319	2.71117	0.545426	4.97073	6.67017e-07	7.06788e-06	ENSG00000166250	Yes	Up
279.808	1.07339	0.140952	7.61527	2.63133e-14	7.2089e-13	ENSG00000149328	Yes	Up
46.1692	-1.42411	0.34266	-4.15605	3.23802e-05	0.000249627	ENSG00000137709	Yes	Down
43.3796	1.44948	0.346429	4.18407	2.8634e-05	0.000222833	ENSG00000238117	Yes	Up
76.2348	-1.99368	0.273676	-7.28483	3.22087e-13	7.9356e-12	ENSG00000135374	Yes	Down
117.338	1.14095	0.211038	5.40636	6.43199e-08	8.06068e-07	ENSG00000158483	Yes	Up
148.071	2.08521	0.195265	10.6789	1.27837e-26	8.2384e-25	ENSG00000166833	Yes	Up
7.85555	-5.68577	1.65082	-3.4442	0.00057275	0.0032719	ENSG00000099849	Yes	Down
35.9465	-1.18724	0.351407	-3.37854	0.000728714	0.00401836	ENSG00000280832	Yes	Down
43.398	1.94614	0.416211	4.67584	2.92754e-06	2.74404e-05	ENSG00000244242	Yes	Up
2213.42	1.02659	0.111883	9.17555	4.49281e-20	1.94642e-18	ENSG00000117984	Yes	Up
1690.71	1.46206	0.0893172	16.3693	3.1677e-60	8.43587e-58	ENSG00000026508	Yes	Up
437.438	1.15234	0.122229	9.42772	4.19098e-21	1.95101e-19	ENSG00000165490	Yes	Up
33.403	-2.63647	0.474111	-5.56088	2.68414e-08	3.58195e-07	ENSG00000171631	Yes	Down
154.894	-1.24813	0.189003	-6.60375	4.00899e-11	7.78957e-10	ENSG00000149260	Yes	Down
221.982	1.58994	0.181388	8.76543	1.86069e-18	7.07885e-17	ENSG00000176485	Yes	Up
218.918	1.23699	0.171702	7.20428	5.83499e-13	1.39955e-11	ENSG00000196371	Yes	Up
503.423	1.48632	0.116133	12.7984	1.67338e-37	1.91792e-35	ENSG00000133816	Yes	Up
75.361	-1.34033	0.298038	-4.49719	6.88581e-06	6.02974e-05	ENSG00000232638	Yes	Down
48.1687	1.35984	0.313132	4.34272	1.4073e-05	0.000116316	ENSG00000229124	Yes	Up
1551.48	1.07092	0.098462	10.8764	1.49299e-27	1.028e-25	ENSG00000148488	Yes	Up
1768.95	1.03477	0.0871796	11.8694	1.70615e-32	1.58445e-30	ENSG00000197321	Yes	Up
376.784	-1.21791	0.125562	-9.69969	3.02411e-22	1.49627e-20	ENSG00000120549	Yes	Down
76.8118	-1.38296	0.269012	-5.14089	2.73438e-07	3.05849e-06	ENSG00000227121	Yes	Down
154.728	-1.1716	0.178617	-6.55928	5.40684e-11	1.02849e-09	ENSG00000226200	Yes	Down
4857.94	-1.00801	0.0671016	-15.0221	5.26217e-51	9.92632e-49	ENSG00000099250	Yes	Down
4867.67	-1.02187	0.064312	-15.8893	7.51563e-57	1.70126e-54	ENSG00000151150	Yes	Down
13.6758	3.94755	0.839723	4.70102	2.58868e-06	2.45401e-05	ENSG00000151224	Yes	Up
440.897	1.08954	0.116788	9.32926	1.06612e-20	4.81454e-19	ENSG00000052749	Yes	Up
98.1955	1.85215	0.225541	8.21203	2.17487e-16	7.09636e-15	ENSG00000196932	Yes	Up
995.79	2.12889	0.0976282	21.806	2.03323e-105	1.67363e-102	ENSG00000156398	Yes	Up
30.3726	1.48761	0.411327	3.61661	0.000298491	0.00182923	ENSG00000043591	Yes	Up
19.9359	1.57405	0.464358	3.38974	0.000699578	0.00387895	ENSG00000265763	Yes	Up
48.0301	1.60119	0.317345	5.04558	4.52152e-07	4.89597e-06	ENSG00000165816	Yes	Up
332.804	4.9186	0.213646	23.0222	2.79629e-117	3.37587e-114	ENSG00000107562	Yes	Up
84.9715	1.09996	0.236639	4.64827	3.34729e-06	3.11811e-05	ENSG00000148677	Yes	Up
74.7704	-1.5571	0.257854	-6.03868	1.55383e-09	2.49896e-08	ENSG00000095585	Yes	Down
145.41	-1.38921	0.205259	-6.76811	1.30474e-11	2.67279e-10	ENSG00000187122	Yes	Down
94.6464	-1.22481	0.21264	-5.76002	8.41036e-09	1.21551e-07	ENSG00000205488	Yes	Down
70.5642	-1.7282	0.240618	-7.18236	6.85188e-13	1.63264e-11	ENSG00000287566	Yes	Down
411.266	1.09229	0.131126	8.33011	8.07668e-17	2.71355e-15	ENSG00000196372	Yes	Up
19.3141	-1.76657	0.550032	-3.21176	0.00131924	0.00677651	ENSG00000138193	Yes	Down
29.7477	1.19626	0.371837	3.21718	0.00129458	0.00666657	ENSG00000138347	Yes	Up
13.3179	2.6808	0.670907	3.99579	6.44796e-05	0.000461891	ENSG00000166317	Yes	Up
727.795	1.40053	0.118699	11.799	3.94957e-32	3.55834e-30	ENSG00000148840	Yes	Up
1188.98	2.46088	0.095814	25.6839	1.7683e-145	4.00276e-142	ENSG00000108179	Yes	Up
54.9112	3.21132	0.355368	9.0366	1.61614e-19	6.72798e-18	ENSG00000138131	Yes	Up
1174.53	-1.2583	0.106273	-11.8402	2.41978e-32	2.22435e-30	ENSG00000150347	Yes	Down
730.703	1.56888	0.105852	14.8214	1.06605e-49	1.96991e-47	ENSG00000107815	Yes	Up
17.2056	2.9752	0.608922	4.88601	1.029e-06	1.05456e-05	ENSG00000188100	Yes	Up
2137.88	2.92946	0.0826063	35.4629	1.83439e-275	1.66095e-271	ENSG00000165731	Yes	Up
9157.29	1.48999	0.075845	19.6452	6.3594e-86	3.29035e-83	ENSG00000004478	Yes	Up
55.7876	2.45328	0.32536	7.54019	4.69293e-14	1.25903e-12	ENSG00000111339	Yes	Up
187.983	1.79601	0.223025	8.05294	8.08303e-16	2.50643e-14	ENSG00000111341	Yes	Up
49.5161	-1.25873	0.329815	-3.81646	0.000135378	0.000898006	ENSG00000139174	Yes	Down
493.377	2.03629	0.128091	15.8972	6.62425e-57	1.53793e-54	ENSG00000134533	Yes	Up
341.066	-1.02957	0.134091	-7.67817	1.61381e-14	4.50301e-13	ENSG00000011105	Yes	Down
45.223	-1.00974	0.320917	-3.14642	0.00165285	0.00827522	ENSG00000135407	Yes	Down
141.557	-1.03196	0.182736	-5.64724	1.6304e-08	2.25725e-07	ENSG00000246985	Yes	Down
1830.18	-1.27447	0.105029	-12.1345	6.93208e-34	6.74909e-32	ENSG00000049130	Yes	Down
260.473	-1.08071	0.15682	-6.89139	5.52498e-12	1.17847e-10	ENSG00000074527	Yes	Down
20.8658	-2.8024	0.589196	-4.75632	1.97158e-06	1.90621e-05	ENSG00000249267	Yes	Down
1514.89	1.24544	0.107652	11.5692	5.90269e-31	5.0184e-29	ENSG00000188735	Yes	Up
31.5336	1.73017	0.407337	4.24752	2.16153e-05	0.000172437	ENSG00000089041	Yes	Up
694.458	1.31673	0.10662	12.3497	4.88765e-35	4.9725e-33	ENSG00000166886	Yes	Up
619.729	1.54504	0.118051	13.0879	3.86342e-39	4.99733e-37	ENSG00000152137	Yes	Up
28.6069	2.08549	0.39803	5.23953	1.60989e-07	1.87001e-06	ENSG00000110799	Yes	Up
2725.76	1.28307	0.0785861	16.3269	6.35364e-60	1.66751e-57	ENSG00000139116	Yes	Up
280.771	1.26102	0.158074	7.97743	1.49406e-15	4.52439e-14	ENSG00000177192	Yes	Up
29.9675	-1.20834	0.382279	-3.16087	0.00157298	0.00791473	ENSG00000139304	Yes	Down
5531.7	1.06264	0.0817098	13.005	1.14548e-38	1.42079e-36	ENSG00000184992	Yes	Up
1262.52	-1.03084	0.0901354	-11.4366	2.74551e-30	2.21815e-28	ENSG00000074590	Yes	Down
41.8075	-1.45344	0.32276	-4.50318	6.69457e-06	5.87364e-05	ENSG00000069431	Yes	Down
1494.9	1.11776	0.188541	5.92848	3.05754e-09	4.72836e-08	ENSG00000102743	Yes	Up
4483.51	1.02888	0.0779348	13.2019	8.56027e-40	1.13152e-37	ENSG00000120690	Yes	Up
1244.66	-1.27452	0.112948	-11.2841	1.57184e-29	1.22165e-27	ENSG00000136153	Yes	Down
2933.51	1.2715	0.0679583	18.71	4.10577e-78	1.85879e-75	ENSG00000139514	Yes	Up
208.982	1.09517	0.194165	5.64043	1.69628e-08	2.34309e-07	ENSG00000185950	Yes	Up
1335.3	1.08619	0.0845062	12.8533	8.23787e-38	9.81444e-36	ENSG00000152767	Yes	Up
170.479	1.66688	0.18296	9.11058	8.19411e-20	3.46699e-18	ENSG00000102445	Yes	Up
92.3015	-1.45134	0.259898	-5.58428	2.34674e-08	3.15963e-07	ENSG00000275880	Yes	Down
66.8471	-1.01287	0.269821	-3.75385	0.000174137	0.00112382	ENSG00000073910	Yes	Down
243.438	1.32578	0.184726	7.17702	7.12467e-13	1.69096e-11	ENSG00000277159	Yes	Up
146.989	-1.39268	0.189996	-7.33006	2.30048e-13	5.77e-12	ENSG00000118922	Yes	Down
714.141	4.2508	0.171891	24.7296	5.13565e-135	9.30015e-132	ENSG00000214900	Yes	Up
4783.82	1.21648	0.392023	3.10309	0.00191513	0.00940428	ENSG00000282885	Yes	Up
195.78	1.48193	0.168039	8.81898	1.15507e-18	4.48865e-17	ENSG00000170345	Yes	Up
49.6349	-1.15007	0.323841	-3.55134	0.000383271	0.00228838	ENSG00000119681	Yes	Down
656.93	-1.09029	0.111103	-9.81332	9.86721e-23	5.1053e-21	ENSG00000100439	Yes	Down
86.3623	1.22434	0.25297	4.83987	1.29927e-06	1.30787e-05	ENSG00000188488	Yes	Up
80.1957	1.07168	0.239531	4.47408	7.67417e-06	6.65891e-05	ENSG00000166166	Yes	Up
210.679	1.01473	0.164749	6.1592	7.31112e-10	1.2316e-08	ENSG00000198807	Yes	Up
217.046	-1.0789	0.155796	-6.92508	4.35731e-12	9.39363e-11	ENSG00000205978	Yes	Down
74.8242	2.17912	0.256143	8.50746	1.77786e-17	6.30043e-16	ENSG00000100490	Yes	Up
122.93	2.03506	0.200955	10.1269	4.19545e-24	2.32341e-22	ENSG00000177108	Yes	Up
315.18	1.03614	0.131439	7.88304	3.1952e-15	9.42364e-14	ENSG00000198133	Yes	Up
129.703	1.42133	0.20751	6.84947	7.41264e-12	1.55185e-10	ENSG00000176438	Yes	Up
6929.43	1.11119	0.078381	14.1768	1.27613e-45	2.13975e-43	ENSG00000100644	Yes	Up
936.475	-2.22629	0.116321	-19.1391	1.19266e-81	5.68365e-79	ENSG00000104081	Yes	Down
143.44	1.00104	0.205488	4.87153	1.10736e-06	1.12658e-05	ENSG00000259330	Yes	Up
7.95095	6.21843	1.35892	4.57602	4.73902e-06	4.27811e-05	ENSG00000159337	Yes	Up
486.227	2.1407	0.129387	16.5449	1.74153e-61	4.85191e-59	ENSG00000248905	Yes	Up
3324.52	2.48681	0.0764839	32.5141	6.74215e-232	4.06979e-228	ENSG00000074410	Yes	Up
299.106	1.05822	0.13537	7.8172	5.40124e-15	1.56498e-13	ENSG00000075131	Yes	Up
1936.38	1.49413	0.0863385	17.3055	4.27312e-67	1.46004e-64	ENSG00000187720	Yes	Up
7607.18	-1.5038	0.169211	-8.88716	6.26908e-19	2.48962e-17	ENSG00000140465	Yes	Down
57.2596	1.57297	0.286565	5.48907	4.04052e-08	5.26205e-07	ENSG00000183578	Yes	Up
525.249	1.6069	0.11439	14.0476	7.97353e-45	1.28922e-42	ENSG00000181026	Yes	Up
375.083	1.19019	0.132335	8.99377	2.389e-19	9.83236e-18	ENSG00000092470	Yes	Up
4964.78	1.3956	0.0677702	20.5932	3.15827e-94	2.04261e-91	ENSG00000140526	Yes	Up
212.235	-1.07251	0.190581	-5.62757	1.82762e-08	2.51223e-07	ENSG00000186417	Yes	Down
519.424	-1.00781	0.114004	-8.84013	9.56033e-19	3.73927e-17	ENSG00000242498	Yes	Down
25.2751	1.96951	0.454862	4.32991	1.49171e-05	0.000122577	ENSG00000169783	Yes	Up
98.7909	1.31474	0.243662	5.39575	6.82373e-08	8.51626e-07	ENSG00000172183	Yes	Up
271.232	-1.05917	0.145462	-7.28141	3.3035e-13	8.12813e-12	ENSG00000166147	Yes	Down
12.0064	3.13465	0.797872	3.92876	8.53863e-05	0.000595403	ENSG00000168447	Yes	Up
59.1717	-2.21453	0.328924	-6.73263	1.66624e-11	3.36387e-10	ENSG00000140859	Yes	Down
135.203	-1.87508	0.199539	-9.39708	5.60961e-21	2.58485e-19	ENSG00000171724	Yes	Down
241.217	-1.27306	0.159768	-7.96814	1.61082e-15	4.86985e-14	ENSG00000103196	Yes	Down
5100.83	2.32037	0.093038	24.94	2.7404e-137	5.51398e-134	ENSG00000103257	Yes	Up
325.38	-1.08275	0.149783	-7.22882	4.87205e-13	1.17952e-11	ENSG00000140876	Yes	Down
1423.84	-1.20782	0.0816588	-14.7911	1.67259e-49	3.0595e-47	ENSG00000166446	Yes	Down
219.91	1.45463	0.165825	8.77208	1.75403e-18	6.72962e-17	ENSG00000090447	Yes	Up
149.27	1.15554	0.213816	5.40437	6.50373e-08	8.14495e-07	ENSG00000118894	Yes	Up
11.9105	1.90744	0.61718	3.09057	0.00199773	0.00976173	ENSG00000180269	Yes	Up
2832.31	-1.1305	0.0815464	-13.8633	1.05722e-43	1.60884e-41	ENSG00000153786	Yes	Down
210.968	1.2231	0.161392	7.57848	3.49631e-14	9.46409e-13	ENSG00000181938	Yes	Up
31.2244	-1.62469	0.430577	-3.77329	0.000161108	0.00104908	ENSG00000166473	Yes	Down
166.326	1.25642	0.188636	6.66055	2.72799e-11	5.40495e-10	ENSG00000157350	Yes	Up
13.3018	2.00238	0.559382	3.57963	0.000344076	0.00207696	ENSG00000103056	Yes	Up
174.271	1.80462	0.198529	9.08995	9.90825e-20	4.17275e-18	ENSG00000140961	Yes	Up
83.9991	1.10602	0.25095	4.40731	1.04662e-05	8.83186e-05	ENSG00000154099	Yes	Up
2254.77	1.01444	0.0778763	13.0263	8.6741e-39	1.09083e-36	ENSG00000103365	Yes	Up
191.185	1.49074	0.173785	8.57805	9.64958e-18	3.48096e-16	ENSG00000261373	Yes	Up
1589.67	-2.58513	0.211064	-12.2481	1.71979e-34	1.73987e-32	ENSG00000166509	Yes	Down
53.8429	2.09635	0.319011	6.5714	4.98437e-11	9.53946e-10	ENSG00000103184	Yes	Up
217.874	1.05196	0.168266	6.25178	4.0581e-10	6.99222e-09	ENSG00000102967	Yes	Up
956.26	1.15135	0.0901847	12.7666	2.5207e-37	2.85297e-35	ENSG00000103404	Yes	Up
1409.85	-1.47264	0.0977792	-15.0608	2.93089e-51	5.70705e-49	ENSG00000135709	Yes	Down
54.2716	1.70468	0.318652	5.34966	8.81192e-08	1.07894e-06	ENSG00000004660	Yes	Up
9.19482	2.31732	0.744347	3.11322	0.00185056	0.00913485	ENSG00000083454	Yes	Up
223.007	3.84062	0.212195	18.0995	3.21478e-73	1.21284e-70	ENSG00000142494	Yes	Up
157.132	-1.30668	0.184217	-7.09315	1.31093e-12	3.01382e-11	ENSG00000141738	Yes	Down
256.421	1.27082	0.165226	7.69139	1.45547e-14	4.08003e-13	ENSG00000171346	Yes	Up
23.6343	1.62224	0.424358	3.82281	0.000131938	0.000878212	ENSG00000173805	Yes	Up
2573.45	2.16947	0.0812071	26.7153	3.12399e-157	9.42873e-154	ENSG00000141753	Yes	Up
251.427	4.42802	0.241859	18.3083	7.10326e-75	2.92347e-72	ENSG00000171401	Yes	Up
7.67497	4.19656	1.21861	3.44373	0.000573741	0.00327446	ENSG00000171403	Yes	Up
70.6162	-1.4803	0.272326	-5.43575	5.45661e-08	6.93916e-07	ENSG00000108984	Yes	Down
51.2172	2.87969	0.35923	8.01627	1.09003e-15	3.34564e-14	ENSG00000069188	Yes	Up
2433.09	1.61231	0.079152	20.3697	3.10268e-92	1.87288e-89	ENSG00000109062	Yes	Up
63.5365	1.29873	0.266924	4.86556	1.14136e-06	1.15727e-05	ENSG00000263069	Yes	Up
24.5104	1.5369	0.44289	3.47016	0.000520157	0.00300367	ENSG00000267432	Yes	Up
32.4119	-2.30656	0.408027	-5.65295	1.57715e-08	2.19024e-07	ENSG00000267259	Yes	Down
52.0111	1.76729	0.308295	5.73245	9.89898e-09	1.41373e-07	ENSG00000132386	Yes	Up
35.5777	1.85624	0.378429	4.90512	9.33695e-07	9.64534e-06	ENSG00000249176	Yes	Up
47.9876	3.30653	0.382102	8.65353	4.99321e-18	1.84159e-16	ENSG00000182575	Yes	Up
139.576	1.45274	0.204093	7.11806	1.09455e-12	2.54118e-11	ENSG00000161958	Yes	Up
270.19	1.20263	0.174595	6.88811	5.65367e-12	1.2045e-10	ENSG00000065320	Yes	Up
67.6243	1.18798	0.276614	4.29471	1.74924e-05	0.000142049	ENSG00000132481	Yes	Up
2108.82	1.31888	0.0797883	16.5297	2.24276e-61	6.15365e-59	ENSG00000121057	Yes	Up
1269.89	2.0886	0.103413	20.1968	1.04475e-90	6.103e-88	ENSG00000108352	Yes	Up
140.915	-2.20225	0.22481	-9.79603	1.171e-22	6.00727e-21	ENSG00000108375	Yes	Down
124.535	1.10577	0.186625	5.92509	3.12132e-09	4.82286e-08	ENSG00000198933	Yes	Up
133.684	1.33121	0.204704	6.50309	7.86872e-11	1.46599e-09	ENSG00000125454	Yes	Up
18.4931	3.12302	0.591746	5.27763	1.30865e-07	1.5499e-06	ENSG00000188176	Yes	Up
1711.5	-1.0404	0.0811868	-12.8149	1.35399e-37	1.59217e-35	ENSG00000141736	Yes	Down
22.2977	-1.49357	0.455364	-3.27994	0.00103828	0.00548807	ENSG00000141579	Yes	Down
41.3461	1.47069	0.345106	4.26156	2.03007e-05	0.000162964	ENSG00000181856	Yes	Up
4644.78	1.89244	0.0877202	21.5736	3.17994e-103	2.3994e-100	ENSG00000168461	Yes	Up
26.8775	1.39629	0.425616	3.28063	0.00103575	0.00547952	ENSG00000134775	Yes	Up
193.111	-1.63783	0.191225	-8.56497	1.08108e-17	3.8844e-16	ENSG00000166510	Yes	Down
3383.46	-1.97523	0.0879531	-22.4578	1.07374e-111	9.72215e-109	ENSG00000041353	Yes	Down
318.252	1.26286	0.136196	9.27233	1.82123e-20	8.10336e-19	ENSG00000075643	Yes	Up
212.07	2.13658	0.178928	11.941	7.23436e-33	6.85901e-31	ENSG00000053747	Yes	Up
46.248	1.23747	0.311413	3.97372	7.07583e-05	0.000502101	ENSG00000088826	Yes	Up
28.8137	3.00169	0.524297	5.72516	1.03335e-08	1.47346e-07	ENSG00000101463	Yes	Up
240.976	-1.06998	0.175098	-6.11072	9.91822e-10	1.63877e-08	ENSG00000172296	Yes	Down
20.5416	-1.8821	0.516022	-3.64733	0.000264984	0.00164279	ENSG00000235621	Yes	Down
83.0942	2.86254	0.273526	10.4653	1.2467e-25	7.62717e-24	ENSG00000198959	Yes	Up
38.7632	-1.21229	0.376651	-3.2186	0.00128818	0.00665173	ENSG00000259723	Yes	Down
7.34725	3.84648	1.06544	3.61023	0.000305928	0.00186785	ENSG00000101194	Yes	Up
147.194	3.12359	0.231404	13.4984	1.59749e-41	2.26007e-39	ENSG00000124215	Yes	Up
42.4781	-1.41234	0.327211	-4.31631	1.5866e-05	0.000129773	ENSG00000130701	Yes	Down
7.86466	2.98683	0.912354	3.27376	0.00106125	0.00559319	ENSG00000176659	Yes	Up
15.5121	2.13281	0.544674	3.91576	9.01196e-05	0.000625517	ENSG00000101331	Yes	Up
316.665	-1.05332	0.181482	-5.80398	6.47576e-09	9.57303e-08	ENSG00000125968	Yes	Down
282.487	1.27438	0.162601	7.8375	4.59604e-15	1.3381e-13	ENSG00000101412	Yes	Up
108.677	4.04655	0.290572	13.9261	4.3944e-44	6.91985e-42	ENSG00000101336	Yes	Up
368.541	1.41233	0.165696	8.5236	1.54669e-17	5.51358e-16	ENSG00000276043	Yes	Up
7.73541	5.44295	1.31232	4.14758	3.36003e-05	0.000257607	ENSG00000161031	Yes	Up
163.456	1.05407	0.189511	5.56205	2.66631e-08	3.56079e-07	ENSG00000179913	Yes	Up
494.273	2.6939	0.155366	17.3391	2.38525e-67	8.46952e-65	ENSG00000134830	Yes	Up
1399.72	1.44051	0.080534	17.8869	1.49111e-71	5.51071e-69	ENSG00000099337	Yes	Up
34.4073	1.68634	0.394454	4.27513	1.91024e-05	0.0001541	ENSG00000012124	Yes	Up
26.3411	3.66967	0.533267	6.88149	5.92281e-12	1.2574e-10	ENSG00000080031	Yes	Up
294.029	-1.36308	0.143423	-9.50393	2.02118e-21	9.58156e-20	ENSG00000183401	Yes	Down
37.7151	1.75934	0.357536	4.92073	8.62235e-07	8.95824e-06	ENSG00000214456	Yes	Up
104.544	-1.00908	0.218737	-4.61319	3.96534e-06	3.63955e-05	ENSG00000268864	Yes	Down
184.529	1.05959	0.202852	5.22347	1.75597e-07	2.02026e-06	ENSG00000129911	Yes	Up
56.5592	1.07938	0.28883	3.73706	0.000186182	0.00119601	ENSG00000132016	Yes	Up
332.103	-1.00556	0.157417	-6.38787	1.68211e-10	3.03097e-09	ENSG00000187867	Yes	Down
21.4144	1.55776	0.444271	3.50633	0.000454334	0.00266522	ENSG00000105707	Yes	Up
79.0492	-1.09326	0.24791	-4.40991	1.03416e-05	8.73488e-05	ENSG00000160111	Yes	Down
43.8607	1.19117	0.34011	3.50231	0.000461242	0.00270175	ENSG00000132000	Yes	Up
11835.8	1.39789	0.0824702	16.9503	1.91464e-64	5.87664e-62	ENSG00000100219	Yes	Up
48.0325	1.00522	0.311012	3.2321	0.00122882	0.00637248	ENSG00000100346	Yes	Up
42.9891	1.3325	0.363793	3.6628	0.000249476	0.00155839	ENSG00000185022	Yes	Up
59.6831	1.16952	0.309668	3.77668	0.000158934	0.00103642	ENSG00000128342	Yes	Up
97.9485	1.5328	0.243464	6.29579	3.05837e-10	5.34079e-09	ENSG00000100065	Yes	Up
35.7522	-1.29094	0.402959	-3.20366	0.00135693	0.00694928	ENSG00000185133	Yes	Down
395.646	1.42673	0.129711	10.9992	3.85361e-28	2.73667e-26	ENSG00000183579	Yes	Up
92.4396	1.31646	0.240527	5.47322	4.41927e-08	5.68935e-07	ENSG00000182057	Yes	Up
17.5229	2.69657	0.574486	4.69388	2.68076e-06	2.53635e-05	ENSG00000128268	Yes	Up
27.4928	1.77784	0.40234	4.41874	9.92801e-06	8.41696e-05	ENSG00000239282	Yes	Up
186.487	3.48859	0.209973	16.6145	5.47642e-62	1.54957e-59	ENSG00000100003	Yes	Up
62.4465	1.03337	0.275842	3.74624	0.000179504	0.0011564	ENSG00000242114	Yes	Up
39.4754	1.10013	0.321642	3.42036	0.000625377	0.00352473	ENSG00000100068	Yes	Up
30.9235	1.6262	0.404992	4.01539	5.93477e-05	0.000430752	ENSG00000100207	Yes	Up
44.7739	-1.46279	0.327328	-4.46887	7.86328e-06	6.81974e-05	ENSG00000275993	Yes	Down
115.838	1.17223	0.196077	5.97844	2.2529e-09	3.55071e-08	ENSG00000142149	Yes	Up
5309.3	1.20221	0.0779616	15.4206	1.19079e-53	2.53694e-51	ENSG00000180530	Yes	Up
92.765	1.49284	0.225375	6.6238	3.50091e-11	6.86868e-10	ENSG00000183036	Yes	Up
2121.44	1.28293	0.184384	6.95793	3.45307e-12	7.54302e-11	ENSG00000160182	Yes	Up
35.8967	2.31053	0.393573	5.87065	4.34093e-09	6.57273e-08	ENSG00000160183	Yes	Up
313.686	-1.09626	0.133042	-8.23995	1.72279e-16	5.6314e-15	ENSG00000159200	Yes	Down
558.094	1.29288	0.109415	11.8163	3.2165e-32	2.92702e-30	ENSG00000156299	Yes	Up

## Sheet: Table S5
Table S5: Differentially exoressed genes after DIM with an ERa binding site
baseMean	log2FoldChange	lfcSE	stat	pvalue	padj	Ensembl	Sig_test	Direction
82.6022	1.35176	0.236778	5.70898	1.13658e-08	2.26222e-07	ENSG00000162444	Yes	Up
123.094	2.18005	0.238123	9.15513	5.42943e-20	3.64722e-18	ENSG00000084628	Yes	Up
32.1895	1.66017	0.395314	4.19962	2.67364e-05	0.000287554	ENSG00000163873	Yes	Up
828.021	1.13683	0.100537	11.3076	1.20335e-29	1.55203e-27	ENSG00000157193	Yes	Up
455.346	1.03383	0.116291	8.89002	6.10989e-19	3.8781e-17	ENSG00000116774	Yes	Up
11796.6	1.36891	0.0884222	15.4815	4.62687e-54	1.52234e-51	ENSG00000085491	Yes	Up
45.757	1.29842	0.317515	4.08933	4.32612e-05	0.000441429	ENSG00000241361	Yes	Up
59.796	2.4222	0.343072	7.06034	1.66097e-12	5.40972e-11	ENSG00000174827	Yes	Up
249.838	2.02303	0.157561	12.8397	9.82877e-38	1.78044e-35	ENSG00000121454	Yes	Up
28.2418	2.0389	0.438366	4.65114	3.3011e-06	4.40566e-05	ENSG00000163485	Yes	Up
101.816	-1.20626	0.239312	-5.04054	4.64224e-07	7.35189e-06	ENSG00000198483	Yes	Down
62.3349	-1.39248	0.281643	-4.94412	7.64872e-07	1.16114e-05	ENSG00000186197	Yes	Down
287.768	-2.00909	0.174166	-11.5355	8.73623e-31	1.21419e-28	ENSG00000092969	Yes	Down
46.6771	-1.143	0.343988	-3.32278	0.000891259	0.00631599	ENSG00000069812	Yes	Down
73.3016	1.86124	0.271737	6.84941	7.41545e-12	2.27285e-10	ENSG00000287354	Yes	Up
9686.64	1.44279	0.0762947	18.9107	9.311e-80	6.52661e-77	ENSG00000143126	Yes	Up
501.048	-1.62733	0.130139	-12.5046	7.04665e-36	1.23485e-33	ENSG00000158055	Yes	Down
20.3815	1.75487	0.547875	3.20304	0.00135986	0.00901468	ENSG00000142619	Yes	Up
19.8716	3.92048	0.660998	5.93114	3.00831e-09	6.50134e-08	ENSG00000244682	Yes	Up
15.2151	6.36505	1.23133	5.16925	2.35032e-07	3.89434e-06	ENSG00000072694	Yes	Up
38.0539	-1.30832	0.36276	-3.60658	0.000310257	0.00252115	ENSG00000182795	Yes	Down
472.901	1.35238	0.120215	11.2497	2.32397e-29	2.92712e-27	ENSG00000185090	Yes	Up
25.3016	-1.62245	0.439649	-3.69033	0.000223966	0.00188947	ENSG00000179023	Yes	Down
912.273	1.02406	0.0877651	11.6682	1.85329e-31	2.62094e-29	ENSG00000143412	Yes	Up
78.4389	1.1144	0.248106	4.49164	7.06784e-06	8.83085e-05	ENSG00000196427	Yes	Up
45.3332	-1.04032	0.313006	-3.32365	0.000888465	0.00629896	ENSG00000236008	Yes	Down
4405.32	3.17958	0.092122	34.5148	4.80516e-261	7.74688e-257	ENSG00000196208	Yes	Up
25281.9	1.45085	0.0892585	16.2545	2.07703e-59	8.58611e-57	ENSG00000138061	Yes	Up
50.8566	-1.34092	0.296219	-4.5268	5.98839e-06	7.62598e-05	ENSG00000236204	Yes	Down
698.057	1.13097	0.128415	8.80715	1.28372e-18	7.72246e-17	ENSG00000204792	Yes	Up
696.335	-1.11489	0.112526	-9.90784	3.84882e-23	3.39075e-21	ENSG00000116016	Yes	Down
2844.74	1.17512	0.0739286	15.8953	6.82579e-57	2.39229e-54	ENSG00000230836	Yes	Up
203.014	2.44172	0.198364	12.3093	8.07575e-35	1.28908e-32	ENSG00000143882	Yes	Up
359.429	1.00493	0.125945	7.97908	1.47424e-15	6.73305e-14	ENSG00000143995	Yes	Up
48.47	-2.04353	0.342714	-5.96278	2.47984e-09	5.41734e-08	ENSG00000115295	Yes	Down
50.7433	1.33078	0.336575	3.95388	7.68953e-05	0.000734423	ENSG00000272711	Yes	Up
376.588	-1.04493	0.146876	-7.11434	1.1245e-12	3.73796e-11	ENSG00000068781	Yes	Down
236.943	1.66021	0.168209	9.86993	5.62011e-23	4.92432e-21	ENSG00000144354	Yes	Up
16.909	2.60959	0.601408	4.33913	1.43049e-05	0.000166515	ENSG00000136542	Yes	Up
243.28	-1.04014	0.182764	-5.69119	1.26155e-08	2.49248e-07	ENSG00000285155	Yes	Down
33.2091	-1.11003	0.348707	-3.18326	0.00145626	0.00955939	ENSG00000236283	Yes	Down
29.6351	1.64616	0.390357	4.21706	2.47511e-05	0.000269437	ENSG00000162975	Yes	Up
44.9197	-1.77426	0.333091	-5.32666	1.00035e-07	1.7492e-06	ENSG00000172478	Yes	Down
908.251	-1.58243	0.0912276	-17.3459	2.11734e-67	1.10115e-64	ENSG00000115594	Yes	Down
66.8326	2.52443	0.331411	7.61722	2.59207e-14	1.03695e-12	ENSG00000115112	Yes	Up
22.9628	-2.01661	0.487508	-4.13656	3.52554e-05	0.000368604	ENSG00000118257	Yes	Down
13.8138	4.49589	1.16033	3.87465	0.000106776	0.000983121	ENSG00000115155	Yes	Up
95.8947	-1.07204	0.217382	-4.93162	8.15518e-07	1.23338e-05	ENSG00000197872	Yes	Down
17.2882	-1.75723	0.535373	-3.28226	0.0010298	0.00713785	ENSG00000226017	Yes	Down
33.5132	-1.8898	0.385098	-4.90733	9.23232e-07	1.38717e-05	ENSG00000014257	Yes	Down
243.164	1.09481	0.160926	6.80322	1.02307e-11	3.09453e-10	ENSG00000240875	Yes	Up
40.0456	2.86071	0.439149	6.51421	7.30734e-11	2.00355e-09	ENSG00000244265	Yes	Up
113.172	-1.01217	0.207729	-4.87258	1.10153e-06	1.63273e-05	ENSG00000182580	Yes	Down
360.779	-1.52203	0.132029	-11.528	9.52897e-31	1.31304e-28	ENSG00000163898	Yes	Down
238.205	1.08656	0.163139	6.66037	2.73133e-11	7.8493e-10	ENSG00000180834	Yes	Up
46.6823	2.33084	0.37297	6.2494	4.12044e-10	1.01265e-08	ENSG00000172061	Yes	Up
700.351	1.06454	0.103635	10.2721	9.41724e-25	9.2015e-23	ENSG00000144749	Yes	Up
103.751	-1.51779	0.226201	-6.70993	1.94715e-11	5.71802e-10	ENSG00000173175	Yes	Down
13.1564	-1.98174	0.618381	-3.20473	0.00135188	0.00897281	ENSG00000073849	Yes	Down
123.603	1.13198	0.193512	5.84966	4.92583e-09	1.02868e-07	ENSG00000187098	Yes	Up
91.8368	-1.36238	0.21681	-6.28378	3.3043e-10	8.34983e-09	ENSG00000180914	Yes	Down
12.6758	2.33148	0.719984	3.23824	0.00120269	0.00813671	ENSG00000010319	Yes	Up
333.508	2.07028	0.143606	14.4164	4.08071e-47	1.02796e-44	ENSG00000056736	Yes	Up
28.5934	1.73446	0.411159	4.21847	2.45961e-05	0.000268113	ENSG00000109819	Yes	Up
56.1508	-1.25744	0.277227	-4.53579	5.73879e-06	7.34292e-05	ENSG00000145147	Yes	Down
87.7909	1.19593	0.235442	5.0795	3.7842e-07	6.10699e-06	ENSG00000251669	Yes	Up
250.251	1.21459	0.199442	6.08991	1.12975e-09	2.6057e-08	ENSG00000251129	Yes	Up
119.796	-1.13697	0.196986	-5.77185	7.84081e-09	1.60012e-07	ENSG00000169851	Yes	Down
219.989	1.32708	0.169574	7.826	5.03649e-15	2.1769e-13	ENSG00000254535	Yes	Up
396.189	1.20034	0.130285	9.21317	3.16624e-20	2.17217e-18	ENSG00000170153	Yes	Up
304.507	2.32063	0.151422	15.3256	5.15406e-53	1.56781e-50	ENSG00000109321	Yes	Up
492.915	1.77259	0.128896	13.7521	4.94735e-43	1.0597e-40	ENSG00000145365	Yes	Up
308.906	1.17217	0.14024	8.3583	6.36263e-17	3.36322e-15	ENSG00000154122	Yes	Up
52.4322	-1.48741	0.304054	-4.89192	9.9855e-07	1.49061e-05	ENSG00000112964	Yes	Down
49.8685	2.51018	0.375608	6.68298	2.34127e-11	6.81335e-10	ENSG00000038427	Yes	Up
25.4452	-1.33081	0.403495	-3.29821	0.000973037	0.00679104	ENSG00000133401	Yes	Down
298.036	1.17465	0.135078	8.69605	3.43623e-18	1.98563e-16	ENSG00000064652	Yes	Up
668.559	-1.24275	0.115645	-10.7462	6.1743e-27	6.91264e-25	ENSG00000145911	Yes	Down
136.086	1.3264	0.199161	6.65998	2.73874e-11	7.85657e-10	ENSG00000253768	Yes	Up
64.5925	1.9845	0.296721	6.68809	2.26105e-11	6.5918e-10	ENSG00000156463	Yes	Up
172.413	-1.53696	0.172131	-8.92899	4.29905e-19	2.75037e-17	ENSG00000183111	Yes	Down
67.8196	-1.69653	0.284629	-5.96048	2.51505e-09	5.48682e-08	ENSG00000169247	Yes	Down
1273.64	1.21149	0.0805445	15.0412	3.94316e-51	1.11529e-48	ENSG00000113645	Yes	Up
14150.8	1.69594	0.0682199	24.8599	2.01967e-136	3.61791e-133	ENSG00000113739	Yes	Up
47.0306	2.37513	0.378193	6.28022	3.38089e-10	8.53e-09	ENSG00000153162	Yes	Up
636.538	1.21778	0.106381	11.4474	2.42335e-30	3.28313e-28	ENSG00000197977	Yes	Up
294.003	2.93546	0.175289	16.7464	6.01824e-63	2.69517e-60	ENSG00000112183	Yes	Up
50.9363	1.45878	0.340065	4.2897	1.78912e-05	0.000202985	ENSG00000234261	Yes	Up
327.534	1.38385	0.136497	10.1383	3.73527e-24	3.50116e-22	ENSG00000054598	Yes	Up
1059.63	4.65321	0.155975	29.8329	1.46101e-195	7.85148e-192	ENSG00000249346	Yes	Up
102.202	1.29752	0.22948	5.65418	1.56588e-08	3.04525e-07	ENSG00000164626	Yes	Up
371.188	1.03398	0.132876	7.78158	7.16261e-15	3.04685e-13	ENSG00000124813	Yes	Up
336.836	1.4201	0.154541	9.18919	3.95824e-20	2.6926e-18	ENSG00000137193	Yes	Up
477.235	1.40545	0.113604	12.3715	3.72948e-35	6.13537e-33	ENSG00000197261	Yes	Up
2805.27	1.59162	0.0802985	19.8212	1.95251e-87	1.57392e-84	ENSG00000111907	Yes	Up
1506.62	1.59399	0.106029	15.0335	4.43301e-51	1.23222e-48	ENSG00000135549	Yes	Up
133.403	2.54238	0.233688	10.8793	1.44591e-27	1.67704e-25	ENSG00000135547	Yes	Up
632.54	1.24609	0.106439	11.7071	1.17212e-31	1.67229e-29	ENSG00000111816	Yes	Up
39.7339	1.60426	0.339317	4.72792	2.26831e-06	3.13097e-05	ENSG00000112562	Yes	Up
385.174	-1.04122	0.127698	-8.15378	3.52715e-16	1.71797e-14	ENSG00000137393	Yes	Down
994.811	2.40868	0.113711	21.1824	1.38662e-99	1.71962e-96	ENSG00000118513	Yes	Up
4726.36	1.06944	0.0624362	17.1285	9.09422e-66	4.58178e-63	ENSG00000111799	Yes	Up
238.439	2.45719	0.171726	14.3088	1.92871e-46	4.57274e-44	ENSG00000118515	Yes	Up
96.8045	-1.3366	0.22675	-5.89462	3.75551e-09	7.96662e-08	ENSG00000135318	Yes	Down
347.741	2.40457	0.171098	14.0537	7.30757e-45	1.68304e-42	ENSG00000173467	Yes	Up
13.8158	2.81799	0.710219	3.96777	7.25473e-05	0.000697025	ENSG00000002746	Yes	Up
670.025	-1.01278	0.129408	-7.82626	5.02601e-15	2.1769e-13	ENSG00000136205	Yes	Down
2249.99	1.51622	0.0897388	16.8959	4.82391e-64	2.28738e-61	ENSG00000164742	Yes	Up
157.255	1.22129	0.204084	5.98425	2.17385e-09	4.78129e-08	ENSG00000232445	Yes	Up
3863.66	1.28847	0.0616853	20.8877	6.92283e-97	6.97562e-94	ENSG00000128567	Yes	Up
158.237	-1.45028	0.190192	-7.62534	2.43392e-14	9.76113e-13	ENSG00000105929	Yes	Down
21.6804	1.59041	0.498445	3.19073	0.00141912	0.00934217	ENSG00000185055	Yes	Up
46.6164	-1.25959	0.319288	-3.94501	7.9797e-05	0.000758571	ENSG00000197558	Yes	Down
73.1278	-1.99262	0.278027	-7.16699	7.66658e-13	2.59665e-11	ENSG00000231419	Yes	Down
110.931	1.08234	0.215018	5.03372	4.81059e-07	7.58868e-06	ENSG00000164778	Yes	Up
168.47	1.88006	0.182394	10.3077	6.50306e-25	6.43205e-23	ENSG00000004948	Yes	Up
30.3851	2.15642	0.469398	4.59402	4.34793e-06	5.6805e-05	ENSG00000287672	Yes	Up
6550.12	1.08369	0.0713535	15.1876	4.27188e-52	1.27539e-49	ENSG00000164690	Yes	Up
1118.08	2.17691	0.107666	20.2191	6.65377e-91	5.6459e-88	ENSG00000174945	Yes	Up
3681.75	1.12041	0.0781386	14.3388	1.25213e-46	3.05862e-44	ENSG00000147041	Yes	Up
182.443	1.44019	0.198662	7.24943	4.18543e-13	1.4574e-11	ENSG00000259977	Yes	Up
63.1101	-1.07918	0.263319	-4.09839	4.16039e-05	0.000425866	ENSG00000237836	Yes	Down
121.068	1.37588	0.20749	6.63107	3.33261e-11	9.45922e-10	ENSG00000179542	Yes	Up
2371.44	1.08576	0.0818494	13.2654	3.67502e-40	7.13839e-38	ENSG00000147394	Yes	Up
42.5806	2.073	0.379928	5.45631	4.86143e-08	8.88617e-07	ENSG00000170965	Yes	Up
488.949	1.24551	0.10856	11.473	1.80246e-30	2.46265e-28	ENSG00000102362	Yes	Up
109.622	3.30497	0.281806	11.7278	9.17826e-32	1.32118e-29	ENSG00000147256	Yes	Up
463.391	1.03526	0.126185	8.20429	2.3195e-16	1.14358e-14	ENSG00000102393	Yes	Up
2444.32	1.61743	0.0906285	17.8469	3.05691e-71	1.69943e-68	ENSG00000157600	Yes	Up
591.616	-1.3153	0.110388	-11.9153	9.8561e-33	1.4578e-30	ENSG00000157514	Yes	Down
366.821	-1.0071	0.125458	-8.02738	9.95757e-16	4.6264e-14	ENSG00000126016	Yes	Down
133.114	1.27888	0.218038	5.86539	4.48089e-09	9.38195e-08	ENSG00000013619	Yes	Up
52.9397	3.23329	0.406771	7.94867	1.88532e-15	8.51403e-14	ENSG00000253125	Yes	Up
281.54	2.92497	0.183351	15.9529	2.72124e-57	1.02027e-54	ENSG00000179388	Yes	Up
781.233	1.80841	0.114977	15.7284	9.65821e-56	3.31297e-53	ENSG00000159167	Yes	Up
59.1111	2.54845	0.327259	7.78724	6.84863e-15	2.921e-13	ENSG00000132554	Yes	Up
19.5237	-2.13169	0.539306	-3.95265	7.729e-05	0.00073732	ENSG00000164761	Yes	Down
759.059	1.68385	0.111595	15.089	1.91442e-51	5.61168e-49	ENSG00000155792	Yes	Up
94.0046	1.13772	0.235383	4.83348	1.34167e-06	1.9575e-05	ENSG00000285791	Yes	Up
66.614	-1.04878	0.273844	-3.82986	0.000128216	0.00115416	ENSG00000205038	Yes	Down
115.046	-1.67601	0.211316	-7.93131	2.16848e-15	9.73823e-14	ENSG00000167653	Yes	Down
295.265	1.07787	0.142668	7.55511	4.18521e-14	1.61808e-12	ENSG00000154328	Yes	Up
415.791	-1.19301	0.123591	-9.65283	4.78193e-22	3.91341e-20	ENSG00000104419	Yes	Down
530.913	2.18187	0.125695	17.3584	1.70309e-67	9.15243e-65	ENSG00000104205	Yes	Up
334.256	1.15022	0.127038	9.05419	1.3758e-19	8.94382e-18	ENSG00000168453	Yes	Up
1009.59	2.22729	0.138477	16.0842	3.29431e-58	1.32777e-55	ENSG00000185697	Yes	Up
39.1675	1.10561	0.3478	3.17886	0.00147856	0.00968999	ENSG00000106688	Yes	Up
166.055	-1.39096	0.165545	-8.4023	4.37818e-17	2.34502e-15	ENSG00000176399	Yes	Down
1200.65	1.00093	0.100321	9.97726	1.91695e-23	1.75597e-21	ENSG00000165271	Yes	Up
153.269	1.42338	0.182174	7.81332	5.57012e-15	2.3947e-13	ENSG00000130045	Yes	Up
797.847	-1.35965	0.0989873	-13.7356	6.21415e-43	1.28442e-40	ENSG00000213694	Yes	Down
62.172	-1.22799	0.281007	-4.36996	1.24271e-05	0.000146776	ENSG00000196730	Yes	Down
169.718	2.78921	0.215185	12.9619	2.01136e-38	3.72726e-36	ENSG00000148344	Yes	Up
230.538	1.19392	0.160544	7.43673	1.03211e-13	3.81645e-12	ENSG00000107014	Yes	Up
310.644	-1.40237	0.1319	-10.632	2.11464e-26	2.27282e-24	ENSG00000165029	Yes	Down
419.783	1.18955	0.120002	9.91282	3.66174e-23	3.24366e-21	ENSG00000179241	Yes	Up
270.754	1.16866	0.148684	7.86005	3.83993e-15	1.69609e-13	ENSG00000110104	Yes	Up
669.411	1.26223	0.100992	12.4983	7.62502e-36	1.30777e-33	ENSG00000033327	Yes	Up
100.01	2.17811	0.301036	7.23538	4.64223e-13	1.60261e-11	ENSG00000023445	Yes	Up
501.9	1.6124	0.140984	11.4368	2.73888e-30	3.67969e-28	ENSG00000178105	Yes	Up
2245.03	3.15928	0.104644	30.1909	3.11955e-200	2.51467e-196	ENSG00000082175	Yes	Up
2317.3	1.34353	0.0793918	16.9228	3.05696e-64	1.49347e-61	ENSG00000150687	Yes	Up
22.1319	2.81992	0.539784	5.22417	1.74937e-07	2.96254e-06	ENSG00000166250	Yes	Up
43.3796	1.63647	0.340976	4.79937	1.59163e-06	2.27484e-05	ENSG00000238117	Yes	Up
76.2348	-1.24182	0.249785	-4.97154	6.64229e-07	1.02085e-05	ENSG00000135374	Yes	Down
148.071	1.5022	0.19948	7.53057	5.05174e-14	1.91789e-12	ENSG00000166833	Yes	Up
43.398	1.83536	0.416086	4.411	1.02893e-05	0.00012361	ENSG00000244242	Yes	Up
1690.71	1.42279	0.089078	15.9724	1.98909e-57	7.82148e-55	ENSG00000026508	Yes	Up
110.215	1.17623	0.201581	5.83502	5.37853e-09	1.12032e-07	ENSG00000066382	Yes	Up
2023.2	1.20615	0.0964711	12.5027	7.21137e-36	1.25013e-33	ENSG00000137502	Yes	Up
33.403	-1.26966	0.382637	-3.31818	0.000906048	0.0064011	ENSG00000171631	Yes	Down
174.177	-1.25018	0.182711	-6.84236	7.78979e-12	2.38306e-10	ENSG00000151715	Yes	Down
2708.16	1.02488	0.0681314	15.0427	3.85675e-51	1.11033e-48	ENSG00000172893	Yes	Up
1551.48	1.05661	0.0981649	10.7636	5.11385e-27	5.80602e-25	ENSG00000148488	Yes	Up
13.6758	3.96716	0.831598	4.77053	1.83744e-06	2.58717e-05	ENSG00000151224	Yes	Up
317.032	1.31118	0.136611	9.59789	8.15974e-22	6.48036e-20	ENSG00000072422	Yes	Up
98.1955	1.83787	0.224055	8.20276	2.34936e-16	1.15477e-14	ENSG00000196932	Yes	Up
995.79	2.00483	0.0974904	20.5643	5.72705e-94	5.43126e-91	ENSG00000156398	Yes	Up
114.145	1.09493	0.213259	5.13429	2.83206e-07	4.63538e-06	ENSG00000107518	Yes	Up
1067.43	1.01216	0.0956232	10.5849	3.50119e-26	3.6893e-24	ENSG00000138175	Yes	Up
332.804	4.3725	0.213714	20.4596	4.9387e-93	4.42343e-90	ENSG00000107562	Yes	Up
145.41	-1.00728	0.1988	-5.06677	4.04623e-07	6.49088e-06	ENSG00000187122	Yes	Down
94.6464	-1.37962	0.216306	-6.37812	1.79273e-10	4.69957e-09	ENSG00000205488	Yes	Down
70.5642	-2.23976	0.257044	-8.71351	2.94599e-18	1.72085e-16	ENSG00000287566	Yes	Down
13.3179	2.74837	0.666532	4.12338	3.73347e-05	0.000386335	ENSG00000166317	Yes	Up
727.795	1.02792	0.11952	8.60044	7.94102e-18	4.49211e-16	ENSG00000148840	Yes	Up
1188.98	1.87121	0.0966864	19.3534	1.90968e-83	1.39945e-80	ENSG00000108179	Yes	Up
54.9112	2.05788	0.367679	5.59693	2.18179e-08	4.16762e-07	ENSG00000138131	Yes	Up
730.703	1.19853	0.106782	11.2241	3.10553e-29	3.88119e-27	ENSG00000107815	Yes	Up
17.2056	2.62687	0.612977	4.28543	1.82385e-05	0.000205947	ENSG00000188100	Yes	Up
2137.88	2.20004	0.0831789	26.4495	3.70215e-154	9.94767e-151	ENSG00000165731	Yes	Up
55.7876	1.91638	0.329544	5.81524	6.05461e-09	1.25144e-07	ENSG00000111339	Yes	Up
187.983	1.25184	0.225474	5.55205	2.82341e-08	5.31143e-07	ENSG00000111341	Yes	Up
493.377	1.97359	0.127709	15.4539	7.10343e-54	2.24552e-51	ENSG00000134533	Yes	Up
910.403	-1.13011	0.0928028	-12.1776	4.09285e-34	6.4063e-32	ENSG00000050405	Yes	Down
1830.18	-1.11778	0.104404	-10.7063	9.50637e-27	1.0426e-24	ENSG00000049130	Yes	Down
1514.89	1.48926	0.106852	13.9376	3.74561e-44	8.38704e-42	ENSG00000188735	Yes	Up
31.5336	1.47655	0.411197	3.59086	0.000329588	0.00265415	ENSG00000089041	Yes	Up
619.729	1.55674	0.117467	13.2525	4.36288e-40	8.3736e-38	ENSG00000152137	Yes	Up
1335.3	1.01417	0.0843645	12.0213	2.74745e-33	4.13967e-31	ENSG00000152767	Yes	Up
116.297	-1.12705	0.225606	-4.99568	5.86298e-07	9.11505e-06	ENSG00000139832	Yes	Down
714.141	4.30553	0.170795	25.2087	3.21445e-140	6.47791e-137	ENSG00000214900	Yes	Up
22.5917	-1.51786	0.45694	-3.3218	0.000894391	0.00633205	ENSG00000259319	Yes	Down
233.762	-1.09697	0.157882	-6.94804	3.70409e-12	1.17554e-10	ENSG00000140022	Yes	Down
58.7273	-1.43666	0.287632	-4.99477	5.89064e-07	9.14921e-06	ENSG00000168398	Yes	Down
74.8242	1.44902	0.264369	5.48106	4.22778e-08	7.8076e-07	ENSG00000100490	Yes	Up
122.93	1.64661	0.203299	8.09942	5.52224e-16	2.62624e-14	ENSG00000177108	Yes	Up
6929.43	1.14448	0.0781402	14.6464	1.4197e-48	3.69168e-46	ENSG00000100644	Yes	Up
486.227	1.75479	0.130297	13.4676	2.42648e-41	4.82958e-39	ENSG00000248905	Yes	Up
496.031	1.29165	0.147325	8.7674	1.82847e-18	1.0918e-16	ENSG00000172575	Yes	Up
3324.52	2.17265	0.0765049	28.3989	2.08577e-177	6.72536e-174	ENSG00000074410	Yes	Up
1936.38	1.37655	0.0862069	15.968	2.13455e-57	8.19361e-55	ENSG00000187720	Yes	Up
389.967	1.02317	0.130703	7.8282	4.94908e-15	2.15065e-13	ENSG00000140284	Yes	Up
7607.18	2.67568	0.107809	24.8188	5.61466e-136	9.05195e-133	ENSG00000140465	Yes	Up
148.062	-1.12667	0.179458	-6.27815	3.42629e-10	8.61759e-09	ENSG00000174498	Yes	Down
57.2596	1.231	0.289554	4.25135	2.12484e-05	0.000234807	ENSG00000183578	Yes	Up
21.3714	1.6734	0.504883	3.31443	0.000918304	0.00646663	ENSG00000166819	Yes	Up
25.2751	1.61811	0.458986	3.5254	0.000422839	0.00331405	ENSG00000169783	Yes	Up
12.0064	3.0254	0.796076	3.80039	0.000144468	0.00128609	ENSG00000168447	Yes	Up
59.1717	-1.76096	0.313583	-5.61563	1.95845e-08	3.7633e-07	ENSG00000140859	Yes	Down
135.203	-1.28025	0.185626	-6.89694	5.31336e-12	1.65371e-10	ENSG00000171724	Yes	Down
241.217	-1.4387	0.162429	-8.85743	8.18823e-19	5.11669e-17	ENSG00000103196	Yes	Down
5100.83	2.68612	0.0924255	29.0626	1.06686e-185	4.29996e-182	ENSG00000103257	Yes	Up
127.611	-1.42924	0.222984	-6.40957	1.45928e-10	3.85048e-09	ENSG00000213937	Yes	Down
219.91	1.26078	0.166496	7.57243	3.66299e-14	1.42644e-12	ENSG00000090447	Yes	Up
166.326	1.02954	0.18989	5.42174	5.90222e-08	1.06677e-06	ENSG00000157350	Yes	Up
174.271	1.82079	0.197403	9.22369	2.87041e-20	1.97764e-18	ENSG00000140961	Yes	Up
83.9991	1.06372	0.250346	4.24902	2.14712e-05	0.00023677	ENSG00000154099	Yes	Up
191.185	1.24856	0.174953	7.13658	9.56842e-13	3.19383e-11	ENSG00000261373	Yes	Up
1589.67	-2.32345	0.210004	-11.0638	1.87894e-28	2.24387e-26	ENSG00000166509	Yes	Down
53.8429	2.12397	0.316632	6.70801	1.97294e-11	5.78322e-10	ENSG00000103184	Yes	Up
956.26	1.10843	0.0899543	12.3222	6.88131e-35	1.10941e-32	ENSG00000103404	Yes	Up
1409.85	-1.43684	0.0974782	-14.7402	3.55982e-49	9.56524e-47	ENSG00000135709	Yes	Down
372.297	-1.03651	0.156652	-6.61664	3.67459e-11	1.03933e-09	ENSG00000132359	Yes	Down
54.2716	1.27541	0.324199	3.93405	8.35278e-05	0.000789352	ENSG00000004660	Yes	Up
223.007	3.49989	0.212531	16.4677	6.26113e-61	2.72816e-58	ENSG00000142494	Yes	Up
157.132	-1.10609	0.18068	-6.12181	9.25183e-10	2.15858e-08	ENSG00000141738	Yes	Down
251.427	4.07462	0.242054	16.8336	1.38502e-63	6.37978e-61	ENSG00000171401	Yes	Up
51.2172	2.45702	0.36182	6.79073	1.11571e-11	3.36844e-10	ENSG00000069188	Yes	Up
2433.09	1.43762	0.0790887	18.1773	7.80978e-74	4.66331e-71	ENSG00000109062	Yes	Up
24.1282	1.85178	0.464161	3.98952	6.62073e-05	0.000642234	ENSG00000227036	Yes	Up
52.0111	1.7457	0.306907	5.68805	1.28497e-08	2.53256e-07	ENSG00000132386	Yes	Up
184.199	-1.06958	0.17913	-5.97097	2.35845e-09	5.16616e-08	ENSG00000125398	Yes	Down
2108.82	1.09766	0.0798991	13.7381	6.00533e-43	1.25738e-40	ENSG00000121057	Yes	Up
1269.89	2.18807	0.102818	21.2809	1.70655e-100	2.29275e-97	ENSG00000108352	Yes	Up
140.915	-1.22784	0.204956	-5.99072	2.0892e-09	4.61399e-08	ENSG00000108375	Yes	Down
133.684	1.06224	0.206702	5.139	2.76197e-07	4.52986e-06	ENSG00000125454	Yes	Up
18.4931	2.307	0.606766	3.80213	0.000143458	0.00127867	ENSG00000188176	Yes	Up
41.3461	1.51346	0.343002	4.41241	1.02227e-05	0.000122901	ENSG00000181856	Yes	Up
4644.78	1.57238	0.0876391	17.9415	5.5926e-72	3.22014e-69	ENSG00000168461	Yes	Up
193.111	-1.15552	0.184052	-6.27822	3.42469e-10	8.61759e-09	ENSG00000166510	Yes	Down
104.178	1.08922	0.221581	4.9157	8.84661e-07	1.33294e-05	ENSG00000171791	Yes	Up
212.07	2.20102	0.177411	12.4063	2.41598e-35	4.01551e-33	ENSG00000053747	Yes	Up
28.8137	2.82198	0.524228	5.38312	7.32038e-08	1.30697e-06	ENSG00000101463	Yes	Up
83.0942	1.89497	0.281874	6.72274	1.78337e-11	5.24662e-10	ENSG00000198959	Yes	Up
147.194	2.66476	0.23326	11.424	3.17201e-30	4.22637e-28	ENSG00000124215	Yes	Up
1527.09	1.05356	0.0853234	12.3479	5.00032e-35	8.14294e-33	ENSG00000118707	Yes	Up
73.557	1.06061	0.264897	4.00386	6.23175e-05	0.000607793	ENSG00000064205	Yes	Up
494.273	2.23744	0.156145	14.3292	1.43716e-46	3.45818e-44	ENSG00000134830	Yes	Up
34.4073	1.95595	0.386933	5.055	4.30384e-07	6.8496e-06	ENSG00000012124	Yes	Up
26.3411	2.40346	0.551307	4.35957	1.3032e-05	0.000152691	ENSG00000080031	Yes	Up
99.3916	1.43897	0.217847	6.60544	3.96349e-11	1.11129e-09	ENSG00000185761	Yes	Up
37.7151	1.50997	0.358465	4.21232	2.52761e-05	0.000273859	ENSG00000214456	Yes	Up
104.544	-1.14045	0.220938	-5.16187	2.44491e-07	4.03862e-06	ENSG00000268864	Yes	Down
130.796	-1.01952	0.241988	-4.21309	2.51897e-05	0.000273473	ENSG00000105523	Yes	Down
53.0529	-1.33593	0.318029	-4.20067	2.66125e-05	0.000286796	ENSG00000130433	Yes	Down
43.8607	1.14042	0.339559	3.35852	0.000783608	0.00566771	ENSG00000132000	Yes	Up
11835.8	1.29386	0.0822758	15.7259	1.00496e-55	3.37542e-53	ENSG00000100219	Yes	Up
48.0325	1.15154	0.307013	3.7508	0.000176275	0.00152873	ENSG00000100346	Yes	Up
42.9891	1.52348	0.358289	4.2521	2.11776e-05	0.000234335	ENSG00000185022	Yes	Up
97.9485	1.06975	0.248009	4.31337	1.60786e-05	0.000184761	ENSG00000100065	Yes	Up
17.5229	2.1126	0.584056	3.61713	0.000297893	0.00242925	ENSG00000128268	Yes	Up
186.487	2.28679	0.216264	10.5741	3.93005e-26	4.11431e-24	ENSG00000100003	Yes	Up
44.7739	-1.09437	0.313378	-3.49216	0.000479133	0.00368716	ENSG00000275993	Yes	Down
5309.3	1.14806	0.0777736	14.7615	2.59254e-49	7.08422e-47	ENSG00000180530	Yes	Up
92.765	1.47066	0.22418	6.56015	5.3754e-11	1.48904e-09	ENSG00000183036	Yes	Up
35.8967	2.06237	0.394046	5.23383	1.66029e-07	2.81464e-06	ENSG00000160183	Yes	Up
313.686	-1.06937	0.132608	-8.06412	7.37683e-16	3.48766e-14	ENSG00000159200	Yes	Down

## Sheet: Table S6
Table S6: Differentially exoressed genes after RES with an ERa binding site
baseMean	log2FoldChange	lfcSE	stat	pvalue	padj	Ensembl	Sig_test	Direction
82.6022	1.26405	0.267062	4.73317	2.21e-06	3.19e-05	ENSG00000162444	Yes	Up
123.094	2.18623	0.26492	8.25241	1.55e-16	8.4e-15	ENSG00000084628	Yes	Up
32.1895	1.62771	0.43239	3.76446	0.000166908	0.00153941	ENSG00000163873	Yes	Up
828.021	1.13386	0.111959	10.1275	4.17e-24	3.93e-22	ENSG00000157193	Yes	Up
12.0439	2.53154	0.679693	3.72453	0.000195678	0.00176834	ENSG00000186086	Yes	Up
455.346	1.26202	0.130501	9.67058	4.02e-22	3.34e-20	ENSG00000116774	Yes	Up
25.9826	-2.3923	0.679645	-3.51992	0.000431679	0.00354174	ENSG00000134258	Yes	Down
11796.6	1.20183	0.0992422	12.1101	9.34e-34	1.45e-31	ENSG00000085491	Yes	Up
45.757	1.54417	0.354132	4.36042	1.3e-05	0.000156884	ENSG00000241361	Yes	Up
59.796	2.92543	0.379712	7.70433	1.32e-14	6.02e-13	ENSG00000174827	Yes	Up
46.7519	1.12452	0.334816	3.35862	0.000783333	0.00592945	ENSG00000155367	Yes	Up
560.797	1.12627	0.123368	9.12935	6.89e-20	4.96e-18	ENSG00000239887	Yes	Up
376.218	1.09505	0.140553	7.79104	6.65e-15	3.14e-13	ENSG00000213062	Yes	Up
249.838	2.14828	0.17073	12.5829	2.62e-36	4.6e-34	ENSG00000121454	Yes	Up
28.2418	2.30378	0.483102	4.76872	1.85e-06	2.73e-05	ENSG00000163485	Yes	Up
101.816	-1.13155	0.272436	-4.15345	3.27e-05	0.000361885	ENSG00000198483	Yes	Down
62.3349	-1.78809	0.331733	-5.39015	7.04e-08	1.36e-06	ENSG00000186197	Yes	Down
474.743	1.28324	0.13447	9.54294	1.39e-21	1.1e-19	ENSG00000143476	Yes	Up
287.768	-2.36137	0.202448	-11.6641	1.94e-31	2.63e-29	ENSG00000092969	Yes	Down
73.3016	2.24944	0.306729	7.33365	2.24e-13	8.79e-12	ENSG00000287354	Yes	Up
9686.64	1.8015	0.0855099	21.0678	1.57e-98	2.53e-95	ENSG00000143126	Yes	Up
43.7864	-1.39343	0.378711	-3.6794	0.00023378	0.00206975	ENSG00000134245	Yes	Down
705.973	1.03025	0.112735	9.13874	6.32e-20	4.57e-18	ENSG00000177788	Yes	Up
112.297	-1.01791	0.244206	-4.16826	3.07e-05	0.000341745	ENSG00000117318	Yes	Down
490.507	-1.08691	0.127249	-8.54158	1.32e-17	7.91e-16	ENSG00000169242	Yes	Down
501.048	-2.09163	0.152866	-13.6828	1.29e-42	2.92e-40	ENSG00000158055	Yes	Down
19.8716	3.84005	0.722605	5.31417	1.07e-07	2e-06	ENSG00000244682	Yes	Up
15.2151	6.08295	1.30357	4.66636	3.07e-06	4.32e-05	ENSG00000072694	Yes	Up
472.901	1.31926	0.134216	9.82935	8.42e-23	7.46e-21	ENSG00000185090	Yes	Up
133.289	1.25984	0.218192	5.774	7.74e-09	1.79e-07	ENSG00000170075	Yes	Up
12.1977	2.54004	0.717118	3.54201	0.000397084	0.0032914	ENSG00000173212	Yes	Up
912.273	1.38474	0.0977404	14.1675	1.46e-45	3.67e-43	ENSG00000143412	Yes	Up
532.4	1.35486	0.127504	10.626	2.26e-26	2.38e-24	ENSG00000054277	Yes	Up
78.4389	1.85626	0.274027	6.77401	1.25e-11	4.12e-10	ENSG00000196427	Yes	Up
67.4804	-1.13675	0.286884	-3.96242	7.42e-05	0.000747611	ENSG00000203635	Yes	Down
891.486	-1.70256	0.122685	-13.8775	8.67e-44	2.03e-41	ENSG00000162981	Yes	Down
4405.32	3.52297	0.102663	34.316	4.54e-258	7.31e-254	ENSG00000196208	Yes	Up
698.057	1.19417	0.144393	8.27025	1.34e-16	7.36e-15	ENSG00000204792	Yes	Up
696.335	-1.09795	0.12641	-8.68564	3.77e-18	2.34e-16	ENSG00000116016	Yes	Down
2844.74	1.50961	0.0826836	18.2576	1.8e-74	1.32e-71	ENSG00000230836	Yes	Up
98.8148	-1.00652	0.26503	-3.79775	0.000146014	0.00136546	ENSG00000152284	Yes	Down
203.014	2.0565	0.219231	9.3805	6.57e-21	5.02e-19	ENSG00000143882	Yes	Up
677.147	-1.00354	0.118122	-8.4958	1.97e-17	1.16e-15	ENSG00000184731	Yes	Down
48.47	-2.45102	0.418582	-5.85553	4.76e-09	1.13e-07	ENSG00000115295	Yes	Down
50.7433	1.57616	0.36832	4.27931	1.87e-05	0.000220132	ENSG00000272711	Yes	Up
376.588	-1.22866	0.168884	-7.27518	3.46e-13	1.35e-11	ENSG00000068781	Yes	Down
236.943	2.00171	0.184414	10.8544	1.9e-27	2.08e-25	ENSG00000144354	Yes	Up
1286.5	-1.59921	0.0946175	-16.9019	4.36e-64	2.2e-61	ENSG00000115919	Yes	Down
16.909	2.36217	0.665172	3.55122	0.000383456	0.00319818	ENSG00000136542	Yes	Up
29.5507	-1.54163	0.461241	-3.34236	0.000830696	0.00624067	ENSG00000222035	Yes	Down
1122.29	-1.39963	0.104502	-13.3933	6.61e-41	1.37e-38	ENSG00000115221	Yes	Down
910.647	-1.05083	0.100765	-10.4285	1.84e-25	1.83e-23	ENSG00000130147	Yes	Down
243.28	-1.57371	0.211417	-7.44365	9.79e-14	4.04e-12	ENSG00000285155	Yes	Down
1534.03	1.01716	0.0887571	11.4601	2.09e-30	2.66e-28	ENSG00000125630	Yes	Up
735.851	-1.58141	0.122585	-12.9005	4.47e-38	8.79e-36	ENSG00000003436	Yes	Down
33.2091	-1.80058	0.431155	-4.17619	2.96e-05	0.000330963	ENSG00000236283	Yes	Down
70.924	-1.88184	0.307129	-6.12721	8.94e-10	2.34e-08	ENSG00000135926	Yes	Down
5853.88	-1.29132	0.0880854	-14.6599	1.17e-48	3.24e-46	ENSG00000128641	Yes	Down
29.6351	1.66643	0.444443	3.74947	0.000177207	0.00162234	ENSG00000162975	Yes	Up
44.9197	-1.40381	0.362642	-3.87106	0.000108364	0.00104339	ENSG00000172478	Yes	Down
702.406	-1.14951	0.129065	-8.90638	5.27e-19	3.56e-17	ENSG00000243244	Yes	Down
908.251	-2.1488	0.108681	-19.7717	5.22e-87	4.68e-84	ENSG00000115594	Yes	Down
66.8326	3.17498	0.35747	8.88178	6.58e-19	4.38e-17	ENSG00000115112	Yes	Up
13.8138	5.49825	1.21173	4.53752	5.69e-06	7.5e-05	ENSG00000115155	Yes	Up
95.8947	-1.17555	0.250158	-4.69923	2.61e-06	3.73e-05	ENSG00000197872	Yes	Down
285.193	-1.1008	0.173401	-6.34832	2.18e-10	6.24e-09	ENSG00000150556	Yes	Down
14.7125	-3.31065	0.77684	-4.26169	2.03e-05	0.000236687	ENSG00000286081	Yes	Down
596.375	-1.20002	0.118496	-10.1271	4.19e-24	3.93e-22	ENSG00000030419	Yes	Down
895.363	1.01526	0.128972	7.87198	3.49e-15	1.68e-13	ENSG00000093167	Yes	Up
51.3211	-1.47775	0.363314	-4.06742	4.75e-05	0.000505198	ENSG00000114541	Yes	Down
99.141	1.52447	0.243228	6.26765	3.67e-10	1.02e-08	ENSG00000173706	Yes	Up
33.5132	-2.16614	0.466026	-4.64811	3.35e-06	4.68e-05	ENSG00000014257	Yes	Down
34.8745	-2.91544	0.481347	-6.05684	1.39e-09	3.54e-08	ENSG00000240216	Yes	Down
76.2923	-3.07299	0.338647	-9.07433	1.14e-19	8.12e-18	ENSG00000244468	Yes	Down
911.71	1.12927	0.109746	10.2899	7.83e-25	7.6e-23	ENSG00000181788	Yes	Up
2060.85	1.67112	0.104267	16.0273	8.23e-58	3.32e-55	ENSG00000163659	Yes	Up
42.8276	-2.2804	0.461854	-4.9375	7.91e-07	1.25e-05	ENSG00000176597	Yes	Down
40.0456	3.83678	0.469306	8.17544	2.95e-16	1.54e-14	ENSG00000244265	Yes	Up
3588.05	-1.03191	0.0870357	-11.8562	2e-32	2.9e-30	ENSG00000114770	Yes	Down
13.2714	2.57291	0.686357	3.74864	0.000177796	0.00162588	ENSG00000214145	Yes	Up
113.172	-1.19919	0.238173	-5.03493	4.78e-07	7.97e-06	ENSG00000182580	Yes	Down
360.779	-1.75044	0.152878	-11.4499	2.35e-30	2.96e-28	ENSG00000163898	Yes	Down
238.205	1.55543	0.179105	8.68447	3.81e-18	2.36e-16	ENSG00000180834	Yes	Up
700.351	1.1233	0.116081	9.67687	3.78e-22	3.16e-20	ENSG00000144749	Yes	Up
103.751	-1.49787	0.255367	-5.86558	4.48e-09	1.07e-07	ENSG00000173175	Yes	Down
97.4983	-1.06838	0.252926	-4.2241	2.4e-05	0.000275276	ENSG00000073282	Yes	Down
123.603	1.06595	0.218937	4.86875	1.12e-06	1.72e-05	ENSG00000187098	Yes	Up
294.774	-1.29242	0.168144	-7.68639	1.51e-14	6.87e-13	ENSG00000196549	Yes	Down
177.958	1.05432	0.192754	5.4698	4.51e-08	8.98e-07	ENSG00000012171	Yes	Up
91.8368	-1.34188	0.247339	-5.42525	5.79e-08	1.13e-06	ENSG00000180914	Yes	Down
333.508	2.39516	0.156911	15.2645	1.32e-52	4.25e-50	ENSG00000056736	Yes	Up
9432.73	1.05497	0.0703381	14.9986	7.5e-51	2.2e-48	ENSG00000136068	Yes	Up
147.231	-1.05239	0.214861	-4.89799	9.68e-07	1.5e-05	ENSG00000160145	Yes	Down
76.5873	-1.11484	0.279649	-3.98658	6.7e-05	0.000685299	ENSG00000138271	Yes	Down
87.7909	1.34972	0.258355	5.22429	1.75e-07	3.19e-06	ENSG00000251669	Yes	Up
119.796	-1.87781	0.236847	-7.92838	2.22e-15	1.08e-13	ENSG00000169851	Yes	Down
396.189	1.27809	0.145801	8.76601	1.85e-18	1.2e-16	ENSG00000170153	Yes	Up
25.3195	-2.72294	0.568687	-4.78812	1.68e-06	2.51e-05	ENSG00000185477	Yes	Down
304.507	2.52483	0.165802	15.228	2.31e-52	7.29e-50	ENSG00000109321	Yes	Up
25.4001	-2.53843	0.550921	-4.60761	4.07e-06	5.59e-05	ENSG00000170509	Yes	Down
87.0721	1.16726	0.26531	4.39961	1.08e-05	0.000134491	ENSG00000163995	Yes	Up
492.915	1.9835	0.143709	13.8022	2.47e-43	5.69e-41	ENSG00000145365	Yes	Up
965.594	-1.06217	0.118032	-8.99894	2.28e-19	1.56e-17	ENSG00000138772	Yes	Down
286.229	-1.10984	0.158661	-6.99499	2.65e-12	9.38e-11	ENSG00000145569	Yes	Down
88.6569	-1.82553	0.283569	-6.43768	1.21e-10	3.6e-09	ENSG00000164236	Yes	Down
308.906	1.31133	0.155938	8.40933	4.12e-17	2.39e-15	ENSG00000154122	Yes	Up
52.4322	-1.32235	0.343929	-3.84483	0.000120637	0.00115016	ENSG00000112964	Yes	Down
48.7247	-1.1727	0.332836	-3.52336	0.000426116	0.00350145	ENSG00000145526	Yes	Down
49.8685	2.06276	0.419218	4.92049	8.63e-07	1.35e-05	ENSG00000038427	Yes	Up
62.2511	-1.86763	0.342133	-5.4588	4.79e-08	9.53e-07	ENSG00000153071	Yes	Down
1137.66	-1.05392	0.115157	-9.15202	5.59e-20	4.06e-18	ENSG00000176788	Yes	Down
298.036	1.22296	0.152663	8.01089	1.14e-15	5.67e-14	ENSG00000064652	Yes	Up
1180.59	-1.38092	0.104215	-13.2507	4.47e-40	9.01e-38	ENSG00000113532	Yes	Down
668.559	-1.37941	0.131746	-10.4702	1.18e-25	1.2e-23	ENSG00000145911	Yes	Down
64.5925	1.80253	0.331938	5.43033	5.62e-08	1.1e-06	ENSG00000156463	Yes	Up
172.413	-1.46149	0.19404	-7.53188	5e-14	2.13e-12	ENSG00000183111	Yes	Down
67.8196	-1.59543	0.325934	-4.89495	9.83e-07	1.52e-05	ENSG00000169247	Yes	Down
1273.64	1.40843	0.0901114	15.6299	4.56e-55	1.6e-52	ENSG00000113645	Yes	Up
993.078	1.18603	0.116854	10.1497	3.32e-24	3.15e-22	ENSG00000197375	Yes	Up
673.302	-1.24204	0.150766	-8.23822	1.75e-16	9.43e-15	ENSG00000171617	Yes	Down
14150.8	1.6577	0.0764431	21.6854	2.82e-104	5.67e-101	ENSG00000113739	Yes	Up
2423.9	-1.10727	0.0917098	-12.0736	1.46e-33	2.23e-31	ENSG00000145632	Yes	Down
334.747	-1.72225	0.187716	-9.17477	4.53e-20	3.32e-18	ENSG00000063438	Yes	Down
47.0306	2.35843	0.410235	5.74896	8.98e-09	2.06e-07	ENSG00000153162	Yes	Up
636.538	1.12563	0.119606	9.41117	4.91e-21	3.77e-19	ENSG00000197977	Yes	Up
68.5659	-1.635	0.308684	-5.29667	1.18e-07	2.2e-06	ENSG00000168405	Yes	Down
294.003	2.7568	0.196369	14.0389	9.02e-45	2.17e-42	ENSG00000112183	Yes	Up
50.9363	1.39886	0.378223	3.69852	0.000216863	0.00194129	ENSG00000234261	Yes	Up
327.534	1.44355	0.151276	9.54251	1.39e-21	1.1e-19	ENSG00000054598	Yes	Up
814.645	1.34163	0.137977	9.72361	2.39e-22	2.05e-20	ENSG00000172197	Yes	Up
1059.63	4.91421	0.170232	28.8677	3.04e-183	1.23e-179	ENSG00000249346	Yes	Up
102.202	1.5739	0.25473	6.17872	6.46e-10	1.73e-08	ENSG00000164626	Yes	Up
336.836	1.79379	0.170419	10.5258	6.57e-26	6.84e-24	ENSG00000137193	Yes	Up
477.235	1.6092	0.126575	12.7134	4.98e-37	9.23e-35	ENSG00000197261	Yes	Up
499.038	-1.02508	0.119034	-8.61169	7.2e-18	4.38e-16	ENSG00000124496	Yes	Down
2805.27	1.72915	0.0897852	19.2587	1.19e-82	1.01e-79	ENSG00000111907	Yes	Up
18.615	1.96166	0.596696	3.28754	0.00101067	0.00741645	ENSG00000124749	Yes	Up
1413.97	-1.07444	0.123201	-8.72103	2.76e-18	1.74e-16	ENSG00000172461	Yes	Down
1506.62	1.86657	0.118161	15.7969	3.27e-56	1.26e-53	ENSG00000135549	Yes	Up
632.54	1.21235	0.118891	10.1972	2.04e-24	1.96e-22	ENSG00000111816	Yes	Up
39.7339	1.88362	0.378069	4.98221	6.29e-07	1.02e-05	ENSG00000112562	Yes	Up
385.174	-1.3619	0.146958	-9.26727	1.91e-20	1.43e-18	ENSG00000137393	Yes	Down
1747.22	-1.22664	0.0897057	-13.674	1.45e-42	3.25e-40	ENSG00000112297	Yes	Down
74.3576	-1.36601	0.28761	-4.74953	2.04e-06	2.97e-05	ENSG00000111846	Yes	Down
994.811	2.27679	0.128088	17.7752	1.1e-70	6.34e-68	ENSG00000118513	Yes	Up
4726.36	1.39897	0.0698802	20.0195	3.72e-89	3.53e-86	ENSG00000111799	Yes	Up
1000.77	-1.15994	0.0984496	-11.782	4.83e-32	6.83e-30	ENSG00000197594	Yes	Down
238.439	2.57	0.190739	13.4739	2.23e-41	4.79e-39	ENSG00000118515	Yes	Up
96.8045	-1.4298	0.260336	-5.49211	3.97e-08	8.03e-07	ENSG00000135318	Yes	Down
24.8987	2.03904	0.525582	3.87958	0.000104636	0.00101379	ENSG00000122679	Yes	Up
13.8158	3.12629	0.771579	4.0518	5.08e-05	0.000536255	ENSG00000002746	Yes	Up
670.025	-1.28484	0.147015	-8.73949	2.34e-18	1.49e-16	ENSG00000136205	Yes	Down
2249.99	1.63258	0.100552	16.2361	2.8e-59	1.22e-56	ENSG00000164742	Yes	Up
3863.66	1.25746	0.069113	18.1943	5.73e-74	4.01e-71	ENSG00000128567	Yes	Up
158.237	-1.82066	0.22352	-8.14541	3.78e-16	1.96e-14	ENSG00000105929	Yes	Down
21.6804	1.82302	0.549142	3.31977	0.000900925	0.00671818	ENSG00000185055	Yes	Up
12.1841	2.31611	0.722774	3.20447	0.00135313	0.00948897	ENSG00000239911	Yes	Up
73.1278	-2.30373	0.3353	-6.87064	6.39e-12	2.18e-10	ENSG00000231419	Yes	Down
1753.67	-1.3265	0.0892215	-14.8675	5.35e-50	1.51e-47	ENSG00000105810	Yes	Down
168.47	1.95013	0.203224	9.59598	8.31e-22	6.77e-20	ENSG00000004948	Yes	Up
30.3851	1.80327	0.523045	3.44764	0.000565503	0.00446476	ENSG00000287672	Yes	Up
88.9311	1.72287	0.269614	6.39013	1.66e-10	4.87e-09	ENSG00000224903	Yes	Up
1118.08	2.57163	0.119628	21.4969	1.66e-102	2.98e-99	ENSG00000174945	Yes	Up
3681.75	1.10004	0.0878403	12.5232	5.57e-36	9.56e-34	ENSG00000147041	Yes	Up
182.443	1.42095	0.222527	6.3855	1.71e-10	5.01e-09	ENSG00000259977	Yes	Up
1140.41	-1.29279	0.103047	-12.5457	4.2e-36	7.28e-34	ENSG00000008086	Yes	Down
121.068	1.60321	0.233226	6.87406	6.24e-12	2.14e-10	ENSG00000179542	Yes	Up
2371.44	1.16366	0.0915856	12.7057	5.5e-37	9.95e-35	ENSG00000147394	Yes	Up
42.5806	2.68728	0.412914	6.50808	7.61e-11	2.3e-09	ENSG00000170965	Yes	Up
156.24	-1.08452	0.19642	-5.52146	3.36e-08	6.92e-07	ENSG00000204131	Yes	Down
818.598	-1.03533	0.118327	-8.74976	2.14e-18	1.37e-16	ENSG00000189221	Yes	Down
488.949	1.74821	0.12071	14.4828	1.56e-47	4.11e-45	ENSG00000102362	Yes	Up
109.622	3.74445	0.303189	12.3502	4.86e-35	7.99e-33	ENSG00000147256	Yes	Up
463.391	1.2658	0.139718	9.05964	1.31e-19	9.25e-18	ENSG00000102393	Yes	Up
2444.32	2.10147	0.101133	20.7792	6.68e-96	8.28e-93	ENSG00000157600	Yes	Up
591.616	-1.12693	0.124527	-9.04967	1.43e-19	1.01e-17	ENSG00000157514	Yes	Down
133.114	1.57544	0.241848	6.51419	7.31e-11	2.21e-09	ENSG00000013619	Yes	Up
66.176	-1.41109	0.303774	-4.64518	3.4e-06	4.75e-05	ENSG00000147408	Yes	Down
52.9397	3.42722	0.442103	7.7521	9.04e-15	4.22e-13	ENSG00000253125	Yes	Up
281.54	3.31573	0.200061	16.5736	1.08e-61	5.13e-59	ENSG00000179388	Yes	Up
1370.61	-1.21328	0.0954607	-12.7097	5.22e-37	9.57e-35	ENSG00000156011	Yes	Down
781.233	1.36337	0.129579	10.5215	6.87e-26	7.1e-24	ENSG00000159167	Yes	Up
71.0587	-1.86879	0.368191	-5.0756	3.86e-07	6.56e-06	ENSG00000164683	Yes	Down
59.1111	2.02134	0.365868	5.52479	3.3e-08	6.8e-07	ENSG00000132554	Yes	Up
34.2406	-2.54938	0.477669	-5.33714	9.44e-08	1.79e-06	ENSG00000147689	Yes	Down
16.3958	3.04491	0.689352	4.41707	1e-05	0.000125136	ENSG00000254290	Yes	Up
759.059	1.76276	0.124153	14.1983	9.39e-46	2.4e-43	ENSG00000155792	Yes	Up
94.0046	1.35921	0.261924	5.18933	2.11e-07	3.78e-06	ENSG00000285791	Yes	Up
66.614	-1.14074	0.309025	-3.69142	0.000223005	0.00198525	ENSG00000205038	Yes	Down
4309.49	-1.15724	0.0761735	-15.1921	3.99e-52	1.21e-49	ENSG00000008513	Yes	Down
115.046	-2.34883	0.267563	-8.7786	1.66e-18	1.08e-16	ENSG00000167653	Yes	Down
295.265	1.19428	0.15675	7.61904	2.56e-14	1.13e-12	ENSG00000154328	Yes	Up
415.791	-1.16758	0.140696	-8.29858	1.05e-16	5.84e-15	ENSG00000104419	Yes	Down
44.0016	-1.68636	0.426434	-3.95456	7.67e-05	0.000767343	ENSG00000214814	Yes	Down
3853.84	-1.36157	0.0828442	-16.4353	1.07e-60	4.79e-58	ENSG00000164938	Yes	Down
530.913	2.4006	0.139228	17.2421	1.28e-66	6.89e-64	ENSG00000104205	Yes	Up
334.256	1.16629	0.141745	8.22812	1.9e-16	1.02e-14	ENSG00000168453	Yes	Up
62.5872	1.04063	0.310829	3.34793	0.000814173	0.00614518	ENSG00000173295	Yes	Up
1009.59	2.75341	0.153871	17.8942	1.31e-71	8.11e-69	ENSG00000185697	Yes	Up
39.1675	1.28288	0.387413	3.31141	0.000928261	0.00689333	ENSG00000106688	Yes	Up
166.055	-1.60293	0.194078	-8.25917	1.47e-16	7.99e-15	ENSG00000176399	Yes	Down
1200.65	1.15903	0.111566	10.3887	2.79e-25	2.73e-23	ENSG00000165271	Yes	Up
153.269	1.69689	0.203272	8.34786	6.95e-17	3.93e-15	ENSG00000130045	Yes	Up
797.847	-1.53293	0.112765	-13.5941	4.34e-42	9.59e-40	ENSG00000213694	Yes	Down
62.172	-1.84483	0.346365	-5.32627	1e-07	1.89e-06	ENSG00000196730	Yes	Down
919.21	1.01331	0.107212	9.45144	3.34e-21	2.58e-19	ENSG00000136826	Yes	Up
169.718	2.78599	0.233046	11.9547	6.14e-33	9.08e-31	ENSG00000148344	Yes	Up
230.538	1.28469	0.18071	7.10915	1.17e-12	4.29e-11	ENSG00000107014	Yes	Up
753.574	1.09378	0.116631	9.37815	6.71e-21	5.11e-19	ENSG00000096968	Yes	Up
56.6743	-1.56314	0.404151	-3.86771	0.000109862	0.00105491	ENSG00000233198	Yes	Down
193.866	1.14377	0.178189	6.41885	1.37e-10	4.06e-09	ENSG00000130558	Yes	Up
5299.56	1.0907	0.0944695	11.5455	7.77e-31	1.02e-28	ENSG00000167106	Yes	Up
88.8504	-1.28033	0.282487	-4.53234	5.83e-06	7.65e-05	ENSG00000283526	Yes	Down
163.24	1.59763	0.209337	7.63184	2.31e-14	1.03e-12	ENSG00000226562	Yes	Up
310.644	-1.51411	0.152717	-9.9145	3.6e-23	3.26e-21	ENSG00000165029	Yes	Down
97.2281	1.09309	0.254336	4.29782	1.72e-05	0.000203574	ENSG00000136883	Yes	Up
270.754	1.21538	0.163342	7.44071	1e-13	4.12e-12	ENSG00000110104	Yes	Up
669.411	1.36211	0.113337	12.0182	2.85e-33	4.34e-31	ENSG00000033327	Yes	Up
100.01	2.24868	0.330197	6.8101	9.75e-12	3.26e-10	ENSG00000023445	Yes	Up
501.9	1.40779	0.158293	8.89356	5.92e-19	3.96e-17	ENSG00000178105	Yes	Up
2245.03	3.49109	0.117063	29.8222	2.01e-195	1.08e-191	ENSG00000082175	Yes	Up
2317.3	1.47923	0.0890558	16.6102	5.88e-62	2.87e-59	ENSG00000150687	Yes	Up
22.1319	2.66294	0.585315	4.54958	5.38e-06	7.11e-05	ENSG00000166250	Yes	Up
22.2371	-1.76121	0.532458	-3.3077	0.000940666	0.0069694	ENSG00000287906	Yes	Down
76.2348	-1.7441	0.30661	-5.68831	1.28e-08	2.86e-07	ENSG00000135374	Yes	Down
148.071	2.09087	0.21605	9.67772	3.75e-22	3.15e-20	ENSG00000166833	Yes	Up
43.398	2.26795	0.459904	4.93136	8.17e-07	1.29e-05	ENSG00000244242	Yes	Up
1690.71	1.2783	0.100028	12.7794	2.14e-37	4.1e-35	ENSG00000026508	Yes	Up
110.215	1.27491	0.226598	5.62632	1.84e-08	4.01e-07	ENSG00000066382	Yes	Up
437.438	1.00552	0.136459	7.36865	1.72e-13	6.88e-12	ENSG00000165490	Yes	Up
2023.2	1.06344	0.108588	9.7933	1.2e-22	1.04e-20	ENSG00000137502	Yes	Up
33.403	-2.362	0.525375	-4.49584	6.93e-06	8.99e-05	ENSG00000171631	Yes	Down
154.894	-1.04021	0.209	-4.97711	6.45e-07	1.04e-05	ENSG00000149260	Yes	Down
221.982	1.50412	0.204999	7.3372	2.18e-13	8.6e-12	ENSG00000176485	Yes	Up
218.918	1.18643	0.193637	6.12706	8.95e-10	2.34e-08	ENSG00000196371	Yes	Up
503.423	1.06299	0.131127	8.10657	5.21e-16	2.68e-14	ENSG00000133816	Yes	Up
1551.48	1.23807	0.109961	11.2592	2.09e-29	2.46e-27	ENSG00000148488	Yes	Up
376.784	-1.0797	0.139313	-7.75017	9.18e-15	4.28e-13	ENSG00000120549	Yes	Down
76.8118	-1.35364	0.302333	-4.47733	7.56e-06	9.73e-05	ENSG00000227121	Yes	Down
4857.94	-1.18617	0.0754423	-15.7228	1.05e-55	3.96e-53	ENSG00000099250	Yes	Down
4867.67	-1.10927	0.0722928	-15.3441	3.88e-53	1.28e-50	ENSG00000151150	Yes	Down
13.6758	3.6896	0.893632	4.12877	3.65e-05	0.000397663	ENSG00000151224	Yes	Up
317.032	1.14796	0.154394	7.43528	1.04e-13	4.27e-12	ENSG00000072422	Yes	Up
98.1955	1.87284	0.249524	7.50566	6.11e-14	2.56e-12	ENSG00000196932	Yes	Up
995.79	2.27482	0.108495	20.9671	1.31e-97	1.92e-94	ENSG00000156398	Yes	Up
114.145	1.04674	0.239885	4.36352	1.28e-05	0.000155029	ENSG00000107518	Yes	Up
30.3726	2.02994	0.451876	4.49225	7.05e-06	9.11e-05	ENSG00000043591	Yes	Up
48.0301	1.21207	0.358911	3.37709	0.000732577	0.00560808	ENSG00000165816	Yes	Up
332.804	4.62645	0.228108	20.2819	1.86e-91	2e-88	ENSG00000107562	Yes	Up
84.9715	1.23098	0.270423	4.55206	5.31e-06	7.04e-05	ENSG00000148677	Yes	Up
145.41	-1.15584	0.229719	-5.03153	4.87e-07	8.1e-06	ENSG00000187122	Yes	Down
94.6464	-1.36735	0.24737	-5.52757	3.25e-08	6.7e-07	ENSG00000205488	Yes	Down
70.5642	-2.00258	0.289364	-6.92064	4.5e-12	1.56e-10	ENSG00000287566	Yes	Down
411.266	1.04763	0.146652	7.14366	9.09e-13	3.37e-11	ENSG00000196372	Yes	Up
13.3179	2.56623	0.75007	3.42133	0.000623167	0.00484879	ENSG00000166317	Yes	Up
1188.98	2.19515	0.106799	20.5541	7.07e-94	8.15e-91	ENSG00000108179	Yes	Up
54.9112	3.04566	0.393363	7.74262	9.74e-15	4.52e-13	ENSG00000138131	Yes	Up
1174.53	-1.24489	0.119203	-10.4434	1.57e-25	1.57e-23	ENSG00000150347	Yes	Down
730.703	1.13107	0.118672	9.53108	1.56e-21	1.22e-19	ENSG00000107815	Yes	Up
17.2056	2.79987	0.667338	4.19558	2.72e-05	0.000307229	ENSG00000188100	Yes	Up
2137.88	2.79062	0.0926384	30.1238	2.36e-199	1.9e-195	ENSG00000165731	Yes	Up
55.7876	2.02396	0.366809	5.51776	3.43e-08	7.06e-07	ENSG00000111339	Yes	Up
187.983	1.5077	0.249986	6.03113	1.63e-09	4.13e-08	ENSG00000111341	Yes	Up
493.377	1.76031	0.14242	12.36	4.3e-35	7.21e-33	ENSG00000134533	Yes	Up
141.557	-1.27045	0.215031	-5.90824	3.46e-09	8.36e-08	ENSG00000246985	Yes	Down
1830.18	-1.45586	0.118414	-12.2946	9.68e-35	1.56e-32	ENSG00000049130	Yes	Down
69.007	-1.3282	0.301023	-4.41227	1.02e-05	0.00012784	ENSG00000136040	Yes	Down
1372.78	-1.32129	0.0918231	-14.3895	6.02e-47	1.57e-44	ENSG00000136048	Yes	Down
1514.89	1.36545	0.119617	11.4152	3.51e-30	4.39e-28	ENSG00000188735	Yes	Up
31.5336	2.22514	0.469652	4.73785	2.16e-06	3.13e-05	ENSG00000089041	Yes	Up
619.729	1.82272	0.130578	13.9588	2.78e-44	6.59e-42	ENSG00000152137	Yes	Up
28.6069	1.76591	0.453613	3.89298	9.9e-05	0.000963425	ENSG00000110799	Yes	Up
2725.76	1.18586	0.0882928	13.431	3.98e-41	8.45e-39	ENSG00000139116	Yes	Up
208.44	-1.44827	0.240575	-6.02004	1.74e-09	4.37e-08	ENSG00000172602	Yes	Down
41.8075	-1.65073	0.37864	-4.35963	1.3e-05	0.000157332	ENSG00000069431	Yes	Down
443.795	-1.31654	0.14261	-9.23172	2.66e-20	1.97e-18	ENSG00000102547	Yes	Down
1244.66	-1.45396	0.127554	-11.3988	4.24e-30	5.22e-28	ENSG00000136153	Yes	Down
208.982	1.13344	0.217872	5.20231	1.97e-07	3.55e-06	ENSG00000185950	Yes	Up
1335.3	1.06069	0.0944775	11.2269	3.01e-29	3.49e-27	ENSG00000152767	Yes	Up
170.479	1.86514	0.203661	9.15805	5.28e-20	3.85e-18	ENSG00000102445	Yes	Up
92.3015	-1.72336	0.30146	-5.71671	1.09e-08	2.45e-07	ENSG00000275880	Yes	Down
1447.33	-1.04249	0.0969583	-10.7519	5.81e-27	6.24e-25	ENSG00000172915	Yes	Down
243.438	1.30914	0.207787	6.3004	2.97e-10	8.32e-09	ENSG00000277159	Yes	Up
1163.83	1.05784	0.105789	9.99951	1.53e-23	1.4e-21	ENSG00000068650	Yes	Up
146.989	-1.11742	0.209739	-5.32768	9.95e-08	1.88e-06	ENSG00000118922	Yes	Down
714.141	4.57268	0.188286	24.2859	2.77e-130	6.37e-127	ENSG00000214900	Yes	Up
4783.82	1.50497	0.438805	3.4297	0.000604248	0.00472668	ENSG00000282885	Yes	Up
224.785	-1.2472	0.174695	-7.1393	9.38e-13	3.47e-11	ENSG00000129521	Yes	Down
195.78	1.36356	0.188446	7.23581	4.63e-13	1.78e-11	ENSG00000170345	Yes	Up
86.3623	1.10109	0.281709	3.90861	9.28e-05	0.000910324	ENSG00000188488	Yes	Up
233.762	-1.00784	0.176072	-5.72406	1.04e-08	2.36e-07	ENSG00000140022	Yes	Down
1395.25	1.05315	0.089185	11.8086	3.52e-32	5.07e-30	ENSG00000054690	Yes	Up
210.679	1.14085	0.183645	6.21227	5.22e-10	1.41e-08	ENSG00000198807	Yes	Up
58.7273	-1.15104	0.317564	-3.62458	0.000289435	0.00248868	ENSG00000168398	Yes	Down
122.93	1.82244	0.22796	7.99455	1.3e-15	6.39e-14	ENSG00000177108	Yes	Up
315.18	1.30431	0.146164	8.92362	4.51e-19	3.07e-17	ENSG00000198133	Yes	Up
129.703	1.45658	0.234381	6.2146	5.15e-10	1.4e-08	ENSG00000176438	Yes	Up
20.1086	1.91486	0.538823	3.55379	0.000379722	0.0031736	ENSG00000275835	Yes	Up
936.475	-1.97635	0.126082	-15.6752	2.24e-55	8.01e-53	ENSG00000104081	Yes	Down
486.227	2.09835	0.144033	14.5686	4.45e-48	1.22e-45	ENSG00000248905	Yes	Up
496.031	1.09233	0.166369	6.56574	5.18e-11	1.59e-09	ENSG00000172575	Yes	Up
3324.52	2.29342	0.0852063	26.9161	1.42e-159	4.59e-156	ENSG00000074410	Yes	Up
299.106	1.04069	0.150988	6.89253	5.48e-12	1.88e-10	ENSG00000075131	Yes	Up
1936.38	1.68857	0.096534	17.4919	1.65e-68	9.18e-66	ENSG00000187720	Yes	Up
7607.18	-1.51522	0.172182	-8.8001	1.37e-18	9.03e-17	ENSG00000140465	Yes	Down
148.062	-1.14064	0.202024	-5.64606	1.64e-08	3.6e-07	ENSG00000174498	Yes	Down
57.2596	1.42278	0.323476	4.39842	1.09e-05	0.000135122	ENSG00000183578	Yes	Up
525.249	1.28948	0.127908	10.0813	6.69e-24	6.23e-22	ENSG00000181026	Yes	Up
694.295	-1.24064	0.14095	-8.80198	1.34e-18	8.92e-17	ENSG00000184254	Yes	Down
4964.78	1.16958	0.0760099	15.3872	1.99e-53	6.7e-51	ENSG00000140526	Yes	Up
98.7909	1.27392	0.274812	4.63561	3.56e-06	4.94e-05	ENSG00000172183	Yes	Up
12.0064	3.34667	0.852224	3.92698	8.6e-05	0.000850791	ENSG00000168447	Yes	Up
59.1717	-1.47389	0.358012	-4.11688	3.84e-05	0.000417211	ENSG00000140859	Yes	Down
135.203	-1.57176	0.219308	-7.1669	7.67e-13	2.87e-11	ENSG00000171724	Yes	Down
241.217	-1.36787	0.181662	-7.52974	5.08e-14	2.16e-12	ENSG00000103196	Yes	Down
5100.83	1.87079	0.103207	18.1265	1.97e-73	1.32e-70	ENSG00000103257	Yes	Up
1423.84	-1.10769	0.0912795	-12.1351	6.88e-34	1.08e-31	ENSG00000166446	Yes	Down
127.611	-1.12451	0.245663	-4.57744	4.71e-06	6.35e-05	ENSG00000213937	Yes	Down
219.91	1.29234	0.183985	7.02417	2.15e-12	7.71e-11	ENSG00000090447	Yes	Up
2832.31	-1.0304	0.091401	-11.2734	1.78e-29	2.11e-27	ENSG00000153786	Yes	Down
166.326	1.6334	0.21022	7.76997	7.85e-15	3.69e-13	ENSG00000157350	Yes	Up
174.271	1.81951	0.220454	8.25347	1.54e-16	8.35e-15	ENSG00000140961	Yes	Up
83.9991	1.21273	0.279692	4.33593	1.45e-05	0.000173851	ENSG00000154099	Yes	Up
2254.77	1.04428	0.0872813	11.9645	5.45e-33	8.21e-31	ENSG00000103365	Yes	Up
1589.67	-2.8043	0.237976	-11.784	4.72e-32	6.74e-30	ENSG00000166509	Yes	Down
53.8429	2.54025	0.358189	7.09191	1.32e-12	4.84e-11	ENSG00000103184	Yes	Up
956.26	1.26581	0.100492	12.5961	2.22e-36	3.93e-34	ENSG00000103404	Yes	Up
1409.85	-1.2478	0.109352	-11.4109	3.69e-30	4.57e-28	ENSG00000135709	Yes	Down
54.2716	1.29305	0.360668	3.58514	0.0003369	0.00284819	ENSG00000004660	Yes	Up
223.007	3.68417	0.229837	16.0295	7.95e-58	3.29e-55	ENSG00000142494	Yes	Up
157.132	-1.27442	0.210133	-6.06485	1.32e-09	3.39e-08	ENSG00000141738	Yes	Down
256.421	1.29525	0.185841	6.96964	3.18e-12	1.12e-10	ENSG00000171346	Yes	Up
251.427	4.2871	0.260734	16.4424	9.5e-61	4.38e-58	ENSG00000171401	Yes	Up
70.6162	-1.15296	0.299664	-3.8475	0.000119328	0.00113902	ENSG00000108984	Yes	Down
51.2172	2.87935	0.391729	7.35035	1.98e-13	7.87e-12	ENSG00000069188	Yes	Up
2433.09	1.50513	0.0885603	16.9955	8.87e-65	4.61e-62	ENSG00000109062	Yes	Up
63.5365	1.06326	0.297675	3.57188	0.000354431	0.00297456	ENSG00000263069	Yes	Up
32.4119	-2.01096	0.454017	-4.42927	9.46e-06	0.00011872	ENSG00000267259	Yes	Down
52.0111	1.77227	0.345833	5.12464	2.98e-07	5.18e-06	ENSG00000132386	Yes	Up
47.9876	2.83596	0.428011	6.62589	3.45e-11	1.09e-09	ENSG00000182575	Yes	Up
139.576	1.27116	0.224489	5.66246	1.49e-08	3.28e-07	ENSG00000161958	Yes	Up
67.6243	1.1216	0.310612	3.61095	0.000305077	0.00260235	ENSG00000132481	Yes	Up
2108.82	1.101	0.089235	12.3382	5.64e-35	9.19e-33	ENSG00000121057	Yes	Up
1269.89	2.39656	0.115234	20.7974	4.57e-96	6.14e-93	ENSG00000108352	Yes	Up
140.915	-2.09172	0.252977	-8.26844	1.36e-16	7.44e-15	ENSG00000108375	Yes	Down
124.535	1.03822	0.211131	4.91745	8.77e-07	1.37e-05	ENSG00000198933	Yes	Up
133.684	1.26468	0.226566	5.58193	2.38e-08	5.07e-07	ENSG00000125454	Yes	Up
18.4931	3.34805	0.651368	5.14003	2.75e-07	4.79e-06	ENSG00000188176	Yes	Up
1711.5	-1.0734	0.0914144	-11.7421	7.75e-32	1.09e-29	ENSG00000141736	Yes	Down
22.2977	-1.85065	0.547443	-3.38053	0.000723463	0.00554885	ENSG00000141579	Yes	Down
41.3461	1.63072	0.386232	4.22213	2.42e-05	0.00027691	ENSG00000181856	Yes	Up
4644.78	1.57557	0.0982717	16.0328	7.54e-58	3.2e-55	ENSG00000168461	Yes	Up
26.8775	1.58755	0.474813	3.34352	0.000827224	0.00622329	ENSG00000134775	Yes	Up
193.111	-1.84072	0.220864	-8.33417	7.8e-17	4.38e-15	ENSG00000166510	Yes	Down
3383.46	-1.84183	0.0984178	-18.7144	3.78e-78	3.05e-75	ENSG00000041353	Yes	Down
318.252	1.0274	0.152765	6.72537	1.75e-11	5.7e-10	ENSG00000075643	Yes	Up
104.178	1.14375	0.24816	4.60894	4.05e-06	5.57e-05	ENSG00000171791	Yes	Up
212.07	1.89832	0.19565	9.70264	2.94e-22	2.49e-20	ENSG00000053747	Yes	Up
563.373	-1	0.120601	-8.29181	1.12e-16	6.16e-15	ENSG00000049759	Yes	Down
28.8137	3.43332	0.569678	6.02678	1.67e-09	4.22e-08	ENSG00000101463	Yes	Up
240.976	-1.14431	0.197426	-5.79616	6.79e-09	1.58e-07	ENSG00000172296	Yes	Down
83.0942	2.37999	0.304608	7.81328	5.57e-15	2.66e-13	ENSG00000198959	Yes	Up
147.194	3.23271	0.253978	12.7283	4.11e-37	7.71e-35	ENSG00000124215	Yes	Up
42.4781	-1.26637	0.366225	-3.45789	0.000544423	0.0043222	ENSG00000130701	Yes	Down
108.677	3.67116	0.318254	11.5353	8.76e-31	1.14e-28	ENSG00000101336	Yes	Up
368.541	1.10454	0.186035	5.93725	2.9e-09	7.14e-08	ENSG00000276043	Yes	Up
163.456	1.03648	0.211742	4.89501	9.83e-07	1.52e-05	ENSG00000179913	Yes	Up
494.273	2.61562	0.171945	15.212	2.95e-52	9.13e-50	ENSG00000134830	Yes	Up
34.4073	1.83711	0.431147	4.26099	2.04e-05	0.000237255	ENSG00000012124	Yes	Up
26.3411	3.71058	0.609483	6.08807	1.14e-09	2.96e-08	ENSG00000080031	Yes	Up
52.3052	-1.46074	0.346056	-4.2211	2.43e-05	0.000277775	ENSG00000267530	Yes	Down
99.3916	1.35373	0.244605	5.53435	3.12e-08	6.49e-07	ENSG00000185761	Yes	Up
294.029	-1.20753	0.162839	-7.41548	1.21e-13	4.91e-12	ENSG00000183401	Yes	Down
37.7151	1.2923	0.40148	3.21884	0.00128711	0.00911324	ENSG00000214456	Yes	Up
56.5592	1.04758	0.327269	3.20099	0.00136958	0.00957518	ENSG00000132016	Yes	Up
130.796	-1.07563	0.27414	-3.92366	8.72e-05	0.000862069	ENSG00000105523	Yes	Down
21.4144	1.61216	0.501778	3.21289	0.00131407	0.00927289	ENSG00000105707	Yes	Up
11835.8	1.3788	0.0922867	14.9404	1.8e-50	5.18e-48	ENSG00000100219	Yes	Up
48.0325	1.87962	0.341773	5.49962	3.81e-08	7.71e-07	ENSG00000100346	Yes	Up
42.9891	1.44204	0.39607	3.64087	0.000271713	0.00236787	ENSG00000185022	Yes	Up
281.356	-1.04702	0.158114	-6.62193	3.55e-11	1.12e-09	ENSG00000188064	Yes	Down
97.9485	1.05302	0.276156	3.81314	0.000137212	0.00129288	ENSG00000100065	Yes	Up
395.646	1.01391	0.146187	6.93571	4.04e-12	1.41e-10	ENSG00000183579	Yes	Up
23.7815	-2.25043	0.570996	-3.94123	8.11e-05	0.000804762	ENSG00000183569	Yes	Down
17.5229	3.01609	0.643926	4.68392	2.81e-06	3.99e-05	ENSG00000128268	Yes	Up
186.487	2.80713	0.231292	12.1367	6.75e-34	1.07e-31	ENSG00000100003	Yes	Up
30.9235	1.45642	0.447924	3.2515	0.00114799	0.00830325	ENSG00000100207	Yes	Up
5309.3	1.10242	0.0872626	12.6333	1.38e-36	2.48e-34	ENSG00000180530	Yes	Up
92.765	1.28096	0.253518	5.05275	4.35e-07	7.32e-06	ENSG00000183036	Yes	Up
2121.44	1.07277	0.206392	5.19773	2.02e-07	3.62e-06	ENSG00000160182	Yes	Up
35.8967	1.60603	0.436907	3.6759	0.00023701	0.00209603	ENSG00000160183	Yes	Up
313.686	-1.12566	0.150917	-7.4588	8.73e-14	3.62e-12	ENSG00000159200	Yes	Down
558.094	1.09124	0.122496	8.90838	5.18e-19	3.51e-17	ENSG00000156299	Yes	Up

## Sheet: Table S7
Table S7: Enrichment for ERa regulated DEG's after E2 treatment
ID	ID	Description	GeneRatio	BgRatio	pvalue	p.adjust	qvalue	geneID	Count
GOBP_TRANSMEMBRANE_RECEPTOR_PROTEIN_TYROSINE_KINASE_SIGNALING_PATHWAY	GOBP_TRANSMEMBRANE_RECEPTOR_PROTEIN_TYROSINE_KINASE_SIGNALING_PATHWAY	GOBP_TRANSMEMBRANE_RECEPTOR_PROTEIN_TYROSINE_KINASE_SIGNALING_PATHWAY	41/437	457/13026	8.82e-09	2.43e-05	2.06e-05	ENSG00000163485/ENSG00000169242/ENSG00000163235/ENSG00000115290/ENSG00000182580/ENSG00000206557/ENSG00000160145/ENSG00000124882/ENSG00000109321/ENSG00000157404/ENSG00000112964/ENSG00000053108/ENSG00000169247/ENSG00000054598/ENSG00000111816/ENSG00000112562/ENSG00000197594/ENSG00000106025/ENSG00000147689/ENSG00000120899/ENSG00000104368/ENSG00000119508/ENSG00000148053/ENSG00000033327/ENSG00000099250…	41
GOCC_EXTERNAL_ENCAPSULATING_STRUCTURE	GOCC_EXTERNAL_ENCAPSULATING_STRUCTURE	GOCC_EXTERNAL_ENCAPSULATING_STRUCTURE	32/437	311/13026	1.68e-08	2.43e-05	2.06e-05	ENSG00000092969/ENSG00000134245/ENSG00000163638/ENSG00000172061/ENSG00000144749/ENSG00000012171/ENSG00000038427/ENSG00000112562/ENSG00000170542/ENSG00000111799/ENSG00000197558/ENSG00000215018/ENSG00000164690/ENSG00000164761/ENSG00000104368/ENSG00000166833/ENSG00000117984/ENSG00000165816/ENSG00000107562/ENSG00000111341/ENSG00000074527/ENSG00000110799/ENSG00000119681/ENSG00000188488/ENSG00000187720…	32
GOCC_CELL_SURFACE	GOCC_CELL_SURFACE	GOCC_CELL_SURFACE	41/437	468/13026	1.74e-08	2.43e-05	2.06e-05	ENSG00000157193/ENSG00000134258/ENSG00000072694/ENSG00000143412/ENSG00000163235/ENSG00000115221/ENSG00000153246/ENSG00000003436/ENSG00000115594/ENSG00000173706/ENSG00000163638/ENSG00000072274/ENSG00000196549/ENSG00000109321/ENSG00000157404/ENSG00000137462/ENSG00000112964/ENSG00000197594/ENSG00000135318/ENSG00000122679/ENSG00000164690/ENSG00000126016/ENSG00000104368/ENSG00000106688/ENSG00000165029…	41
GOBP_REGULATION_OF_NERVOUS_SYSTEM_DEVELOPMENT	GOBP_REGULATION_OF_NERVOUS_SYSTEM_DEVELOPMENT	GOBP_REGULATION_OF_NERVOUS_SYSTEM_DEVELOPMENT	32/437	318/13026	2.85e-08	2.99e-05	2.53e-05	ENSG00000157193/ENSG00000170075/ENSG00000182580/ENSG00000196549/ENSG00000012171/ENSG00000180914/ENSG00000145147/ENSG00000157404/ENSG00000137462/ENSG00000053108/ENSG00000135547/ENSG00000170381/ENSG00000164690/ENSG00000008086/ENSG00000179542/ENSG00000164683/ENSG00000148053/ENSG00000134569/ENSG00000099250/ENSG00000265763/ENSG00000107562/ENSG00000187122/ENSG00000100644/ENSG00000173805/ENSG00000132386…	32
GOCC_COLLAGEN_CONTAINING_EXTRACELLULAR_MATRIX	GOCC_COLLAGEN_CONTAINING_EXTRACELLULAR_MATRIX	GOCC_COLLAGEN_CONTAINING_EXTRACELLULAR_MATRIX	27/437	241/13026	3.89e-08	3.26e-05	2.76e-05	ENSG00000092969/ENSG00000134245/ENSG00000163638/ENSG00000172061/ENSG00000012171/ENSG00000038427/ENSG00000112562/ENSG00000170542/ENSG00000111799/ENSG00000215018/ENSG00000164690/ENSG00000104368/ENSG00000166833/ENSG00000117984/ENSG00000165816/ENSG00000107562/ENSG00000111341/ENSG00000074527/ENSG00000110799/ENSG00000119681/ENSG00000188488/ENSG00000187720/ENSG00000166147/ENSG00000132386/ENSG00000065320…	27
GOBP_POSITIVE_REGULATION_OF_NERVOUS_SYSTEM_DEVELOPMENT	GOBP_POSITIVE_REGULATION_OF_NERVOUS_SYSTEM_DEVELOPMENT	GOBP_POSITIVE_REGULATION_OF_NERVOUS_SYSTEM_DEVELOPMENT	23/437	192/13026	1.19e-07	8.28e-05	7e-05	ENSG00000157193/ENSG00000182580/ENSG00000196549/ENSG00000180914/ENSG00000145147/ENSG00000157404/ENSG00000137462/ENSG00000164690/ENSG00000008086/ENSG00000179542/ENSG00000148053/ENSG00000099250/ENSG00000265763/ENSG00000107562/ENSG00000100644/ENSG00000173805/ENSG00000132386/ENSG00000065320/ENSG00000101463/ENSG00000198959/ENSG00000101412/ENSG00000128342/ENSG00000156299	23
GOBP_REGULATION_OF_NEUROGENESIS	GOBP_REGULATION_OF_NEUROGENESIS	GOBP_REGULATION_OF_NEUROGENESIS	28/437	273/13026	1.44e-07	8.62e-05	7.3e-05	ENSG00000157193/ENSG00000170075/ENSG00000196549/ENSG00000012171/ENSG00000145147/ENSG00000157404/ENSG00000137462/ENSG00000053108/ENSG00000135547/ENSG00000170381/ENSG00000164690/ENSG00000008086/ENSG00000164683/ENSG00000148053/ENSG00000134569/ENSG00000099250/ENSG00000265763/ENSG00000107562/ENSG00000187122/ENSG00000100644/ENSG00000173805/ENSG00000132386/ENSG00000065320/ENSG00000198959/ENSG00000125968…	28
GOBP_TISSUE_MORPHOGENESIS	GOBP_TISSUE_MORPHOGENESIS	GOBP_TISSUE_MORPHOGENESIS	38/437	462/13026	3.04e-07	0.000159062	0.000134603	ENSG00000092969/ENSG00000143126/ENSG00000134245/ENSG00000158055/ENSG00000173706/ENSG00000206557/ENSG00000145147/ENSG00000138639/ENSG00000109321/ENSG00000120149/ENSG00000054598/ENSG00000135547/ENSG00000128567/ENSG00000170381/ENSG00000164690/ENSG00000159167/ENSG00000164683/ENSG00000136826/ENSG00000082175/ENSG00000026508/ENSG00000133816/ENSG00000099250/ENSG00000148677/ENSG00000165731/ENSG00000139174…	38
GOBP_POSITIVE_REGULATION_OF_PEPTIDYL_TYROSINE_PHOSPHORYLATION	GOBP_POSITIVE_REGULATION_OF_PEPTIDYL_TYROSINE_PHOSPHORYLATION	GOBP_POSITIVE_REGULATION_OF_PEPTIDYL_TYROSINE_PHOSPHORYLATION	16/437	112/13026	9.68e-07	0.000448979	0.000379939	ENSG00000157193/ENSG00000163485/ENSG00000169242/ENSG00000163235/ENSG00000175920/ENSG00000124882/ENSG00000109321/ENSG00000157404/ENSG00000112964/ENSG00000153162/ENSG00000120899/ENSG00000134569/ENSG00000026508/ENSG00000099250/ENSG00000049130/ENSG00000128342	16
GOBP_SLEEP	GOBP_SLEEP	GOBP_SLEEP	6/437	12/13026	1.07e-06	0.000448979	0.000379939	ENSG00000163485/ENSG00000180914/ENSG00000112759/ENSG00000043591/ENSG00000170345/ENSG00000100346	6
GOBP_GLAND_MORPHOGENESIS	GOBP_GLAND_MORPHOGENESIS	GOBP_GLAND_MORPHOGENESIS	14/437	90/13026	1.63e-06	0.000622102	0.00052644	ENSG00000092969/ENSG00000163235/ENSG00000109321/ENSG00000120149/ENSG00000164690/ENSG00000082175/ENSG00000099250/ENSG00000074527/ENSG00000109062/ENSG00000065320/ENSG00000198959/ENSG00000105707/ENSG00000100219/ENSG00000100068	14
GOCC_APICAL_PART_OF_CELL	GOCC_APICAL_PART_OF_CELL	GOCC_APICAL_PART_OF_CELL	26/437	275/13026	1.92e-06	0.000670667	0.000567538	ENSG00000174827/ENSG00000128641/ENSG00000114770/ENSG00000180914/ENSG00000138821/ENSG00000197208/ENSG00000197375/ENSG00000112759/ENSG00000128567/ENSG00000105929/ENSG00000159167/ENSG00000104368/ENSG00000106688/ENSG00000026508/ENSG00000171631/ENSG00000136153/ENSG00000139514/ENSG00000168447/ENSG00000103257/ENSG00000142494/ENSG00000109062/ENSG00000141736/ENSG00000041353/ENSG00000134830/ENSG00000080031…	26
GOBP_BLOOD_VESSEL_MORPHOGENESIS	GOBP_BLOOD_VESSEL_MORPHOGENESIS	GOBP_BLOOD_VESSEL_MORPHOGENESIS	34/437	424/13026	2.31e-06	0.000690778	0.000584556	ENSG00000092969/ENSG00000007968/ENSG00000169242/ENSG00000163235/ENSG00000173706/ENSG00000163638/ENSG00000182580/ENSG00000145147/ENSG00000124882/ENSG00000138639/ENSG00000138772/ENSG00000145632/ENSG00000054598/ENSG00000135547/ENSG00000112562/ENSG00000170381/ENSG00000106025/ENSG00000164690/ENSG00000126016/ENSG00000179388/ENSG00000164683/ENSG00000120899/ENSG00000106688/ENSG00000136826/ENSG00000107014…	34
GOCC_APICAL_PLASMA_MEMBRANE	GOCC_APICAL_PLASMA_MEMBRANE	GOCC_APICAL_PLASMA_MEMBRANE	23/437	228/13026	2.53e-06	0.000690778	0.000584556	ENSG00000174827/ENSG00000114770/ENSG00000180914/ENSG00000138821/ENSG00000197208/ENSG00000197375/ENSG00000112759/ENSG00000128567/ENSG00000105929/ENSG00000159167/ENSG00000106688/ENSG00000026508/ENSG00000171631/ENSG00000136153/ENSG00000139514/ENSG00000168447/ENSG00000103257/ENSG00000142494/ENSG00000109062/ENSG00000141736/ENSG00000041353/ENSG00000080031/ENSG00000105707	23
GOBP_RESPONSE_TO_CORTICOSTEROID	GOBP_RESPONSE_TO_CORTICOSTEROID	GOBP_RESPONSE_TO_CORTICOSTEROID	15/437	107/13026	2.69e-06	0.000690778	0.000584556	ENSG00000145147/ENSG00000109321/ENSG00000138772/ENSG00000112964/ENSG00000155846/ENSG00000153162/ENSG00000118515/ENSG00000004948/ENSG00000159167/ENSG00000156804/ENSG00000104368/ENSG00000148218/ENSG00000170345/ENSG00000090447/ENSG00000132386	15
GOBP_POSITIVE_REGULATION_OF_MAPK_CASCADE	GOBP_POSITIVE_REGULATION_OF_MAPK_CASCADE	GOBP_POSITIVE_REGULATION_OF_MAPK_CASCADE	28/437	316/13026	2.79e-06	0.000690778	0.000584556	ENSG00000163485/ENSG00000092969/ENSG00000169242/ENSG00000072694/ENSG00000170075/ENSG00000163235/ENSG00000157404/ENSG00000112964/ENSG00000156463/ENSG00000113645/ENSG00000111907/ENSG00000122679/ENSG00000004948/ENSG00000120899/ENSG00000148053/ENSG00000026508/ENSG00000171631/ENSG00000099250/ENSG00000138193/ENSG00000165731/ENSG00000049130/ENSG00000089041/ENSG00000183578/ENSG00000141753/ENSG00000108984…	28
GOBP_REGULATION_OF_CELL_DEVELOPMENT	GOBP_REGULATION_OF_CELL_DEVELOPMENT	GOBP_REGULATION_OF_CELL_DEVELOPMENT	31/437	371/13026	2.8e-06	0.000690778	0.000584556	ENSG00000157193/ENSG00000170075/ENSG00000196549/ENSG00000012171/ENSG00000145147/ENSG00000157404/ENSG00000137462/ENSG00000053108/ENSG00000135547/ENSG00000170381/ENSG00000164690/ENSG00000008086/ENSG00000164683/ENSG00000213694/ENSG00000148053/ENSG00000134569/ENSG00000099250/ENSG00000265763/ENSG00000107562/ENSG00000187122/ENSG00000165731/ENSG00000100644/ENSG00000166147/ENSG00000173805/ENSG00000132386…	31
GOBP_MORPHOGENESIS_OF_AN_EPITHELIUM	GOBP_MORPHOGENESIS_OF_AN_EPITHELIUM	GOBP_MORPHOGENESIS_OF_AN_EPITHELIUM	32/437	396/13026	3.93e-06	0.000915035	0.000774328	ENSG00000092969/ENSG00000143126/ENSG00000134245/ENSG00000158055/ENSG00000206557/ENSG00000145147/ENSG00000138639/ENSG00000109321/ENSG00000120149/ENSG00000128567/ENSG00000170381/ENSG00000164690/ENSG00000136826/ENSG00000082175/ENSG00000026508/ENSG00000133816/ENSG00000099250/ENSG00000165731/ENSG00000139174/ENSG00000074527/ENSG00000100644/ENSG00000248905/ENSG00000153786/ENSG00000154099/ENSG00000109062…	32
GOBP_POSITIVE_REGULATION_OF_NEUROGENESIS	GOBP_POSITIVE_REGULATION_OF_NEUROGENESIS	GOBP_POSITIVE_REGULATION_OF_NEUROGENESIS	19/437	170/13026	4.27e-06	0.000941379	0.000796621	ENSG00000157193/ENSG00000196549/ENSG00000145147/ENSG00000157404/ENSG00000137462/ENSG00000164690/ENSG00000008086/ENSG00000148053/ENSG00000099250/ENSG00000265763/ENSG00000107562/ENSG00000100644/ENSG00000173805/ENSG00000132386/ENSG00000065320/ENSG00000198959/ENSG00000101412/ENSG00000128342/ENSG00000156299	19
GOBP_PEPTIDYL_TYROSINE_MODIFICATION	GOBP_PEPTIDYL_TYROSINE_MODIFICATION	GOBP_PEPTIDYL_TYROSINE_MODIFICATION	24/437	253/13026	4.52e-06	0.000945648	0.000800234	ENSG00000157193/ENSG00000163485/ENSG00000169242/ENSG00000070759/ENSG00000163235/ENSG00000182580/ENSG00000175920/ENSG00000124882/ENSG00000109321/ENSG00000157404/ENSG00000112964/ENSG00000153162/ENSG00000111816/ENSG00000120899/ENSG00000148053/ENSG00000134569/ENSG00000026508/ENSG00000099250/ENSG00000165731/ENSG00000049130/ENSG00000108984/ENSG00000141736/ENSG00000101336/ENSG00000128342	24
GOBP_REGULATION_OF_VASCULATURE_DEVELOPMENT	GOBP_REGULATION_OF_VASCULATURE_DEVELOPMENT	GOBP_REGULATION_OF_VASCULATURE_DEVELOPMENT	20/437	190/13026	6.02e-06	0.00120094	0.00101627	ENSG00000092969/ENSG00000007968/ENSG00000169242/ENSG00000163638/ENSG00000138772/ENSG00000145632/ENSG00000054598/ENSG00000112562/ENSG00000170381/ENSG00000106025/ENSG00000126016/ENSG00000120899/ENSG00000136826/ENSG00000107014/ENSG00000099250/ENSG00000100644/ENSG00000132386/ENSG00000141736/ENSG00000125968/ENSG00000100219	20
GOBP_CIRCULATORY_SYSTEM_PROCESS	GOBP_CIRCULATORY_SYSTEM_PROCESS	GOBP_CIRCULATORY_SYSTEM_PROCESS	30/437	368/13026	6.66e-06	0.00125978	0.00106606	ENSG00000163485/ENSG00000092969/ENSG00000198929/ENSG00000170075/ENSG00000173706/ENSG00000114770/ENSG00000072274/ENSG00000180914/ENSG00000145147/ENSG00000197375/ENSG00000153162/ENSG00000054598/ENSG00000112759/ENSG00000135547/ENSG00000118515/ENSG00000122679/ENSG00000159167/ENSG00000106688/ENSG00000166833/ENSG00000043591/ENSG00000107562/ENSG00000069431/ENSG00000139514/ENSG00000168447/ENSG00000103257…	30
GOBP_RESPONSE_TO_STEROID_HORMONE	GOBP_RESPONSE_TO_STEROID_HORMONE	GOBP_RESPONSE_TO_STEROID_HORMONE	23/437	242/13026	6.92e-06	0.00125978	0.00106606	ENSG00000092969/ENSG00000003436/ENSG00000180914/ENSG00000145147/ENSG00000109321/ENSG00000137462/ENSG00000138772/ENSG00000112964/ENSG00000155846/ENSG00000153162/ENSG00000118515/ENSG00000004948/ENSG00000159167/ENSG00000156804/ENSG00000104368/ENSG00000119508/ENSG00000148218/ENSG00000082175/ENSG00000004478/ENSG00000170345/ENSG00000140526/ENSG00000090447/ENSG00000132386	23
GOMF_GLYCOSAMINOGLYCAN_BINDING	GOMF_GLYCOSAMINOGLYCAN_BINDING	GOMF_GLYCOSAMINOGLYCAN_BINDING	15/437	117/13026	8.3e-06	0.00142954	0.00120971	ENSG00000163898/ENSG00000145147/ENSG00000137462/ENSG00000038427/ENSG00000112562/ENSG00000164690/ENSG00000166833/ENSG00000026508/ENSG00000099250/ENSG00000187122/ENSG00000119681/ENSG00000188488/ENSG00000166147/ENSG00000103196/ENSG00000161031	15
GOMF_SIGNALING_RECEPTOR_REGULATOR_ACTIVITY	GOMF_SIGNALING_RECEPTOR_REGULATOR_ACTIVITY	GOMF_SIGNALING_RECEPTOR_REGULATOR_ACTIVITY	21/437	211/13026	8.54e-06	0.00142954	0.00120971	ENSG00000092969/ENSG00000134245/ENSG00000163235/ENSG00000150556/ENSG00000012171/ENSG00000124882/ENSG00000109321/ENSG00000113739/ENSG00000153162/ENSG00000170381/ENSG00000164690/ENSG00000159167/ENSG00000164761/ENSG00000107014/ENSG00000107562/ENSG00000049130/ENSG00000166147/ENSG00000140961/ENSG00000161958/ENSG00000128342/ENSG00000160182	21
GOBP_OSSIFICATION	GOBP_OSSIFICATION	GOBP_OSSIFICATION	26/437	301/13026	1e-05	0.00161291	0.00136489	ENSG00000092969/ENSG00000117318/ENSG00000115641/ENSG00000109321/ENSG00000154122/ENSG00000038427/ENSG00000155846/ENSG00000120149/ENSG00000153162/ENSG00000054598/ENSG00000197594/ENSG00000105929/ENSG00000105810/ENSG00000164690/ENSG00000147408/ENSG00000159167/ENSG00000120899/ENSG00000134569/ENSG00000111341/ENSG00000089041/ENSG00000166886/ENSG00000100644/ENSG00000103056/ENSG00000166509/ENSG00000108984…	26
GOBP_VASCULAR_PROCESS_IN_CIRCULATORY_SYSTEM	GOBP_VASCULAR_PROCESS_IN_CIRCULATORY_SYSTEM	GOBP_VASCULAR_PROCESS_IN_CIRCULATORY_SYSTEM	18/437	166/13026	1.16e-05	0.00180541	0.00152779	ENSG00000163485/ENSG00000114770/ENSG00000072274/ENSG00000180914/ENSG00000145147/ENSG00000197375/ENSG00000153162/ENSG00000054598/ENSG00000112759/ENSG00000106688/ENSG00000043591/ENSG00000069431/ENSG00000139514/ENSG00000168447/ENSG00000103257/ENSG00000109062/ENSG00000188176/ENSG00000181856	18
GOBP_ANION_TRANSPORT	GOBP_ANION_TRANSPORT	GOBP_ANION_TRANSPORT	27/437	323/13026	1.23e-05	0.00183027	0.00154883	ENSG00000085491/ENSG00000174827/ENSG00000163485/ENSG00000117479/ENSG00000153246/ENSG00000114770/ENSG00000221955/ENSG00000138821/ENSG00000154122/ENSG00000112759/ENSG00000197594/ENSG00000159167/ENSG00000106688/ENSG00000148344/ENSG00000148053/ENSG00000171631/ENSG00000156398/ENSG00000089041/ENSG00000069431/ENSG00000102743/ENSG00000139514/ENSG00000103257/ENSG00000142494/ENSG00000108984/ENSG00000109062…	27
GOBP_AMINO_ACID_IMPORT	GOBP_AMINO_ACID_IMPORT	GOBP_AMINO_ACID_IMPORT	8/437	34/13026	1.27e-05	0.00183027	0.00154883	ENSG00000130147/ENSG00000197208/ENSG00000106688/ENSG00000156398/ENSG00000139514/ENSG00000103257/ENSG00000142494/ENSG00000109062	8
GOBP_NEGATIVE_REGULATION_OF_CELL_DIFFERENTIATION	GOBP_NEGATIVE_REGULATION_OF_CELL_DIFFERENTIATION	GOBP_NEGATIVE_REGULATION_OF_CELL_DIFFERENTIATION	34/437	464/13026	1.61e-05	0.0022534	0.0019069	ENSG00000092969/ENSG00000117318/ENSG00000169242/ENSG00000072694/ENSG00000170075/ENSG00000012171/ENSG00000124882/ENSG00000109321/ENSG00000053108/ENSG00000120149/ENSG00000135547/ENSG00000118513/ENSG00000197594/ENSG00000170381/ENSG00000105810/ENSG00000164690/ENSG00000164683/ENSG00000120899/ENSG00000164938/ENSG00000213694/ENSG00000165029/ENSG00000134569/ENSG00000099250/ENSG00000187122/ENSG00000139174…	34
GOBP_POSITIVE_REGULATION_OF_SECRETION	GOBP_POSITIVE_REGULATION_OF_SECRETION	GOBP_POSITIVE_REGULATION_OF_SECRETION	20/437	204/13026	1.74e-05	0.00235516	0.001993	ENSG00000163485/ENSG00000092969/ENSG00000153246/ENSG00000180914/ENSG00000137462/ENSG00000153162/ENSG00000106633/ENSG00000102362/ENSG00000148344/ENSG00000033327/ENSG00000107562/ENSG00000148677/ENSG00000089041/ENSG00000185950/ENSG00000100644/ENSG00000103056/ENSG00000108984/ENSG00000041353/ENSG00000100219/ENSG00000100346	20
GOCC_RECEPTOR_COMPLEX	GOCC_RECEPTOR_COMPLEX	GOCC_RECEPTOR_COMPLEX	22/437	240/13026	1.94e-05	0.00253259	0.00214315	ENSG00000163873/ENSG00000157193/ENSG00000170075/ENSG00000115221/ENSG00000153246/ENSG00000182580/ENSG00000072274/ENSG00000157404/ENSG00000137462/ENSG00000112964/ENSG00000063438/ENSG00000122679/ENSG00000004948/ENSG00000164761/ENSG00000120899/ENSG00000148053/ENSG00000026508/ENSG00000099250/ENSG00000138131/ENSG00000165731/ENSG00000139304/ENSG00000141736	22
GOBP_SKELETAL_SYSTEM_DEVELOPMENT	GOBP_SKELETAL_SYSTEM_DEVELOPMENT	GOBP_SKELETAL_SYSTEM_DEVELOPMENT	29/437	371/13026	2.1e-05	0.00258913	0.00219099	ENSG00000092969/ENSG00000134245/ENSG00000115221/ENSG00000157404/ENSG00000154122/ENSG00000112964/ENSG00000038427/ENSG00000155846/ENSG00000120149/ENSG00000153162/ENSG00000054598/ENSG00000164690/ENSG00000147408/ENSG00000159167/ENSG00000164761/ENSG00000026508/ENSG00000120549/ENSG00000150347/ENSG00000111341/ENSG00000089041/ENSG00000166886/ENSG00000100644/ENSG00000248905/ENSG00000166147/ENSG00000103056…	29
GOBP_GLAND_DEVELOPMENT	GOBP_GLAND_DEVELOPMENT	GOBP_GLAND_DEVELOPMENT	26/437	314/13026	2.11e-05	0.00258913	0.00219099	ENSG00000092969/ENSG00000163235/ENSG00000115112/ENSG00000182580/ENSG00000180914/ENSG00000109321/ENSG00000120149/ENSG00000054598/ENSG00000112759/ENSG00000164690/ENSG00000082175/ENSG00000099250/ENSG00000150347/ENSG00000004478/ENSG00000074527/ENSG00000185950/ENSG00000100644/ENSG00000140465/ENSG00000154099/ENSG00000109062/ENSG00000132386/ENSG00000065320/ENSG00000198959/ENSG00000105707/ENSG00000100219…	26
GOBP_CELLULAR_RESPONSE_TO_LIPID	GOBP_CELLULAR_RESPONSE_TO_LIPID	GOBP_CELLULAR_RESPONSE_TO_LIPID	30/437	391/13026	2.16e-05	0.00258913	0.00219099	ENSG00000157193/ENSG00000117318/ENSG00000003436/ENSG00000138031/ENSG00000178075/ENSG00000137462/ENSG00000155846/ENSG00000120149/ENSG00000153162/ENSG00000137193/ENSG00000118515/ENSG00000122679/ENSG00000164742/ENSG00000159167/ENSG00000156804/ENSG00000120899/ENSG00000104368/ENSG00000119508/ENSG00000165029/ENSG00000082175/ENSG00000148677/ENSG00000165731/ENSG00000004478/ENSG00000140526/ENSG00000090447…	30
GOBP_ORGANIC_CATION_TRANSPORT	GOBP_ORGANIC_CATION_TRANSPORT	GOBP_ORGANIC_CATION_TRANSPORT	7/437	28/13026	2.93e-05	0.00340464	0.0028811	ENSG00000174827/ENSG00000117479/ENSG00000197208/ENSG00000197375/ENSG00000112759/ENSG00000142494/ENSG00000125454	7
GOBP_REGULATION_OF_ANATOMICAL_STRUCTURE_SIZE	GOBP_REGULATION_OF_ANATOMICAL_STRUCTURE_SIZE	GOBP_REGULATION_OF_ANATOMICAL_STRUCTURE_SIZE	28/437	359/13026	3.04e-05	0.00343925	0.00291039	ENSG00000163485/ENSG00000197872/ENSG00000152527/ENSG00000221955/ENSG00000012171/ENSG00000180914/ENSG00000145147/ENSG00000053108/ENSG00000054598/ENSG00000170381/ENSG00000008086/ENSG00000155792/ENSG00000120899/ENSG00000197321/ENSG00000099250/ENSG00000043591/ENSG00000107562/ENSG00000187122/ENSG00000165731/ENSG00000135407/ENSG00000089041/ENSG00000248905/ENSG00000168447/ENSG00000109062/ENSG00000065320…	28
GOBP_REGULATION_OF_AXONOGENESIS	GOBP_REGULATION_OF_AXONOGENESIS	GOBP_REGULATION_OF_AXONOGENESIS	15/437	131/13026	3.27e-05	0.0034626	0.00293015	ENSG00000169242/ENSG00000182580/ENSG00000012171/ENSG00000145147/ENSG00000053108/ENSG00000170381/ENSG00000008086/ENSG00000148053/ENSG00000134569/ENSG00000099250/ENSG00000107562/ENSG00000187122/ENSG00000165731/ENSG00000065320/ENSG00000156299	15
GOBP_ORGANIC_ACID_TRANSPORT	GOBP_ORGANIC_ACID_TRANSPORT	GOBP_ORGANIC_ACID_TRANSPORT	19/437	196/13026	3.3e-05	0.0034626	0.00293015	ENSG00000162444/ENSG00000163485/ENSG00000117479/ENSG00000153246/ENSG00000130147/ENSG00000114770/ENSG00000197208/ENSG00000106688/ENSG00000148344/ENSG00000148053/ENSG00000156398/ENSG00000089041/ENSG00000102743/ENSG00000139514/ENSG00000185950/ENSG00000103257/ENSG00000142494/ENSG00000108984/ENSG00000109062	19
GOBP_IMPORT_ACROSS_PLASMA_MEMBRANE	GOBP_IMPORT_ACROSS_PLASMA_MEMBRANE	GOBP_IMPORT_ACROSS_PLASMA_MEMBRANE	14/437	116/13026	3.31e-05	0.0034626	0.00293015	ENSG00000221955/ENSG00000138821/ENSG00000197208/ENSG00000164626/ENSG00000122679/ENSG00000004948/ENSG00000106688/ENSG00000069431/ENSG00000139514/ENSG00000185950/ENSG00000168447/ENSG00000103257/ENSG00000142494/ENSG00000109062	14
GOBP_EPIDERMIS_DEVELOPMENT	GOBP_EPIDERMIS_DEVELOPMENT	GOBP_EPIDERMIS_DEVELOPMENT	20/437	215/13026	3.73e-05	0.00376676	0.00318754	ENSG00000189337/ENSG00000092969/ENSG00000158055/ENSG00000054277/ENSG00000136068/ENSG00000124882/ENSG00000120149/ENSG00000054598/ENSG00000135547/ENSG00000164690/ENSG00000136826/ENSG00000134569/ENSG00000137709/ENSG00000166886/ENSG00000171346/ENSG00000171403/ENSG00000109062/ENSG00000141579/ENSG00000053747/ENSG00000185022	20
GOCC_EXTERNAL_SIDE_OF_PLASMA_MEMBRANE	GOCC_EXTERNAL_SIDE_OF_PLASMA_MEMBRANE	GOCC_EXTERNAL_SIDE_OF_PLASMA_MEMBRANE	18/437	181/13026	3.78e-05	0.00376676	0.00318754	ENSG00000134258/ENSG00000072694/ENSG00000115221/ENSG00000115594/ENSG00000173706/ENSG00000072274/ENSG00000157404/ENSG00000112964/ENSG00000135318/ENSG00000126016/ENSG00000165029/ENSG00000107562/ENSG00000089041/ENSG00000188488/ENSG00000168447/ENSG00000103257/ENSG00000181856/ENSG00000012124	18
GOBP_HEART_MORPHOGENESIS	GOBP_HEART_MORPHOGENESIS	GOBP_HEART_MORPHOGENESIS	18/437	182/13026	4.07e-05	0.00395924	0.00335042	ENSG00000092969/ENSG00000169242/ENSG00000115641/ENSG00000173706/ENSG00000145147/ENSG00000120149/ENSG00000054598/ENSG00000137193/ENSG00000135547/ENSG00000164690/ENSG00000164683/ENSG00000133816/ENSG00000099250/ENSG00000148677/ENSG00000166317/ENSG00000100644/ENSG00000154099/ENSG00000101331	18
GOBP_VASCULAR_TRANSPORT	GOBP_VASCULAR_TRANSPORT	GOBP_VASCULAR_TRANSPORT	10/437	63/13026	4.23e-05	0.00402774	0.00340839	ENSG00000114770/ENSG00000072274/ENSG00000197375/ENSG00000112759/ENSG00000106688/ENSG00000069431/ENSG00000139514/ENSG00000103257/ENSG00000109062/ENSG00000181856	10
GOBP_REGULATION_OF_NEURON_PROJECTION_DEVELOPMENT	GOBP_REGULATION_OF_NEURON_PROJECTION_DEVELOPMENT	GOBP_REGULATION_OF_NEURON_PROJECTION_DEVELOPMENT	27/437	348/13026	4.61e-05	0.00429066	0.00363088	ENSG00000157193/ENSG00000169242/ENSG00000182580/ENSG00000012171/ENSG00000145147/ENSG00000053108/ENSG00000152377/ENSG00000171617/ENSG00000172197/ENSG00000172461/ENSG00000170381/ENSG00000008086/ENSG00000120899/ENSG00000136826/ENSG00000148053/ENSG00000134569/ENSG00000099250/ENSG00000107562/ENSG00000187122/ENSG00000165731/ENSG00000004478/ENSG00000135407/ENSG00000132386/ENSG00000065320/ENSG00000125968…	27
GOBP_RHYTHMIC_PROCESS	GOBP_RHYTHMIC_PROCESS	GOBP_RHYTHMIC_PROCESS	20/437	219/13026	4.86e-05	0.00438572	0.00371132	ENSG00000163485/ENSG00000143476/ENSG00000092969/ENSG00000117318/ENSG00000054277/ENSG00000181788/ENSG00000180914/ENSG00000109819/ENSG00000145147/ENSG00000124882/ENSG00000109339/ENSG00000164742/ENSG00000179388/ENSG00000148053/ENSG00000082175/ENSG00000043591/ENSG00000108984/ENSG00000132386/ENSG00000125968/ENSG00000180530	20
GOBP_AMINO_ACID_TRANSPORT	GOBP_AMINO_ACID_TRANSPORT	GOBP_AMINO_ACID_TRANSPORT	12/437	91/13026	5e-05	0.00438572	0.00371132	ENSG00000163485/ENSG00000130147/ENSG00000197208/ENSG00000106688/ENSG00000148053/ENSG00000156398/ENSG00000089041/ENSG00000102743/ENSG00000139514/ENSG00000103257/ENSG00000142494/ENSG00000109062	12
GOBP_CELLULAR_RESPONSE_TO_ORGANIC_CYCLIC_COMPOUND	GOBP_CELLULAR_RESPONSE_TO_ORGANIC_CYCLIC_COMPOUND	GOBP_CELLULAR_RESPONSE_TO_ORGANIC_CYCLIC_COMPOUND	30/437	409/13026	5.03e-05	0.00438572	0.00371132	ENSG00000157193/ENSG00000117318/ENSG00000003436/ENSG00000138031/ENSG00000178075/ENSG00000155846/ENSG00000120149/ENSG00000137193/ENSG00000118515/ENSG00000122679/ENSG00000164742/ENSG00000159167/ENSG00000156804/ENSG00000104368/ENSG00000106688/ENSG00000119508/ENSG00000082175/ENSG00000171631/ENSG00000004478/ENSG00000089041/ENSG00000140465/ENSG00000140526/ENSG00000168447/ENSG00000090447/ENSG00000109062…	30
GOBP_NEGATIVE_REGULATION_OF_LOCOMOTION	GOBP_NEGATIVE_REGULATION_OF_LOCOMOTION	GOBP_NEGATIVE_REGULATION_OF_LOCOMOTION	21/437	238/13026	5.24e-05	0.0044767	0.00378831	ENSG00000163485/ENSG00000163638/ENSG00000073849/ENSG00000187098/ENSG00000012171/ENSG00000145147/ENSG00000064042/ENSG00000170381/ENSG00000164690/ENSG00000159167/ENSG00000164938/ENSG00000136826/ENSG00000099250/ENSG00000107562/ENSG00000187122/ENSG00000140526/ENSG00000242498/ENSG00000109062/ENSG00000132386/ENSG00000134830/ENSG00000100065	21
GOBP_SENSORY_ORGAN_DEVELOPMENT	GOBP_SENSORY_ORGAN_DEVELOPMENT	GOBP_SENSORY_ORGAN_DEVELOPMENT	28/437	372/13026	5.71e-05	0.0047627	0.00403034	ENSG00000092969/ENSG00000134245/ENSG00000158055/ENSG00000073111/ENSG00000144749/ENSG00000187098/ENSG00000157404/ENSG00000153162/ENSG00000054598/ENSG00000135547/ENSG00000106025/ENSG00000164690/ENSG00000106688/ENSG00000136826/ENSG00000148053/ENSG00000176485/ENSG00000099250/ENSG00000165731/ENSG00000100644/ENSG00000140465/ENSG00000166147/ENSG00000069188/ENSG00000109062/ENSG00000132386/ENSG00000065320…	28
GOBP_TRABECULA_MORPHOGENESIS	GOBP_TRABECULA_MORPHOGENESIS	GOBP_TRABECULA_MORPHOGENESIS	7/437	31/13026	5.96e-05	0.0047627	0.00403034	ENSG00000092969/ENSG00000115641/ENSG00000173706/ENSG00000155846/ENSG00000120149/ENSG00000135547/ENSG00000164683	7
GOBP_REGULATION_OF_GROWTH	GOBP_REGULATION_OF_GROWTH	GOBP_REGULATION_OF_GROWTH	34/437	495/13026	6.02e-05	0.0047627	0.00403034	ENSG00000092969/ENSG00000130147/ENSG00000115112/ENSG00000072274/ENSG00000012171/ENSG00000056736/ENSG00000145147/ENSG00000112964/ENSG00000053108/ENSG00000152377/ENSG00000113645/ENSG00000113739/ENSG00000054598/ENSG00000137193/ENSG00000135547/ENSG00000197594/ENSG00000118515/ENSG00000170381/ENSG00000008086/ENSG00000120899/ENSG00000104205/ENSG00000130713/ENSG00000099250/ENSG00000043591/ENSG00000107562…	34
GOBP_NEURON_PROJECTION_GUIDANCE	GOBP_NEURON_PROJECTION_GUIDANCE	GOBP_NEURON_PROJECTION_GUIDANCE	17/437	171/13026	6.21e-05	0.0047627	0.00403034	ENSG00000121454/ENSG00000169242/ENSG00000182580/ENSG00000012171/ENSG00000160145/ENSG00000145147/ENSG00000113763/ENSG00000170381/ENSG00000164690/ENSG00000099250/ENSG00000107562/ENSG00000187122/ENSG00000138347/ENSG00000165731/ENSG00000065320/ENSG00000141736/ENSG00000053747	17
GOBP_ORGANIC_ANION_TRANSPORT	GOBP_ORGANIC_ANION_TRANSPORT	GOBP_ORGANIC_ANION_TRANSPORT	20/437	223/13026	6.27e-05	0.0047627	0.00403034	ENSG00000085491/ENSG00000163485/ENSG00000117479/ENSG00000153246/ENSG00000114770/ENSG00000138821/ENSG00000112759/ENSG00000106688/ENSG00000148344/ENSG00000148053/ENSG00000156398/ENSG00000089041/ENSG00000102743/ENSG00000139514/ENSG00000103257/ENSG00000142494/ENSG00000108984/ENSG00000109062/ENSG00000125454/ENSG00000101194	20
GOBP_POSITIVE_REGULATION_OF_CELL_DEVELOPMENT	GOBP_POSITIVE_REGULATION_OF_CELL_DEVELOPMENT	GOBP_POSITIVE_REGULATION_OF_CELL_DEVELOPMENT	20/437	223/13026	6.27e-05	0.0047627	0.00403034	ENSG00000157193/ENSG00000196549/ENSG00000145147/ENSG00000157404/ENSG00000137462/ENSG00000164690/ENSG00000008086/ENSG00000148053/ENSG00000099250/ENSG00000265763/ENSG00000107562/ENSG00000165731/ENSG00000100644/ENSG00000173805/ENSG00000132386/ENSG00000065320/ENSG00000198959/ENSG00000101412/ENSG00000128342/ENSG00000156299	20
GOMF_ORGANIC_ANION_TRANSMEMBRANE_TRANSPORTER_ACTIVITY	GOMF_ORGANIC_ANION_TRANSMEMBRANE_TRANSPORTER_ACTIVITY	GOMF_ORGANIC_ANION_TRANSMEMBRANE_TRANSPORTER_ACTIVITY	14/437	123/13026	6.37e-05	0.0047627	0.00403034	ENSG00000085491/ENSG00000117479/ENSG00000114770/ENSG00000138821/ENSG00000112759/ENSG00000106688/ENSG00000156398/ENSG00000102743/ENSG00000139514/ENSG00000103257/ENSG00000142494/ENSG00000109062/ENSG00000125454/ENSG00000101194	14
GOMF_GROWTH_FACTOR_ACTIVITY	GOMF_GROWTH_FACTOR_ACTIVITY	GOMF_GROWTH_FACTOR_ACTIVITY	11/437	80/13026	6.95e-05	0.00510319	0.00431847	ENSG00000092969/ENSG00000163235/ENSG00000124882/ENSG00000109321/ENSG00000153162/ENSG00000107562/ENSG00000049130/ENSG00000140961/ENSG00000161958/ENSG00000128342/ENSG00000160182	11
GOBP_REPRODUCTIVE_SYSTEM_DEVELOPMENT	GOBP_REPRODUCTIVE_SYSTEM_DEVELOPMENT	GOBP_REPRODUCTIVE_SYSTEM_DEVELOPMENT	25/437	319/13026	7.48e-05	0.00536019	0.00453594	ENSG00000121454/ENSG00000092969/ENSG00000134245/ENSG00000196549/ENSG00000145147/ENSG00000124882/ENSG00000157404/ENSG00000113739/ENSG00000153162/ENSG00000054598/ENSG00000135547/ENSG00000164690/ENSG00000170965/ENSG00000013619/ENSG00000159167/ENSG00000164683/ENSG00000176399/ENSG00000082175/ENSG00000150347/ENSG00000004478/ENSG00000049130/ENSG00000100644/ENSG00000132386/ENSG00000128342/ENSG00000180530	25
GOCC_MEMBRANE_MICRODOMAIN	GOCC_MEMBRANE_MICRODOMAIN	GOCC_MEMBRANE_MICRODOMAIN	20/437	226/13026	7.55e-05	0.00536019	0.00453594	ENSG00000157193/ENSG00000174827/ENSG00000198929/ENSG00000003436/ENSG00000196549/ENSG00000137462/ENSG00000113763/ENSG00000164742/ENSG00000128567/ENSG00000164690/ENSG00000120899/ENSG00000106688/ENSG00000165029/ENSG00000134569/ENSG00000023445/ENSG00000117984/ENSG00000165731/ENSG00000109062/ENSG00000181856/ENSG00000101336	20
GOBP_TRABECULA_FORMATION	GOBP_TRABECULA_FORMATION	GOBP_TRABECULA_FORMATION	5/437	15/13026	9.44e-05	0.00647889	0.00548262	ENSG00000115641/ENSG00000155846/ENSG00000120149/ENSG00000135547/ENSG00000164683	5
GOCC_MICROVILLUS_MEMBRANE	GOCC_MICROVILLUS_MEMBRANE	GOCC_MICROVILLUS_MEMBRANE	5/437	15/13026	9.44e-05	0.00647889	0.00548262	ENSG00000174827/ENSG00000128567/ENSG00000103257/ENSG00000109062/ENSG00000080031	5
GOBP_RESPONSE_TO_PEPTIDE	GOBP_RESPONSE_TO_PEPTIDE	GOBP_RESPONSE_TO_PEPTIDE	27/437	364/13026	9.9e-05	0.00668665	0.00565843	ENSG00000072694/ENSG00000115290/ENSG00000180914/ENSG00000124882/ENSG00000109321/ENSG00000137462/ENSG00000112964/ENSG00000113739/ENSG00000197594/ENSG00000122679/ENSG00000004948/ENSG00000106633/ENSG00000104368/ENSG00000119508/ENSG00000165816/ENSG00000107562/ENSG00000185950/ENSG00000166147/ENSG00000153786/ENSG00000103056/ENSG00000141738/ENSG00000132386/ENSG00000181856/ENSG00000168461/ENSG00000125968…	27
GOBP_OVULATION_CYCLE	GOBP_OVULATION_CYCLE	GOBP_OVULATION_CYCLE	8/437	45/13026	0.0001089	0.00698327	0.00590944	ENSG00000092969/ENSG00000180914/ENSG00000145147/ENSG00000124882/ENSG00000082175/ENSG00000108984/ENSG00000132386/ENSG00000180530	8
GOBP_MODIFIED_AMINO_ACID_TRANSPORT	GOBP_MODIFIED_AMINO_ACID_TRANSPORT	GOBP_MODIFIED_AMINO_ACID_TRANSPORT	6/437	24/13026	0.00011083	0.00698327	0.00590944	ENSG00000174827/ENSG00000117479/ENSG00000114770/ENSG00000197208/ENSG00000197375/ENSG00000109062	6
GOBP_MOTOR_NEURON_AXON_GUIDANCE	GOBP_MOTOR_NEURON_AXON_GUIDANCE	GOBP_MOTOR_NEURON_AXON_GUIDANCE	6/437	24/13026	0.00011083	0.00698327	0.00590944	ENSG00000121454/ENSG00000145147/ENSG00000099250/ENSG00000187122/ENSG00000065320/ENSG00000141736	6
GOBP_RESPONSE_TO_IRON_ION	GOBP_RESPONSE_TO_IRON_ION	GOBP_RESPONSE_TO_IRON_ION	6/437	24/13026	0.00011083	0.00698327	0.00590944	ENSG00000072274/ENSG00000153162/ENSG00000148218/ENSG00000100644/ENSG00000140465/ENSG00000160182	6
GOBP_NEGATIVE_REGULATION_OF_LEUKOCYTE_APOPTOTIC_PROCESS	GOBP_NEGATIVE_REGULATION_OF_LEUKOCYTE_APOPTOTIC_PROCESS	GOBP_NEGATIVE_REGULATION_OF_LEUKOCYTE_APOPTOTIC_PROCESS	7/437	34/13026	0.000111746	0.00698327	0.00590944	ENSG00000169242/ENSG00000073849/ENSG00000157514/ENSG00000107562/ENSG00000049130/ENSG00000185950/ENSG00000100644	7
GOBP_POSITIVE_REGULATION_OF_EPITHELIAL_CELL_PROLIFERATION	GOBP_POSITIVE_REGULATION_OF_EPITHELIAL_CELL_PROLIFERATION	GOBP_POSITIVE_REGULATION_OF_EPITHELIAL_CELL_PROLIFERATION	14/437	130/13026	0.000116612	0.00718019	0.00607608	ENSG00000163235/ENSG00000109321/ENSG00000153162/ENSG00000164690/ENSG00000179388/ENSG00000119508/ENSG00000099250/ENSG00000107562/ENSG00000100644/ENSG00000141736/ENSG00000125968/ENSG00000134830/ENSG00000105707/ENSG00000100219	14
GOBP_CELL_MORPHOGENESIS_INVOLVED_IN_NEURON_DIFFERENTIATION	GOBP_CELL_MORPHOGENESIS_INVOLVED_IN_NEURON_DIFFERENTIATION	GOBP_CELL_MORPHOGENESIS_INVOLVED_IN_NEURON_DIFFERENTIATION	30/437	429/13026	0.000119223	0.00723462	0.00612214	ENSG00000157193/ENSG00000121454/ENSG00000143126/ENSG00000169242/ENSG00000182580/ENSG00000012171/ENSG00000160145/ENSG00000145147/ENSG00000053108/ENSG00000113763/ENSG00000164742/ENSG00000170381/ENSG00000164690/ENSG00000008086/ENSG00000179542/ENSG00000148053/ENSG00000134569/ENSG00000099250/ENSG00000151150/ENSG00000107562/ENSG00000187122/ENSG00000138347/ENSG00000165731/ENSG00000152767/ENSG00000109062…	30
GOBP_POSITIVE_REGULATION_OF_PROTEIN_TYROSINE_KINASE_ACTIVITY	GOBP_POSITIVE_REGULATION_OF_PROTEIN_TYROSINE_KINASE_ACTIVITY	GOBP_POSITIVE_REGULATION_OF_PROTEIN_TYROSINE_KINASE_ACTIVITY	7/437	35/13026	0.000135693	0.00803324	0.00679795	ENSG00000157193/ENSG00000163485/ENSG00000169242/ENSG00000163235/ENSG00000175920/ENSG00000124882/ENSG00000109321	7
GOBP_POSITIVE_REGULATION_OF_ION_TRANSPORT	GOBP_POSITIVE_REGULATION_OF_ION_TRANSPORT	GOBP_POSITIVE_REGULATION_OF_ION_TRANSPORT	16/437	165/13026	0.000136222	0.00803324	0.00679795	ENSG00000174827/ENSG00000163485/ENSG00000198929/ENSG00000153246/ENSG00000122679/ENSG00000004948/ENSG00000159167/ENSG00000148344/ENSG00000171631/ENSG00000151150/ENSG00000107562/ENSG00000089041/ENSG00000083454/ENSG00000173805/ENSG00000108984/ENSG00000109062	16
GOBP_CAMERA_TYPE_EYE_DEVELOPMENT	GOBP_CAMERA_TYPE_EYE_DEVELOPMENT	GOBP_CAMERA_TYPE_EYE_DEVELOPMENT	19/437	218/13026	0.000139006	0.00808359	0.00684056	ENSG00000092969/ENSG00000134245/ENSG00000158055/ENSG00000187098/ENSG00000054598/ENSG00000106025/ENSG00000164690/ENSG00000106688/ENSG00000136826/ENSG00000148053/ENSG00000176485/ENSG00000099250/ENSG00000165731/ENSG00000100644/ENSG00000140465/ENSG00000166147/ENSG00000069188/ENSG00000132386/ENSG00000100068	19
GOBP_REGULATION_OF_PEPTIDYL_TYROSINE_PHOSPHORYLATION	GOBP_REGULATION_OF_PEPTIDYL_TYROSINE_PHOSPHORYLATION	GOBP_REGULATION_OF_PEPTIDYL_TYROSINE_PHOSPHORYLATION	16/437	166/13026	0.000146209	0.00838601	0.00709648	ENSG00000157193/ENSG00000163485/ENSG00000169242/ENSG00000163235/ENSG00000175920/ENSG00000124882/ENSG00000109321/ENSG00000157404/ENSG00000112964/ENSG00000153162/ENSG00000120899/ENSG00000134569/ENSG00000026508/ENSG00000099250/ENSG00000049130/ENSG00000128342	16
GOBP_SENSORY_SYSTEM_DEVELOPMENT	GOBP_SENSORY_SYSTEM_DEVELOPMENT	GOBP_SENSORY_SYSTEM_DEVELOPMENT	21/437	257/13026	0.000156678	0.00886504	0.00750184	ENSG00000092969/ENSG00000134245/ENSG00000158055/ENSG00000187098/ENSG00000153162/ENSG00000054598/ENSG00000106025/ENSG00000164690/ENSG00000106688/ENSG00000136826/ENSG00000148053/ENSG00000176485/ENSG00000099250/ENSG00000165731/ENSG00000100644/ENSG00000140465/ENSG00000166147/ENSG00000069188/ENSG00000132386/ENSG00000160111/ENSG00000100068	21
GOBP_EXOCRINE_SYSTEM_DEVELOPMENT	GOBP_EXOCRINE_SYSTEM_DEVELOPMENT	GOBP_EXOCRINE_SYSTEM_DEVELOPMENT	7/437	36/13026	0.000163639	0.0090946	0.00769611	ENSG00000092969/ENSG00000115112/ENSG00000054598/ENSG00000164690/ENSG00000099250/ENSG00000074527/ENSG00000198959	7
GOBP_CELLULAR_RESPONSE_TO_HORMONE_STIMULUS	GOBP_CELLULAR_RESPONSE_TO_HORMONE_STIMULUS	GOBP_CELLULAR_RESPONSE_TO_HORMONE_STIMULUS	30/437	437/13026	0.00016508	0.0090946	0.00769611	ENSG00000003436/ENSG00000115290/ENSG00000145147/ENSG00000157404/ENSG00000112964/ENSG00000155846/ENSG00000170542/ENSG00000197594/ENSG00000118515/ENSG00000122679/ENSG00000106633/ENSG00000159167/ENSG00000156804/ENSG00000104368/ENSG00000119508/ENSG00000082175/ENSG00000171631/ENSG00000165816/ENSG00000004478/ENSG00000185950/ENSG00000170345/ENSG00000140526/ENSG00000166147/ENSG00000090447/ENSG00000153786…	30
GOBP_ENDOTHELIAL_CELL_MIGRATION	GOBP_ENDOTHELIAL_CELL_MIGRATION	GOBP_ENDOTHELIAL_CELL_MIGRATION	16/437	168/13026	0.000168117	0.00914162	0.0077359	ENSG00000169242/ENSG00000163638/ENSG00000145147/ENSG00000138772/ENSG00000145632/ENSG00000112562/ENSG00000126016/ENSG00000179388/ENSG00000159167/ENSG00000120899/ENSG00000136826/ENSG00000099250/ENSG00000100644/ENSG00000132386/ENSG00000125968/ENSG00000100065	16
GOBP_G_PROTEIN_COUPLED_RECEPTOR_SIGNALING_PATHWAY	GOBP_G_PROTEIN_COUPLED_RECEPTOR_SIGNALING_PATHWAY	GOBP_G_PROTEIN_COUPLED_RECEPTOR_SIGNALING_PATHWAY	28/437	397/13026	0.000173892	0.00933444	0.00789907	ENSG00000163873/ENSG00000163485/ENSG00000143126/ENSG00000170075/ENSG00000054277/ENSG00000138031/ENSG00000014257/ENSG00000180914/ENSG00000124882/ENSG00000109321/ENSG00000123213/ENSG00000122679/ENSG00000164742/ENSG00000004948/ENSG00000120899/ENSG00000213694/ENSG00000165029/ENSG00000171631/ENSG00000043591/ENSG00000107562/ENSG00000138193/ENSG00000180269/ENSG00000153786/ENSG00000109062/ENSG00000182575…	28
GOBP_EPITHELIAL_CELL_DIFFERENTIATION	GOBP_EPITHELIAL_CELL_DIFFERENTIATION	GOBP_EPITHELIAL_CELL_DIFFERENTIATION	30/437	440/13026	0.000185987	0.00985729	0.00834152	ENSG00000189337/ENSG00000117318/ENSG00000054277/ENSG00000115112/ENSG00000173706/ENSG00000136068/ENSG00000124882/ENSG00000120149/ENSG00000153162/ENSG00000054598/ENSG00000135547/ENSG00000128567/ENSG00000105810/ENSG00000159167/ENSG00000164683/ENSG00000213694/ENSG00000136826/ENSG00000082175/ENSG00000176485/ENSG00000099250/ENSG00000100644/ENSG00000140465/ENSG00000153786/ENSG00000171346/ENSG00000171401…	30
GOCC_BASOLATERAL_PLASMA_MEMBRANE	GOCC_BASOLATERAL_PLASMA_MEMBRANE	GOCC_BASOLATERAL_PLASMA_MEMBRANE	15/437	153/13026	0.000194038	0.0101554	0.00859382	ENSG00000163485/ENSG00000163235/ENSG00000115155/ENSG00000114770/ENSG00000072274/ENSG00000138821/ENSG00000112759/ENSG00000197594/ENSG00000026508/ENSG00000171631/ENSG00000151150/ENSG00000139514/ENSG00000103257/ENSG00000142494/ENSG00000141736	15
GOBP_MESENCHYMAL_CELL_DIFFERENTIATION	GOBP_MESENCHYMAL_CELL_DIFFERENTIATION	GOBP_MESENCHYMAL_CELL_DIFFERENTIATION	17/437	188/13026	0.000199251	0.0102996	0.0087158	ENSG00000092969/ENSG00000169242/ENSG00000125630/ENSG00000012171/ENSG00000120149/ENSG00000054598/ENSG00000135547/ENSG00000170381/ENSG00000164690/ENSG00000164683/ENSG00000099250/ENSG00000165731/ENSG00000049130/ENSG00000100644/ENSG00000141579/ENSG00000105707/ENSG00000156299	17
GOBP_BLOOD_VESSEL_ENDOTHELIAL_CELL_MIGRATION	GOBP_BLOOD_VESSEL_ENDOTHELIAL_CELL_MIGRATION	GOBP_BLOOD_VESSEL_ENDOTHELIAL_CELL_MIGRATION	11/437	90/13026	0.000204274	0.0104304	0.00882652	ENSG00000169242/ENSG00000145147/ENSG00000145632/ENSG00000126016/ENSG00000179388/ENSG00000120899/ENSG00000136826/ENSG00000099250/ENSG00000100644/ENSG00000125968/ENSG00000100065	11
GOBP_NEGATIVE_REGULATION_OF_CELL_PROJECTION_ORGANIZATION	GOBP_NEGATIVE_REGULATION_OF_CELL_PROJECTION_ORGANIZATION	GOBP_NEGATIVE_REGULATION_OF_CELL_PROJECTION_ORGANIZATION	15/437	154/13026	0.00020852	0.0105189	0.00890143	ENSG00000169242/ENSG00000012171/ENSG00000145147/ENSG00000138639/ENSG00000053108/ENSG00000152377/ENSG00000170381/ENSG00000134569/ENSG00000099250/ENSG00000187122/ENSG00000004478/ENSG00000242498/ENSG00000065320/ENSG00000125968/ENSG00000185133	15
GOBP_EPITHELIAL_CELL_PROLIFERATION	GOBP_EPITHELIAL_CELL_PROLIFERATION	GOBP_EPITHELIAL_CELL_PROLIFERATION	22/437	282/13026	0.000213689	0.0105282	0.0089093	ENSG00000092969/ENSG00000163235/ENSG00000124882/ENSG00000109321/ENSG00000157404/ENSG00000153162/ENSG00000105810/ENSG00000164690/ENSG00000179388/ENSG00000119508/ENSG00000082175/ENSG00000099250/ENSG00000107562/ENSG00000100644/ENSG00000141753/ENSG00000132386/ENSG00000141736/ENSG00000125968/ENSG00000276043/ENSG00000134830/ENSG00000105707/ENSG00000100219	22
GOBP_RESPONSE_TO_KETONE	GOBP_RESPONSE_TO_KETONE	GOBP_RESPONSE_TO_KETONE	14/437	138/13026	0.000220328	0.0105282	0.0089093	ENSG00000092969/ENSG00000138031/ENSG00000180914/ENSG00000145147/ENSG00000137462/ENSG00000118515/ENSG00000164742/ENSG00000156804/ENSG00000104368/ENSG00000171631/ENSG00000170345/ENSG00000140526/ENSG00000090447/ENSG00000132386	14
GOBP_REGULATION_OF_SIGNALING_RECEPTOR_ACTIVITY	GOBP_REGULATION_OF_SIGNALING_RECEPTOR_ACTIVITY	GOBP_REGULATION_OF_SIGNALING_RECEPTOR_ACTIVITY	12/437	106/13026	0.000221495	0.0105282	0.0089093	ENSG00000163485/ENSG00000072694/ENSG00000163235/ENSG00000124882/ENSG00000109321/ENSG00000122679/ENSG00000004948/ENSG00000120899/ENSG00000167653/ENSG00000196730/ENSG00000099250/ENSG00000100644	12
GOBP_POSITIVE_REGULATION_OF_EPIDERMAL_GROWTH_FACTOR_ACTIVATED_RECEPTOR_ACTIVITY	GOBP_POSITIVE_REGULATION_OF_EPIDERMAL_GROWTH_FACTOR_ACTIVATED_RECEPTOR_ACTIVITY	GOBP_POSITIVE_REGULATION_OF_EPIDERMAL_GROWTH_FACTOR_ACTIVATED_RECEPTOR_ACTIVITY	4/437	10/13026	0.000223388	0.0105282	0.0089093	ENSG00000163485/ENSG00000163235/ENSG00000124882/ENSG00000109321	4
GOBP_RESPONSE_TO_MAGNESIUM_ION	GOBP_RESPONSE_TO_MAGNESIUM_ION	GOBP_RESPONSE_TO_MAGNESIUM_ION	4/437	10/13026	0.000223388	0.0105282	0.0089093	ENSG00000153162/ENSG00000164761/ENSG00000151150/ENSG00000103056	4
GOBP_XENOBIOTIC_TRANSPORT	GOBP_XENOBIOTIC_TRANSPORT	GOBP_XENOBIOTIC_TRANSPORT	6/437	27/13026	0.000223791	0.0105282	0.0089093	ENSG00000174827/ENSG00000114770/ENSG00000197208/ENSG00000197375/ENSG00000103257/ENSG00000142494	6
GOBP_MELANOCYTE_DIFFERENTIATION	GOBP_MELANOCYTE_DIFFERENTIATION	GOBP_MELANOCYTE_DIFFERENTIATION	5/437	18/13026	0.000247763	0.0110227	0.00932775	ENSG00000163638/ENSG00000187098/ENSG00000157404/ENSG00000197594/ENSG00000049130	5
GOBP_NEGATIVE_REGULATION_OF_BIOMINERALIZATION	GOBP_NEGATIVE_REGULATION_OF_BIOMINERALIZATION	GOBP_NEGATIVE_REGULATION_OF_BIOMINERALIZATION	5/437	18/13026	0.000247763	0.0110227	0.00932775	ENSG00000135547/ENSG00000197594/ENSG00000164683/ENSG00000120899/ENSG00000100644	5
GOMF_ORGANIC_CATION_TRANSMEMBRANE_TRANSPORTER_ACTIVITY	GOMF_ORGANIC_CATION_TRANSMEMBRANE_TRANSPORTER_ACTIVITY	GOMF_ORGANIC_CATION_TRANSMEMBRANE_TRANSPORTER_ACTIVITY	5/437	18/13026	0.000247763	0.0110227	0.00932775	ENSG00000117479/ENSG00000197208/ENSG00000197375/ENSG00000112759/ENSG00000125454	5
GOBP_POSITIVE_REGULATION_OF_CELL_ADHESION	GOBP_POSITIVE_REGULATION_OF_CELL_ADHESION	GOBP_POSITIVE_REGULATION_OF_CELL_ADHESION	22/437	285/13026	0.000248092	0.0110227	0.00932775	ENSG00000134258/ENSG00000092969/ENSG00000072274/ENSG00000118513/ENSG00000128567/ENSG00000105810/ENSG00000164690/ENSG00000179388/ENSG00000120899/ENSG00000119508/ENSG00000026508/ENSG00000196371/ENSG00000099250/ENSG00000151150/ENSG00000107562/ENSG00000165731/ENSG00000139514/ENSG00000248905/ENSG00000141736/ENSG00000198959/ENSG00000100219/ENSG00000128342	22
GOBP_MUSCLE_TISSUE_DEVELOPMENT	GOBP_MUSCLE_TISSUE_DEVELOPMENT	GOBP_MUSCLE_TISSUE_DEVELOPMENT	21/437	266/13026	0.000251796	0.0110227	0.00932775	ENSG00000092969/ENSG00000115641/ENSG00000173706/ENSG00000163638/ENSG00000136068/ENSG00000109819/ENSG00000120149/ENSG00000123213/ENSG00000112183/ENSG00000054598/ENSG00000137193/ENSG00000135547/ENSG00000164690/ENSG00000164683/ENSG00000154330/ENSG00000197321/ENSG00000148677/ENSG00000170345/ENSG00000134775/ENSG00000185022/ENSG00000159200	21
GOBP_REGULATION_OF_SECRETION	GOBP_REGULATION_OF_SECRETION	GOBP_REGULATION_OF_SECRETION	28/437	406/13026	0.000251928	0.0110227	0.00932775	ENSG00000163485/ENSG00000092969/ENSG00000072694/ENSG00000153246/ENSG00000180914/ENSG00000137462/ENSG00000153162/ENSG00000118515/ENSG00000164742/ENSG00000106633/ENSG00000102362/ENSG00000159167/ENSG00000148344/ENSG00000033327/ENSG00000107562/ENSG00000148677/ENSG00000089041/ENSG00000185950/ENSG00000100644/ENSG00000103056/ENSG00000173805/ENSG00000108984/ENSG00000109062/ENSG00000041353/ENSG00000100219…	28
GOBP_AXON_DEVELOPMENT	GOBP_AXON_DEVELOPMENT	GOBP_AXON_DEVELOPMENT	26/437	365/13026	0.000252731	0.0110227	0.00932775	ENSG00000121454/ENSG00000169242/ENSG00000182580/ENSG00000012171/ENSG00000160145/ENSG00000145147/ENSG00000053108/ENSG00000113763/ENSG00000164742/ENSG00000170381/ENSG00000164690/ENSG00000008086/ENSG00000179542/ENSG00000136826/ENSG00000148053/ENSG00000134569/ENSG00000099250/ENSG00000151150/ENSG00000107562/ENSG00000187122/ENSG00000138347/ENSG00000165731/ENSG00000065320/ENSG00000141736/ENSG00000053747…	26
GOBP_CARBOHYDRATE_BIOSYNTHETIC_PROCESS	GOBP_CARBOHYDRATE_BIOSYNTHETIC_PROCESS	GOBP_CARBOHYDRATE_BIOSYNTHETIC_PROCESS	15/437	157/13026	0.000257719	0.0111244	0.0094138	ENSG00000117069/ENSG00000109819/ENSG00000123213/ENSG00000172461/ENSG00000197594/ENSG00000106633/ENSG00000147408/ENSG00000120899/ENSG00000171631/ENSG00000196371/ENSG00000148488/ENSG00000185950/ENSG00000157350/ENSG00000103056/ENSG00000179913	15
GOBP_SYNAPSE_ORGANIZATION	GOBP_SYNAPSE_ORGANIZATION	GOBP_SYNAPSE_ORGANIZATION	23/437	306/13026	0.000265772	0.011355	0.00960891	ENSG00000157193/ENSG00000198929/ENSG00000169242/ENSG00000072694/ENSG00000182580/ENSG00000187672/ENSG00000180914/ENSG00000175920/ENSG00000137462/ENSG00000170381/ENSG00000008086/ENSG00000179542/ENSG00000106688/ENSG00000148053/ENSG00000134569/ENSG00000099250/ENSG00000151150/ENSG00000187122/ENSG00000152767/ENSG00000069188/ENSG00000065320/ENSG00000141736/ENSG00000101463	23
GOBP_SALIVARY_GLAND_DEVELOPMENT	GOBP_SALIVARY_GLAND_DEVELOPMENT	GOBP_SALIVARY_GLAND_DEVELOPMENT	6/437	28/13026	0.000276842	0.0117084	0.00990802	ENSG00000092969/ENSG00000115112/ENSG00000164690/ENSG00000099250/ENSG00000074527/ENSG00000198959	6
GOBP_RESPONSE_TO_METAL_ION	GOBP_RESPONSE_TO_METAL_ION	GOBP_RESPONSE_TO_METAL_ION	20/437	249/13026	0.000280444	0.0117422	0.00993659	ENSG00000085491/ENSG00000072274/ENSG00000157404/ENSG00000153162/ENSG00000164742/ENSG00000164690/ENSG00000164761/ENSG00000120899/ENSG00000104419/ENSG00000106688/ENSG00000148218/ENSG00000151150/ENSG00000108179/ENSG00000089041/ENSG00000170345/ENSG00000100644/ENSG00000140465/ENSG00000103056/ENSG00000132386/ENSG00000160182	20

## Sheet: Table S8
Table S8: Enrichment for ERa regulated DEG's after DIM treatment
ID	ID	Description	GeneRatio	BgRatio	pvalue	p.adjust	qvalue	geneID	Count
GOCC_EXTERNAL_ENCAPSULATING_STRUCTURE	GOCC_EXTERNAL_ENCAPSULATING_STRUCTURE	GOCC_EXTERNAL_ENCAPSULATING_STRUCTURE	22/228	311/13026	2.72e-08	9.24e-05	7.55e-05	ENSG00000092969/ENSG00000172061/ENSG00000144749/ENSG00000038427/ENSG00000112562/ENSG00000111799/ENSG00000197558/ENSG00000164690/ENSG00000164761/ENSG00000205038/ENSG00000166833/ENSG00000107518/ENSG00000107562/ENSG00000111341/ENSG00000187720/ENSG00000169783/ENSG00000103196/ENSG00000132386/ENSG00000053747/ENSG00000198959/ENSG00000064205/ENSG00000185761	22
GOBP_REPRODUCTIVE_SYSTEM_DEVELOPMENT	GOBP_REPRODUCTIVE_SYSTEM_DEVELOPMENT	GOBP_REPRODUCTIVE_SYSTEM_DEVELOPMENT	21/228	319/13026	1.94e-07	0.000329234	0.000268835	ENSG00000121454/ENSG00000092969/ENSG00000138061/ENSG00000116016/ENSG00000145147/ENSG00000113739/ENSG00000153162/ENSG00000054598/ENSG00000135547/ENSG00000164690/ENSG00000170965/ENSG00000013619/ENSG00000159167/ENSG00000176399/ENSG00000082175/ENSG00000049130/ENSG00000100644/ENSG00000132386/ENSG00000125398/ENSG00000171791/ENSG00000180530	21
GOBP_MESENCHYMAL_CELL_DEVELOPMENT	GOBP_MESENCHYMAL_CELL_DEVELOPMENT	GOBP_MESENCHYMAL_CELL_DEVELOPMENT	10/228	74/13026	5.98e-07	0.000677977	0.000553601	ENSG00000118257/ENSG00000010319/ENSG00000054598/ENSG00000135547/ENSG00000164690/ENSG00000165731/ENSG00000049130/ENSG00000100644/ENSG00000125398/ENSG00000171791	10
GOMF_GLYCOSAMINOGLYCAN_BINDING	GOMF_GLYCOSAMINOGLYCAN_BINDING	GOMF_GLYCOSAMINOGLYCAN_BINDING	12/228	117/13026	9.4e-07	0.000799746	0.000653031	ENSG00000118257/ENSG00000163898/ENSG00000145147/ENSG00000038427/ENSG00000112562/ENSG00000164690/ENSG00000166833/ENSG00000026508/ENSG00000187122/ENSG00000103196/ENSG00000064205/ENSG00000185761	12
GOBP_CELLULAR_ION_HOMEOSTASIS	GOBP_CELLULAR_ION_HOMEOSTASIS	GOBP_CELLULAR_ION_HOMEOSTASIS	22/228	402/13026	2.25e-06	0.00117842	0.000962233	ENSG00000163485/ENSG00000173175/ENSG00000180914/ENSG00000113739/ENSG00000153162/ENSG00000105929/ENSG00000004948/ENSG00000159167/ENSG00000106688/ENSG00000213694/ENSG00000171631/ENSG00000107562/ENSG00000089041/ENSG00000139832/ENSG00000168398/ENSG00000100644/ENSG00000168447/ENSG00000109062/ENSG00000171791/ENSG00000198959/ENSG00000134830/ENSG00000160183	22
GOBP_RESPONSE_TO_CORTICOSTEROID	GOBP_RESPONSE_TO_CORTICOSTEROID	GOBP_RESPONSE_TO_CORTICOSTEROID	11/228	107/13026	2.63e-06	0.00117842	0.000962233	ENSG00000138061/ENSG00000145147/ENSG00000109321/ENSG00000112964/ENSG00000153162/ENSG00000118515/ENSG00000004948/ENSG00000159167/ENSG00000090447/ENSG00000132386/ENSG00000171791	11
GOBP_DIGESTIVE_SYSTEM_DEVELOPMENT	GOBP_DIGESTIVE_SYSTEM_DEVELOPMENT	GOBP_DIGESTIVE_SYSTEM_DEVELOPMENT	10/228	87/13026	2.73e-06	0.00117842	0.000962233	ENSG00000092969/ENSG00000182580/ENSG00000180914/ENSG00000164690/ENSG00000166250/ENSG00000165731/ENSG00000100644/ENSG00000140465/ENSG00000154099/ENSG00000171791	10
GOBP_SENSORY_SYSTEM_DEVELOPMENT	GOBP_SENSORY_SYSTEM_DEVELOPMENT	GOBP_SENSORY_SYSTEM_DEVELOPMENT	17/228	257/13026	2.77e-06	0.00117842	0.000962233	ENSG00000092969/ENSG00000158055/ENSG00000138061/ENSG00000143995/ENSG00000187098/ENSG00000153162/ENSG00000054598/ENSG00000164690/ENSG00000106688/ENSG00000165731/ENSG00000100644/ENSG00000140465/ENSG00000069188/ENSG00000132386/ENSG00000125398/ENSG00000171791/ENSG00000118707	17
GOCC_MICROVILLUS_MEMBRANE	GOCC_MICROVILLUS_MEMBRANE	GOCC_MICROVILLUS_MEMBRANE	5/228	15/13026	4.09e-06	0.00154702	0.00126322	ENSG00000174827/ENSG00000128567/ENSG00000103257/ENSG00000109062/ENSG00000080031	5
GOBP_ION_HOMEOSTASIS	GOBP_ION_HOMEOSTASIS	GOBP_ION_HOMEOSTASIS	24/228	490/13026	5.24e-06	0.00178395	0.00145668	ENSG00000163485/ENSG00000116016/ENSG00000173175/ENSG00000180914/ENSG00000113739/ENSG00000153162/ENSG00000105929/ENSG00000004948/ENSG00000159167/ENSG00000106688/ENSG00000213694/ENSG00000171631/ENSG00000107562/ENSG00000089041/ENSG00000139832/ENSG00000168398/ENSG00000100644/ENSG00000074410/ENSG00000168447/ENSG00000109062/ENSG00000171791/ENSG00000198959/ENSG00000134830/ENSG00000160183	24
GOBP_CAMERA_TYPE_EYE_DEVELOPMENT	GOBP_CAMERA_TYPE_EYE_DEVELOPMENT	GOBP_CAMERA_TYPE_EYE_DEVELOPMENT	15/228	218/13026	6.74e-06	0.00208347	0.00170125	ENSG00000092969/ENSG00000158055/ENSG00000138061/ENSG00000143995/ENSG00000187098/ENSG00000054598/ENSG00000164690/ENSG00000106688/ENSG00000165731/ENSG00000100644/ENSG00000140465/ENSG00000069188/ENSG00000132386/ENSG00000125398/ENSG00000118707	15
GOBP_SENSORY_ORGAN_DEVELOPMENT	GOBP_SENSORY_ORGAN_DEVELOPMENT	GOBP_SENSORY_ORGAN_DEVELOPMENT	20/228	372/13026	8.63e-06	0.00244579	0.00199711	ENSG00000092969/ENSG00000158055/ENSG00000138061/ENSG00000143995/ENSG00000144749/ENSG00000187098/ENSG00000153162/ENSG00000054598/ENSG00000135547/ENSG00000164690/ENSG00000106688/ENSG00000165731/ENSG00000100644/ENSG00000140465/ENSG00000069188/ENSG00000109062/ENSG00000132386/ENSG00000125398/ENSG00000171791/ENSG00000118707	20
GOBP_GLAND_DEVELOPMENT	GOBP_GLAND_DEVELOPMENT	GOBP_GLAND_DEVELOPMENT	18/228	314/13026	1.04e-05	0.00268254	0.00219042	ENSG00000092969/ENSG00000138061/ENSG00000115112/ENSG00000182580/ENSG00000180914/ENSG00000109321/ENSG00000054598/ENSG00000164690/ENSG00000082175/ENSG00000100644/ENSG00000140465/ENSG00000154099/ENSG00000109062/ENSG00000132386/ENSG00000125398/ENSG00000171791/ENSG00000198959/ENSG00000100219	18
GOBP_REGULATION_OF_OSSIFICATION	GOBP_REGULATION_OF_OSSIFICATION	GOBP_REGULATION_OF_OSSIFICATION	9/228	81/13026	1.15e-05	0.00268254	0.00219042	ENSG00000092969/ENSG00000154122/ENSG00000153162/ENSG00000124813/ENSG00000111341/ENSG00000089041/ENSG00000100644/ENSG00000125398/ENSG00000171791	9
GOBP_OVULATION_CYCLE	GOBP_OVULATION_CYCLE	GOBP_OVULATION_CYCLE	7/228	45/13026	1.18e-05	0.00268254	0.00219042	ENSG00000092969/ENSG00000138061/ENSG00000180914/ENSG00000145147/ENSG00000082175/ENSG00000132386/ENSG00000180530	7
GOMF_HEPARIN_BINDING	GOMF_HEPARIN_BINDING	GOMF_HEPARIN_BINDING	9/228	83/13026	1.41e-05	0.00298994	0.00244143	ENSG00000118257/ENSG00000163898/ENSG00000145147/ENSG00000112562/ENSG00000166833/ENSG00000187122/ENSG00000103196/ENSG00000064205/ENSG00000185761	9
GOBP_PURINERGIC_NUCLEOTIDE_RECEPTOR_SIGNALING_PATHWAY	GOBP_PURINERGIC_NUCLEOTIDE_RECEPTOR_SIGNALING_PATHWAY	GOBP_PURINERGIC_NUCLEOTIDE_RECEPTOR_SIGNALING_PATHWAY	5/228	19/13026	1.5e-05	0.00299482	0.00244541	ENSG00000163485/ENSG00000014257/ENSG00000173175/ENSG00000171631/ENSG00000089041	5
GOBP_METAL_ION_HOMEOSTASIS	GOBP_METAL_ION_HOMEOSTASIS	GOBP_METAL_ION_HOMEOSTASIS	20/228	391/13026	1.79e-05	0.00337531	0.0027561	ENSG00000163485/ENSG00000116016/ENSG00000173175/ENSG00000180914/ENSG00000113739/ENSG00000153162/ENSG00000004948/ENSG00000159167/ENSG00000106688/ENSG00000213694/ENSG00000171631/ENSG00000107562/ENSG00000089041/ENSG00000168398/ENSG00000100644/ENSG00000168447/ENSG00000171791/ENSG00000198959/ENSG00000134830/ENSG00000160183	20
GOBP_NEGATIVE_REGULATION_OF_LOCOMOTION	GOBP_NEGATIVE_REGULATION_OF_LOCOMOTION	GOBP_NEGATIVE_REGULATION_OF_LOCOMOTION	15/228	238/13026	1.92e-05	0.0034463	0.00281406	ENSG00000163485/ENSG00000138061/ENSG00000073849/ENSG00000187098/ENSG00000010319/ENSG00000145147/ENSG00000164690/ENSG00000159167/ENSG00000107562/ENSG00000187122/ENSG00000109062/ENSG00000132386/ENSG00000171791/ENSG00000134830/ENSG00000100065	15
GOBP_TISSUE_MORPHOGENESIS	GOBP_TISSUE_MORPHOGENESIS	GOBP_TISSUE_MORPHOGENESIS	22/228	462/13026	2.05e-05	0.00347909	0.00284084	ENSG00000092969/ENSG00000143126/ENSG00000158055/ENSG00000118257/ENSG00000145147/ENSG00000109321/ENSG00000054598/ENSG00000135547/ENSG00000128567/ENSG00000164690/ENSG00000159167/ENSG00000082175/ENSG00000026508/ENSG00000165731/ENSG00000100644/ENSG00000248905/ENSG00000154099/ENSG00000109062/ENSG00000125398/ENSG00000171791/ENSG00000053747/ENSG00000198959	22
GOBP_EXCRETION	GOBP_EXCRETION	GOBP_EXCRETION	6/228	34/13026	2.4e-05	0.00379102	0.00309555	ENSG00000163485/ENSG00000164626/ENSG00000105929/ENSG00000159167/ENSG00000168447/ENSG00000109062	6
GOBP_SEX_DIFFERENTIATION	GOBP_SEX_DIFFERENTIATION	GOBP_SEX_DIFFERENTIATION	13/228	187/13026	2.51e-05	0.00379102	0.00309555	ENSG00000092969/ENSG00000138061/ENSG00000145147/ENSG00000153162/ENSG00000054598/ENSG00000164690/ENSG00000013619/ENSG00000176399/ENSG00000082175/ENSG00000049130/ENSG00000125398/ENSG00000171791/ENSG00000180530	13
GOBP_CIRCULATORY_SYSTEM_PROCESS	GOBP_CIRCULATORY_SYSTEM_PROCESS	GOBP_CIRCULATORY_SYSTEM_PROCESS	19/228	368/13026	2.56e-05	0.00379102	0.00309555	ENSG00000163485/ENSG00000092969/ENSG00000116016/ENSG00000180914/ENSG00000145147/ENSG00000153162/ENSG00000054598/ENSG00000135547/ENSG00000118515/ENSG00000159167/ENSG00000106688/ENSG00000166833/ENSG00000107562/ENSG00000168398/ENSG00000168447/ENSG00000103257/ENSG00000109062/ENSG00000188176/ENSG00000181856	19
GOBP_GLAND_MORPHOGENESIS	GOBP_GLAND_MORPHOGENESIS	GOBP_GLAND_MORPHOGENESIS	9/228	90/13026	2.72e-05	0.00385233	0.00314561	ENSG00000092969/ENSG00000109321/ENSG00000164690/ENSG00000082175/ENSG00000109062/ENSG00000125398/ENSG00000171791/ENSG00000198959/ENSG00000100219	9
GOBP_SKELETAL_SYSTEM_DEVELOPMENT	GOBP_SKELETAL_SYSTEM_DEVELOPMENT	GOBP_SKELETAL_SYSTEM_DEVELOPMENT	19/228	371/13026	2.87e-05	0.00389978	0.00318435	ENSG00000092969/ENSG00000143995/ENSG00000154122/ENSG00000112964/ENSG00000038427/ENSG00000153162/ENSG00000054598/ENSG00000124813/ENSG00000164690/ENSG00000159167/ENSG00000164761/ENSG00000026508/ENSG00000111341/ENSG00000089041/ENSG00000100644/ENSG00000248905/ENSG00000166509/ENSG00000125398/ENSG00000198959	19
GOBP_EXOCRINE_SYSTEM_DEVELOPMENT	GOBP_EXOCRINE_SYSTEM_DEVELOPMENT	GOBP_EXOCRINE_SYSTEM_DEVELOPMENT	6/228	36/13026	3.38e-05	0.00433465	0.00353945	ENSG00000092969/ENSG00000115112/ENSG00000054598/ENSG00000164690/ENSG00000125398/ENSG00000198959	6
GOBP_VASCULAR_PROCESS_IN_CIRCULATORY_SYSTEM	GOBP_VASCULAR_PROCESS_IN_CIRCULATORY_SYSTEM	GOBP_VASCULAR_PROCESS_IN_CIRCULATORY_SYSTEM	12/228	166/13026	3.52e-05	0.00433465	0.00353945	ENSG00000163485/ENSG00000180914/ENSG00000145147/ENSG00000153162/ENSG00000054598/ENSG00000106688/ENSG00000168398/ENSG00000168447/ENSG00000103257/ENSG00000109062/ENSG00000188176/ENSG00000181856	12
GOCC_MICROVILLUS	GOCC_MICROVILLUS	GOCC_MICROVILLUS	7/228	53/13026	3.57e-05	0.00433465	0.00353945	ENSG00000174827/ENSG00000180914/ENSG00000128567/ENSG00000026508/ENSG00000103257/ENSG00000109062/ENSG00000080031	7
GOBP_POSITIVE_REGULATION_OF_STEM_CELL_DIFFERENTIATION	GOBP_POSITIVE_REGULATION_OF_STEM_CELL_DIFFERENTIATION	GOBP_POSITIVE_REGULATION_OF_STEM_CELL_DIFFERENTIATION	4/228	12/13026	4.05e-05	0.00475384	0.00388173	ENSG00000092969/ENSG00000112183/ENSG00000054598/ENSG00000125398	4
GOBP_RETINA_DEVELOPMENT_IN_CAMERA_TYPE_EYE	GOBP_RETINA_DEVELOPMENT_IN_CAMERA_TYPE_EYE	GOBP_RETINA_DEVELOPMENT_IN_CAMERA_TYPE_EYE	9/228	95/13026	4.19e-05	0.00475384	0.00388173	ENSG00000092969/ENSG00000138061/ENSG00000106688/ENSG00000165731/ENSG00000100644/ENSG00000069188/ENSG00000132386/ENSG00000125398/ENSG00000118707	9
GOCC_ACTIN_BASED_CELL_PROJECTION	GOCC_ACTIN_BASED_CELL_PROJECTION	GOCC_ACTIN_BASED_CELL_PROJECTION	11/228	148/13026	5.79e-05	0.00635785	0.00519148	ENSG00000174827/ENSG00000014257/ENSG00000180914/ENSG00000128567/ENSG00000205038/ENSG00000026508/ENSG00000049130/ENSG00000152767/ENSG00000103257/ENSG00000109062/ENSG00000080031	11
GOBP_REGULATION_OF_ANATOMICAL_STRUCTURE_SIZE	GOBP_REGULATION_OF_ANATOMICAL_STRUCTURE_SIZE	GOBP_REGULATION_OF_ANATOMICAL_STRUCTURE_SIZE	18/228	359/13026	6.15e-05	0.00653874	0.00533919	ENSG00000163485/ENSG00000197872/ENSG00000180914/ENSG00000010319/ENSG00000145147/ENSG00000054598/ENSG00000155792/ENSG00000107562/ENSG00000187122/ENSG00000165731/ENSG00000050405/ENSG00000089041/ENSG00000168398/ENSG00000248905/ENSG00000168447/ENSG00000132359/ENSG00000109062/ENSG00000188176	18
GOBP_NEURAL_CREST_CELL_DIFFERENTIATION	GOBP_NEURAL_CREST_CELL_DIFFERENTIATION	GOBP_NEURAL_CREST_CELL_DIFFERENTIATION	8/228	78/13026	6.37e-05	0.00656606	0.0053615	ENSG00000118257/ENSG00000010319/ENSG00000054598/ENSG00000164690/ENSG00000165731/ENSG00000049130/ENSG00000100644/ENSG00000125398	8
GOBP_G_PROTEIN_COUPLED_RECEPTOR_SIGNALING_PATHWAY	GOBP_G_PROTEIN_COUPLED_RECEPTOR_SIGNALING_PATHWAY	GOBP_G_PROTEIN_COUPLED_RECEPTOR_SIGNALING_PATHWAY	19/228	397/13026	7.16e-05	0.00716138	0.0058476	ENSG00000163873/ENSG00000163485/ENSG00000143126/ENSG00000014257/ENSG00000173175/ENSG00000180914/ENSG00000109321/ENSG00000164742/ENSG00000004948/ENSG00000213694/ENSG00000165029/ENSG00000171631/ENSG00000107518/ENSG00000107562/ENSG00000168398/ENSG00000109062/ENSG00000108352/ENSG00000198959/ENSG00000134830	19
GOBP_OSSIFICATION	GOBP_OSSIFICATION	GOBP_OSSIFICATION	16/228	301/13026	8.04e-05	0.00771435	0.00629913	ENSG00000092969/ENSG00000109321/ENSG00000154122/ENSG00000038427/ENSG00000153162/ENSG00000054598/ENSG00000124813/ENSG00000105929/ENSG00000164690/ENSG00000159167/ENSG00000111341/ENSG00000089041/ENSG00000100644/ENSG00000166509/ENSG00000125398/ENSG00000171791	16
GOCC_EXTERNAL_SIDE_OF_PLASMA_MEMBRANE	GOCC_EXTERNAL_SIDE_OF_PLASMA_MEMBRANE	GOCC_EXTERNAL_SIDE_OF_PLASMA_MEMBRANE	12/228	181/13026	8.16e-05	0.00771435	0.00629913	ENSG00000072694/ENSG00000115594/ENSG00000112964/ENSG00000135318/ENSG00000126016/ENSG00000165029/ENSG00000107562/ENSG00000089041/ENSG00000168447/ENSG00000103257/ENSG00000181856/ENSG00000012124	12
GOCC_COLLAGEN_CONTAINING_EXTRACELLULAR_MATRIX	GOCC_COLLAGEN_CONTAINING_EXTRACELLULAR_MATRIX	GOCC_COLLAGEN_CONTAINING_EXTRACELLULAR_MATRIX	14/228	241/13026	8.86e-05	0.0080327	0.00655908	ENSG00000092969/ENSG00000172061/ENSG00000038427/ENSG00000112562/ENSG00000111799/ENSG00000164690/ENSG00000166833/ENSG00000107518/ENSG00000107562/ENSG00000111341/ENSG00000187720/ENSG00000132386/ENSG00000053747/ENSG00000198959	14
GOBP_REGULATION_OF_ION_TRANSPORT	GOBP_REGULATION_OF_ION_TRANSPORT	GOBP_REGULATION_OF_ION_TRANSPORT	19/228	404/13026	9.02e-05	0.0080327	0.00655908	ENSG00000084628/ENSG00000174827/ENSG00000163485/ENSG00000162975/ENSG00000113739/ENSG00000164626/ENSG00000002746/ENSG00000004948/ENSG00000159167/ENSG00000196730/ENSG00000148344/ENSG00000171631/ENSG00000107562/ENSG00000108179/ENSG00000089041/ENSG00000109062/ENSG00000171791/ENSG00000130433/ENSG00000100346	19
GOBP_RESPONSE_TO_STEROID_HORMONE	GOBP_RESPONSE_TO_STEROID_HORMONE	GOBP_RESPONSE_TO_STEROID_HORMONE	14/228	242/13026	9.26e-05	0.0080327	0.00655908	ENSG00000092969/ENSG00000138061/ENSG00000180914/ENSG00000145147/ENSG00000109321/ENSG00000112964/ENSG00000153162/ENSG00000118515/ENSG00000004948/ENSG00000159167/ENSG00000082175/ENSG00000090447/ENSG00000132386/ENSG00000171791	14
GOBP_POSITIVE_REGULATION_OF_EPITHELIAL_CELL_PROLIFERATION	GOBP_POSITIVE_REGULATION_OF_EPITHELIAL_CELL_PROLIFERATION	GOBP_POSITIVE_REGULATION_OF_EPITHELIAL_CELL_PROLIFERATION	10/228	130/13026	9.44e-05	0.0080327	0.00655908	ENSG00000118257/ENSG00000109321/ENSG00000153162/ENSG00000164690/ENSG00000179388/ENSG00000107562/ENSG00000100644/ENSG00000125398/ENSG00000134830/ENSG00000100219	10
GOBP_REGULATION_OF_NEURON_DIFFERENTIATION	GOBP_REGULATION_OF_NEURON_DIFFERENTIATION	GOBP_REGULATION_OF_NEURON_DIFFERENTIATION	10/228	131/13026	0.00010071	0.0083565	0.00682348	ENSG00000143995/ENSG00000153162/ENSG00000135547/ENSG00000164690/ENSG00000107562/ENSG00000165731/ENSG00000125398/ENSG00000171791/ENSG00000118707/ENSG00000183036	10
GOBP_DEVELOPMENT_OF_PRIMARY_SEXUAL_CHARACTERISTICS	GOBP_DEVELOPMENT_OF_PRIMARY_SEXUAL_CHARACTERISTICS	GOBP_DEVELOPMENT_OF_PRIMARY_SEXUAL_CHARACTERISTICS	11/228	158/13026	0.000104631	0.00847509	0.00692031	ENSG00000092969/ENSG00000138061/ENSG00000145147/ENSG00000054598/ENSG00000013619/ENSG00000176399/ENSG00000082175/ENSG00000049130/ENSG00000125398/ENSG00000171791/ENSG00000180530	11
GOBP_ORGAN_GROWTH	GOBP_ORGAN_GROWTH	GOBP_ORGAN_GROWTH	9/228	108/13026	0.000114665	0.00907186	0.00740761	ENSG00000092969/ENSG00000113645/ENSG00000054598/ENSG00000137193/ENSG00000135547/ENSG00000164690/ENSG00000159167/ENSG00000125398/ENSG00000171791	9
GOBP_POSITIVE_REGULATION_OF_LOCOMOTION	GOBP_POSITIVE_REGULATION_OF_LOCOMOTION	GOBP_POSITIVE_REGULATION_OF_LOCOMOTION	19/228	413/13026	0.000120387	0.00930807	0.00760048	ENSG00000092969/ENSG00000138061/ENSG00000115594/ENSG00000118257/ENSG00000172061/ENSG00000010319/ENSG00000145147/ENSG00000156463/ENSG00000112562/ENSG00000128567/ENSG00000171631/ENSG00000107562/ENSG00000165731/ENSG00000049130/ENSG00000100644/ENSG00000141738/ENSG00000125398/ENSG00000171791/ENSG00000100219	19
GOBP_DIVALENT_INORGANIC_CATION_HOMEOSTASIS	GOBP_DIVALENT_INORGANIC_CATION_HOMEOSTASIS	GOBP_DIVALENT_INORGANIC_CATION_HOMEOSTASIS	15/228	281/13026	0.000128346	0.00970295	0.00792292	ENSG00000163485/ENSG00000173175/ENSG00000180914/ENSG00000113739/ENSG00000004948/ENSG00000159167/ENSG00000106688/ENSG00000213694/ENSG00000171631/ENSG00000107562/ENSG00000089041/ENSG00000168398/ENSG00000171791/ENSG00000198959/ENSG00000134830	15
GOBP_REGULATION_OF_BIOMINERALIZATION	GOBP_REGULATION_OF_BIOMINERALIZATION	GOBP_REGULATION_OF_BIOMINERALIZATION	7/228	65/13026	0.000134884	0.00997556	0.00814552	ENSG00000154122/ENSG00000153162/ENSG00000135547/ENSG00000111341/ENSG00000089041/ENSG00000100644/ENSG00000125398	7

## Sheet: Table S9
Table S9: Enrichment for ERa regulated DEG's after RES treatment
ID	ID	Description	GeneRatio	BgRatio	pvalue	p.adjust	qvalue	geneID	Count
GOBP_POSITIVE_REGULATION_OF_MAPK_CASCADE	GOBP_POSITIVE_REGULATION_OF_MAPK_CASCADE	GOBP_POSITIVE_REGULATION_OF_MAPK_CASCADE	25/327	316/13026	4.02e-07	0.00098502	0.0008312	ENSG00000163485/ENSG00000092969/ENSG00000169242/ENSG00000072694/ENSG00000170075/ENSG00000112964/ENSG00000156463/ENSG00000113645/ENSG00000111907/ENSG00000111846/ENSG00000122679/ENSG00000004948/ENSG00000096968/ENSG00000026508/ENSG00000171631/ENSG00000099250/ENSG00000165731/ENSG00000049130/ENSG00000089041/ENSG00000172575/ENSG00000183578/ENSG00000108984/ENSG00000141736/ENSG00000134830/ENSG00000188064	25
GOBP_CIRCULATORY_SYSTEM_PROCESS	GOBP_CIRCULATORY_SYSTEM_PROCESS	GOBP_CIRCULATORY_SYSTEM_PROCESS	27/327	368/13026	6.12e-07	0.00098502	0.0008312	ENSG00000163485/ENSG00000092969/ENSG00000170075/ENSG00000116016/ENSG00000173706/ENSG00000114770/ENSG00000180914/ENSG00000197375/ENSG00000153162/ENSG00000054598/ENSG00000118515/ENSG00000122679/ENSG00000159167/ENSG00000106688/ENSG00000096968/ENSG00000166833/ENSG00000043591/ENSG00000107562/ENSG00000069431/ENSG00000168398/ENSG00000168447/ENSG00000103257/ENSG00000108984/ENSG00000109062/ENSG00000188176…	27
GOBP_RESPONSE_TO_STEROID_HORMONE	GOBP_RESPONSE_TO_STEROID_HORMONE	GOBP_RESPONSE_TO_STEROID_HORMONE	21/327	242/13026	7.87e-07	0.00098502	0.0008312	ENSG00000092969/ENSG00000003436/ENSG00000073282/ENSG00000180914/ENSG00000109321/ENSG00000138772/ENSG00000112964/ENSG00000153071/ENSG00000153162/ENSG00000124496/ENSG00000118515/ENSG00000004948/ENSG00000159167/ENSG00000096968/ENSG00000082175/ENSG00000170345/ENSG00000140526/ENSG00000090447/ENSG00000132386/ENSG00000171791/ENSG00000188064	21
GOBP_TISSUE_MORPHOGENESIS	GOBP_TISSUE_MORPHOGENESIS	GOBP_TISSUE_MORPHOGENESIS	30/327	462/13026	1.87e-06	0.00144306	0.00121772	ENSG00000092969/ENSG00000143126/ENSG00000134245/ENSG00000158055/ENSG00000173706/ENSG00000073282/ENSG00000109321/ENSG00000153071/ENSG00000054598/ENSG00000128567/ENSG00000159167/ENSG00000164683/ENSG00000136826/ENSG00000082175/ENSG00000026508/ENSG00000133816/ENSG00000099250/ENSG00000148677/ENSG00000165731/ENSG00000248905/ENSG00000184254/ENSG00000153786/ENSG00000154099/ENSG00000109062/ENSG00000171791…	30
GOCC_CELL_SURFACE	GOCC_CELL_SURFACE	GOCC_CELL_SURFACE	30/327	468/13026	2.43e-06	0.00144306	0.00121772	ENSG00000157193/ENSG00000134258/ENSG00000072694/ENSG00000143412/ENSG00000115221/ENSG00000003436/ENSG00000115594/ENSG00000173706/ENSG00000196549/ENSG00000109321/ENSG00000112964/ENSG00000197594/ENSG00000135318/ENSG00000122679/ENSG00000106688/ENSG00000165029/ENSG00000166250/ENSG00000026508/ENSG00000149260/ENSG00000196371/ENSG00000151150/ENSG00000107562/ENSG00000089041/ENSG00000136153/ENSG00000188488…	30
GOBP_G_PROTEIN_COUPLED_RECEPTOR_SIGNALING_PATHWAY	GOBP_G_PROTEIN_COUPLED_RECEPTOR_SIGNALING_PATHWAY	GOBP_G_PROTEIN_COUPLED_RECEPTOR_SIGNALING_PATHWAY	27/327	397/13026	2.64e-06	0.00144306	0.00121772	ENSG00000163873/ENSG00000163485/ENSG00000143126/ENSG00000170075/ENSG00000054277/ENSG00000014257/ENSG00000173175/ENSG00000180914/ENSG00000138271/ENSG00000109321/ENSG00000122679/ENSG00000164742/ENSG00000004948/ENSG00000213694/ENSG00000096968/ENSG00000165029/ENSG00000171631/ENSG00000107518/ENSG00000043591/ENSG00000107562/ENSG00000168398/ENSG00000153786/ENSG00000109062/ENSG00000182575/ENSG00000108352…	27
GOBP_RESPONSE_TO_CORTICOSTEROID	GOBP_RESPONSE_TO_CORTICOSTEROID	GOBP_RESPONSE_TO_CORTICOSTEROID	13/327	107/13026	2.69e-06	0.00144306	0.00121772	ENSG00000109321/ENSG00000138772/ENSG00000112964/ENSG00000153162/ENSG00000118515/ENSG00000004948/ENSG00000159167/ENSG00000096968/ENSG00000170345/ENSG00000090447/ENSG00000132386/ENSG00000171791/ENSG00000188064	13
GOCC_APICAL_PLASMA_MEMBRANE	GOCC_APICAL_PLASMA_MEMBRANE	GOCC_APICAL_PLASMA_MEMBRANE	19/327	228/13026	4.83e-06	0.00205375	0.00173304	ENSG00000174827/ENSG00000114770/ENSG00000180914/ENSG00000197375/ENSG00000128567/ENSG00000105929/ENSG00000159167/ENSG00000106688/ENSG00000026508/ENSG00000171631/ENSG00000136153/ENSG00000168447/ENSG00000103257/ENSG00000142494/ENSG00000109062/ENSG00000141736/ENSG00000041353/ENSG00000080031/ENSG00000105707	19
GOBP_PURINERGIC_NUCLEOTIDE_RECEPTOR_SIGNALING_PATHWAY	GOBP_PURINERGIC_NUCLEOTIDE_RECEPTOR_SIGNALING_PATHWAY	GOBP_PURINERGIC_NUCLEOTIDE_RECEPTOR_SIGNALING_PATHWAY	6/327	19/13026	4.92e-06	0.00205375	0.00173304	ENSG00000163485/ENSG00000014257/ENSG00000173175/ENSG00000138271/ENSG00000171631/ENSG00000089041	6
GOBP_REPRODUCTIVE_SYSTEM_DEVELOPMENT	GOBP_REPRODUCTIVE_SYSTEM_DEVELOPMENT	GOBP_REPRODUCTIVE_SYSTEM_DEVELOPMENT	23/327	319/13026	5.71e-06	0.00207197	0.00174842	ENSG00000121454/ENSG00000092969/ENSG00000134245/ENSG00000116016/ENSG00000163659/ENSG00000073282/ENSG00000196549/ENSG00000176788/ENSG00000113739/ENSG00000153162/ENSG00000054598/ENSG00000170965/ENSG00000013619/ENSG00000159167/ENSG00000164683/ENSG00000176399/ENSG00000082175/ENSG00000150347/ENSG00000049130/ENSG00000132386/ENSG00000171791/ENSG00000188064/ENSG00000180530	23
GOCC_APICAL_PART_OF_CELL	GOCC_APICAL_PART_OF_CELL	GOCC_APICAL_PART_OF_CELL	21/327	275/13026	6.07e-06	0.00207197	0.00174842	ENSG00000174827/ENSG00000128641/ENSG00000114770/ENSG00000180914/ENSG00000197375/ENSG00000128567/ENSG00000105929/ENSG00000159167/ENSG00000106688/ENSG00000026508/ENSG00000171631/ENSG00000136153/ENSG00000168447/ENSG00000103257/ENSG00000142494/ENSG00000109062/ENSG00000141736/ENSG00000041353/ENSG00000134830/ENSG00000080031/ENSG00000105707	21
GOBP_SLEEP	GOBP_SLEEP	GOBP_SLEEP	5/327	12/13026	6.63e-06	0.00207369	0.00174987	ENSG00000163485/ENSG00000180914/ENSG00000043591/ENSG00000170345/ENSG00000100346	5
GOBP_MESENCHYME_DEVELOPMENT	GOBP_MESENCHYME_DEVELOPMENT	GOBP_MESENCHYME_DEVELOPMENT	18/327	214/13026	7.55e-06	0.0021825	0.00184168	ENSG00000092969/ENSG00000169242/ENSG00000125630/ENSG00000012171/ENSG00000153071/ENSG00000176788/ENSG00000112183/ENSG00000054598/ENSG00000111846/ENSG00000164683/ENSG00000130558/ENSG00000099250/ENSG00000165731/ENSG00000049130/ENSG00000141579/ENSG00000171791/ENSG00000105707/ENSG00000156299	18
GOCC_EXTERNAL_ENCAPSULATING_STRUCTURE	GOCC_EXTERNAL_ENCAPSULATING_STRUCTURE	GOCC_EXTERNAL_ENCAPSULATING_STRUCTURE	22/327	311/13026	1.24e-05	0.00331343	0.00279602	ENSG00000092969/ENSG00000134245/ENSG00000144749/ENSG00000012171/ENSG00000038427/ENSG00000124749/ENSG00000112562/ENSG00000111799/ENSG00000205038/ENSG00000166833/ENSG00000107518/ENSG00000165816/ENSG00000107562/ENSG00000111341/ENSG00000110799/ENSG00000188488/ENSG00000187720/ENSG00000103196/ENSG00000132386/ENSG00000053747/ENSG00000198959/ENSG00000185761	22
GOBP_CELLULAR_RESPONSE_TO_ORGANIC_CYCLIC_COMPOUND	GOBP_CELLULAR_RESPONSE_TO_ORGANIC_CYCLIC_COMPOUND	GOBP_CELLULAR_RESPONSE_TO_ORGANIC_CYCLIC_COMPOUND	26/327	409/13026	1.35e-05	0.00336947	0.0028433	ENSG00000157193/ENSG00000117318/ENSG00000003436/ENSG00000163659/ENSG00000173175/ENSG00000073282/ENSG00000153071/ENSG00000137193/ENSG00000124496/ENSG00000118515/ENSG00000122679/ENSG00000164742/ENSG00000159167/ENSG00000106688/ENSG00000096968/ENSG00000082175/ENSG00000171631/ENSG00000089041/ENSG00000140465/ENSG00000140526/ENSG00000168447/ENSG00000090447/ENSG00000109062/ENSG00000132386/ENSG00000198959…	26
GOBP_GLAND_DEVELOPMENT	GOBP_GLAND_DEVELOPMENT	GOBP_GLAND_DEVELOPMENT	22/327	314/13026	1.44e-05	0.00336947	0.0028433	ENSG00000092969/ENSG00000115112/ENSG00000182580/ENSG00000073282/ENSG00000180914/ENSG00000109321/ENSG00000054598/ENSG00000096968/ENSG00000082175/ENSG00000099250/ENSG00000150347/ENSG00000185950/ENSG00000140465/ENSG00000184254/ENSG00000154099/ENSG00000109062/ENSG00000132386/ENSG00000171791/ENSG00000198959/ENSG00000105707/ENSG00000100219/ENSG00000188064	22
GOBP_POSITIVE_REGULATION_OF_SECRETION	GOBP_POSITIVE_REGULATION_OF_SECRETION	GOBP_POSITIVE_REGULATION_OF_SECRETION	17/327	204/13026	1.53e-05	0.00337959	0.00285184	ENSG00000163485/ENSG00000092969/ENSG00000180914/ENSG00000153071/ENSG00000153162/ENSG00000102362/ENSG00000148344/ENSG00000096968/ENSG00000033327/ENSG00000107562/ENSG00000148677/ENSG00000089041/ENSG00000185950/ENSG00000108984/ENSG00000041353/ENSG00000100219/ENSG00000100346	17
GOBP_EXCRETION	GOBP_EXCRETION	GOBP_EXCRETION	7/327	34/13026	1.77e-05	0.00351749	0.00296821	ENSG00000163485/ENSG00000164626/ENSG00000105929/ENSG00000159167/ENSG00000168447/ENSG00000109062/ENSG00000049759	7
GOBP_CELLULAR_RESPONSE_TO_LIPID	GOBP_CELLULAR_RESPONSE_TO_LIPID	GOBP_CELLULAR_RESPONSE_TO_LIPID	25/327	391/13026	1.81e-05	0.00351749	0.00296821	ENSG00000157193/ENSG00000117318/ENSG00000003436/ENSG00000173175/ENSG00000073282/ENSG00000153071/ENSG00000153162/ENSG00000137193/ENSG00000124496/ENSG00000118515/ENSG00000122679/ENSG00000164742/ENSG00000159167/ENSG00000096968/ENSG00000165029/ENSG00000082175/ENSG00000148677/ENSG00000165731/ENSG00000140526/ENSG00000090447/ENSG00000132386/ENSG00000101336/ENSG00000100219/ENSG00000188064/ENSG00000180530	25
GOBP_VASCULAR_PROCESS_IN_CIRCULATORY_SYSTEM	GOBP_VASCULAR_PROCESS_IN_CIRCULATORY_SYSTEM	GOBP_VASCULAR_PROCESS_IN_CIRCULATORY_SYSTEM	15/327	166/13026	1.87e-05	0.00351749	0.00296821	ENSG00000163485/ENSG00000114770/ENSG00000180914/ENSG00000197375/ENSG00000153162/ENSG00000054598/ENSG00000106688/ENSG00000043591/ENSG00000069431/ENSG00000168398/ENSG00000168447/ENSG00000103257/ENSG00000109062/ENSG00000188176/ENSG00000181856	15
GOBP_MESENCHYMAL_CELL_DIFFERENTIATION	GOBP_MESENCHYMAL_CELL_DIFFERENTIATION	GOBP_MESENCHYMAL_CELL_DIFFERENTIATION	16/327	188/13026	2.1e-05	0.00375282	0.00316679	ENSG00000092969/ENSG00000169242/ENSG00000125630/ENSG00000012171/ENSG00000153071/ENSG00000054598/ENSG00000111846/ENSG00000164683/ENSG00000130558/ENSG00000099250/ENSG00000165731/ENSG00000049130/ENSG00000141579/ENSG00000171791/ENSG00000105707/ENSG00000156299	16
GOBP_MORPHOGENESIS_OF_AN_EPITHELIUM	GOBP_MORPHOGENESIS_OF_AN_EPITHELIUM	GOBP_MORPHOGENESIS_OF_AN_EPITHELIUM	25/327	396/13026	2.24e-05	0.0038203	0.00322373	ENSG00000092969/ENSG00000143126/ENSG00000134245/ENSG00000158055/ENSG00000073282/ENSG00000109321/ENSG00000153071/ENSG00000128567/ENSG00000136826/ENSG00000082175/ENSG00000026508/ENSG00000133816/ENSG00000099250/ENSG00000165731/ENSG00000248905/ENSG00000184254/ENSG00000153786/ENSG00000154099/ENSG00000109062/ENSG00000171791/ENSG00000053747/ENSG00000198959/ENSG00000188064/ENSG00000183579/ENSG00000156299	25
GOCC_MICROVILLUS_MEMBRANE	GOCC_MICROVILLUS_MEMBRANE	GOCC_MICROVILLUS_MEMBRANE	5/327	15/13026	2.36e-05	0.00385494	0.00325296	ENSG00000174827/ENSG00000128567/ENSG00000103257/ENSG00000109062/ENSG00000080031	5
GOBP_TRANSMEMBRANE_RECEPTOR_PROTEIN_TYROSINE_KINASE_SIGNALING_PATHWAY	GOBP_TRANSMEMBRANE_RECEPTOR_PROTEIN_TYROSINE_KINASE_SIGNALING_PATHWAY	GOBP_TRANSMEMBRANE_RECEPTOR_PROTEIN_TYROSINE_KINASE_SIGNALING_PATHWAY	27/327	457/13026	3.39e-05	0.00518634	0.00437645	ENSG00000163485/ENSG00000169242/ENSG00000163659/ENSG00000182580/ENSG00000160145/ENSG00000109321/ENSG00000112964/ENSG00000169247/ENSG00000054598/ENSG00000111816/ENSG00000112562/ENSG00000197594/ENSG00000147689/ENSG00000096968/ENSG00000033327/ENSG00000099250/ENSG00000165816/ENSG00000150347/ENSG00000165731/ENSG00000185950/ENSG00000168398/ENSG00000141738/ENSG00000109062/ENSG00000141736/ENSG00000181856…	27
GOBP_POSITIVE_REGULATION_OF_CELL_ADHESION	GOBP_POSITIVE_REGULATION_OF_CELL_ADHESION	GOBP_POSITIVE_REGULATION_OF_CELL_ADHESION	20/327	285/13026	3.45e-05	0.00518634	0.00437645	ENSG00000134258/ENSG00000092969/ENSG00000153071/ENSG00000111846/ENSG00000118513/ENSG00000128567/ENSG00000105810/ENSG00000179388/ENSG00000096968/ENSG00000026508/ENSG00000196371/ENSG00000099250/ENSG00000151150/ENSG00000107562/ENSG00000165731/ENSG00000248905/ENSG00000172575/ENSG00000141736/ENSG00000198959/ENSG00000100219	20
GOCC_COLLAGEN_CONTAINING_EXTRACELLULAR_MATRIX	GOCC_COLLAGEN_CONTAINING_EXTRACELLULAR_MATRIX	GOCC_COLLAGEN_CONTAINING_EXTRACELLULAR_MATRIX	18/327	241/13026	3.78e-05	0.00545976	0.00460718	ENSG00000092969/ENSG00000134245/ENSG00000012171/ENSG00000038427/ENSG00000124749/ENSG00000112562/ENSG00000111799/ENSG00000166833/ENSG00000107518/ENSG00000165816/ENSG00000107562/ENSG00000111341/ENSG00000110799/ENSG00000188488/ENSG00000187720/ENSG00000132386/ENSG00000053747/ENSG00000198959	18
GOBP_EPITHELIAL_CELL_DIFFERENTIATION	GOBP_EPITHELIAL_CELL_DIFFERENTIATION	GOBP_EPITHELIAL_CELL_DIFFERENTIATION	26/327	440/13026	4.73e-05	0.00643101	0.00542676	ENSG00000117318/ENSG00000054277/ENSG00000115112/ENSG00000173706/ENSG00000073282/ENSG00000136068/ENSG00000153071/ENSG00000176788/ENSG00000153162/ENSG00000054598/ENSG00000128567/ENSG00000105810/ENSG00000159167/ENSG00000164683/ENSG00000213694/ENSG00000136826/ENSG00000082175/ENSG00000176485/ENSG00000099250/ENSG00000140465/ENSG00000153786/ENSG00000171346/ENSG00000171401/ENSG00000109062/ENSG00000185022…	26
GOCC_MICROVILLUS	GOCC_MICROVILLUS	GOCC_MICROVILLUS	8/327	53/13026	4.79e-05	0.00643101	0.00542676	ENSG00000174827/ENSG00000128641/ENSG00000180914/ENSG00000128567/ENSG00000026508/ENSG00000103257/ENSG00000109062/ENSG00000080031	8
GOCC_EXTERNAL_SIDE_OF_PLASMA_MEMBRANE	GOCC_EXTERNAL_SIDE_OF_PLASMA_MEMBRANE	GOCC_EXTERNAL_SIDE_OF_PLASMA_MEMBRANE	15/327	181/13026	5.16e-05	0.00668949	0.00564488	ENSG00000134258/ENSG00000072694/ENSG00000115221/ENSG00000115594/ENSG00000173706/ENSG00000112964/ENSG00000135318/ENSG00000165029/ENSG00000107562/ENSG00000089041/ENSG00000188488/ENSG00000168447/ENSG00000103257/ENSG00000181856/ENSG00000012124	15
GOBP_REGULATION_OF_CELL_CELL_ADHESION	GOBP_REGULATION_OF_CELL_CELL_ADHESION	GOBP_REGULATION_OF_CELL_CELL_ADHESION	19/327	276/13026	7.01e-05	0.00863205	0.00728409	ENSG00000134258/ENSG00000143126/ENSG00000072694/ENSG00000182580/ENSG00000153162/ENSG00000172461/ENSG00000111846/ENSG00000118513/ENSG00000128567/ENSG00000179388/ENSG00000136826/ENSG00000096968/ENSG00000026508/ENSG00000196371/ENSG00000151150/ENSG00000107562/ENSG00000172575/ENSG00000141736/ENSG00000100219	19
GOBP_UROGENITAL_SYSTEM_DEVELOPMENT	GOBP_UROGENITAL_SYSTEM_DEVELOPMENT	GOBP_UROGENITAL_SYSTEM_DEVELOPMENT	18/327	253/13026	7.12e-05	0.00863205	0.00728409	ENSG00000092969/ENSG00000134245/ENSG00000117318/ENSG00000163659/ENSG00000182580/ENSG00000073282/ENSG00000196549/ENSG00000176788/ENSG00000153162/ENSG00000054598/ENSG00000128567/ENSG00000099250/ENSG00000150347/ENSG00000165731/ENSG00000248905/ENSG00000132386/ENSG00000171791/ENSG00000188064	18
GOBP_CELLULAR_ION_HOMEOSTASIS	GOBP_CELLULAR_ION_HOMEOSTASIS	GOBP_CELLULAR_ION_HOMEOSTASIS	24/327	402/13026	7.92e-05	0.00923788	0.00779532	ENSG00000163485/ENSG00000173175/ENSG00000180914/ENSG00000113739/ENSG00000153162/ENSG00000197594/ENSG00000122679/ENSG00000105929/ENSG00000004948/ENSG00000159167/ENSG00000106688/ENSG00000213694/ENSG00000096968/ENSG00000171631/ENSG00000107562/ENSG00000089041/ENSG00000168398/ENSG00000168447/ENSG00000109062/ENSG00000171791/ENSG00000049759/ENSG00000198959/ENSG00000134830/ENSG00000160183	24
GOBP_CELL_MORPHOGENESIS_INVOLVED_IN_NEURON_DIFFERENTIATION	GOBP_CELL_MORPHOGENESIS_INVOLVED_IN_NEURON_DIFFERENTIATION	GOBP_CELL_MORPHOGENESIS_INVOLVED_IN_NEURON_DIFFERENTIATION	25/327	429/13026	8.29e-05	0.00923788	0.00779532	ENSG00000157193/ENSG00000121454/ENSG00000143126/ENSG00000169242/ENSG00000182580/ENSG00000012171/ENSG00000160145/ENSG00000002746/ENSG00000164742/ENSG00000008086/ENSG00000179542/ENSG00000130558/ENSG00000099250/ENSG00000151150/ENSG00000107562/ENSG00000187122/ENSG00000165731/ENSG00000136040/ENSG00000152767/ENSG00000109062/ENSG00000141736/ENSG00000171791/ENSG00000053747/ENSG00000049759/ENSG00000156299	25
GOBP_GLAND_MORPHOGENESIS	GOBP_GLAND_MORPHOGENESIS	GOBP_GLAND_MORPHOGENESIS	10/327	90/13026	8.36e-05	0.00923788	0.00779532	ENSG00000092969/ENSG00000073282/ENSG00000109321/ENSG00000082175/ENSG00000099250/ENSG00000109062/ENSG00000171791/ENSG00000198959/ENSG00000105707/ENSG00000100219	10

## Sheet: Table S10
Table S10: Homer motif enrichment analysis for top 1000 most enriched sites for AHR after TCDD binding
Motif Name	Consensus	P-value	Log P-value	q-value (Benjamini)	# of Target Sequences with Motif(of 976)	% of Target Sequences with Motif	# of Background Sequences with Motif(of 44502)	% of Background Sequences with Motif
Arnt:Ahr(bHLH)/MCF7-Arnt-ChIP-Seq(Lo_et_al.)/Homer	TBGCACGCAA	1e-320	-738.5	0	539	0.5523	3502.3	0.0787
FOXA1(Forkhead)/MCF7-FOXA1-ChIP-Seq(GSE26831)/Homer	WAAGTAAACA	1e-80	-185.4	0	314	0.3217	4407.9	0.099
FOXA1(Forkhead)/LNCAP-FOXA1-ChIP-Seq(GSE27824)/Homer	WAAGTAAACA	1e-77	-178.7	0	346	0.3545	5428.1	0.122
FOXM1(Forkhead)/MCF7-FOXM1-ChIP-Seq(GSE72977)/Homer	TRTTTACTTW	1e-72	-167.2	0	309	0.3166	4618.5	0.1038
Foxa2(Forkhead)/Liver-Foxa2-ChIP-Seq(GSE25694)/Homer	CYTGTTTACWYW	1e-67	-155.4	0	254	0.2602	3382.2	0.076
Fra1(bZIP)/BT549-Fra1-ChIP-Seq(GSE46166)/Homer	NNATGASTCATH	1e-61	-142.3	0	185	0.1895	1964.8	0.0441
HIF-1b(HLH)/T47D-HIF1b-ChIP-Seq(GSE59937)/Homer	RTACGTGC	1e-61	-140.9	0	347	0.3555	6342.8	0.1425
Fox:Ebox(Forkhead,bHLH)/Panc1-Foxa2-ChIP-Seq(GSE47459)/Homer	NNNVCTGWGYAAACASN	1e-61	-140.7	0	283	0.29	4440	0.0998
Fra2(bZIP)/Striatum-Fra2-ChIP-Seq(GSE43429)/Homer	GGATGACTCATC	1e-57	-133.3	0	168	0.1721	1721.9	0.0387
Fosl2(bZIP)/3T3L1-Fosl2-ChIP-Seq(GSE56872)/Homer	NATGASTCABNN	1e-56	-129.8	0	135	0.1383	1117	0.0251
Foxa3(Forkhead)/Liver-Foxa3-ChIP-Seq(GSE77670)/Homer	BSNTGTTTACWYWGN	1e-55	-128.5	0	139	0.1424	1202.6	0.027
BATF(bZIP)/Th17-BATF-ChIP-Seq(GSE39756)/Homer	DATGASTCAT	1e-55	-127.7	0	197	0.2018	2449.8	0.055
Fos(bZIP)/TSC-Fos-ChIP-Seq(GSE110950)/Homer	NDATGASTCAYN	1e-54	-124.8	0	183	0.1875	2167.9	0.0487
JunB(bZIP)/DendriticCells-Junb-ChIP-Seq(GSE36099)/Homer	RATGASTCAT	1e-54	-124.5	0	177	0.1814	2036.1	0.0458
Atf3(bZIP)/GBM-ATF3-ChIP-Seq(GSE33912)/Homer	DATGASTCATHN	1e-53	-122.7	0	196	0.2008	2507.2	0.0563
Jun-AP1(bZIP)/K562-cJun-ChIP-Seq(GSE31477)/Homer	GATGASTCATCN	1e-50	-115.6	0	109	0.1117	797.5	0.0179
AP-1(bZIP)/ThioMac-PU.1-ChIP-Seq(GSE21512)/Homer	VTGACTCATC	1e-48	-112.2	0	209	0.2141	3024.4	0.068
Npas4(bHLH)/Neuron-Npas4-ChIP-Seq(GSE127793)/Homer	NHRTCACGACDN	1e-42	-98.44	0	258	0.2643	4731.6	0.1063
AP-2alpha(AP2)/Hela-AP2alpha-ChIP-Seq(GSE31477)/Homer	ATGCCCTGAGGC	1e-40	-93.17	0	187	0.1916	2834.5	0.0637
FoxL2(Forkhead)/Ovary-FoxL2-ChIP-Seq(GSE60858)/Homer	WWTRTAAACAVG	1e-36	-83.89	0	211	0.2162	3723.3	0.0837
AP-2gamma(AP2)/MCF7-TFAP2C-ChIP-Seq(GSE21234)/Homer	SCCTSAGGSCAW	1e-35	-81.91	0	209	0.2141	3717.4	0.0835
Foxo3(Forkhead)/U2OS-Foxo3-ChIP-Seq(E-MTAB-2701)/Homer	DGTAAACA	1e-34	-79.49	0	191	0.1957	3260	0.0733
Foxf1(Forkhead)/Lung-Foxf1-ChIP-Seq(GSE77951)/Homer	WWATRTAAACAN	1e-32	-73.8	0	214	0.2193	4095.9	0.092
FOXK1(Forkhead)/HEK293-FOXK1-ChIP-Seq(GSE51673)/Homer	NVWTGTTTAC	1e-30	-70.81	0	227	0.2326	4592.3	0.1032
Bach2(bZIP)/OCILy7-Bach2-ChIP-Seq(GSE44420)/Homer	TGCTGAGTCA	1e-29	-68.88	0	81	0.083	759.2	0.0171
TRPS1(Zf)/MCF7-TRPS1-ChIP-Seq(GSE107013)/Homer	AGATAAGANN	1e-28	-66.12	0	342	0.3504	8741.4	0.1964
FOXP1(Forkhead)/H9-FOXP1-ChIP-Seq(GSE31006)/Homer	NYYTGTTTACHN	1e-28	-65.76	0	124	0.127	1770.6	0.0398
FOXK2(Forkhead)/U2OS-FOXK2-ChIP-Seq(E-MTAB-2204)/Homer	SCHTGTTTACAT	1e-28	-65.47	0	157	0.1609	2654.4	0.0596
GATA(Zf),IR4/iTreg-Gata3-ChIP-Seq(GSE20898)/Homer	NAGATWNBNATCTNN	1e-26	-60.92	0	49	0.0502	291	0.0065
FoxD3(forkhead)/ZebrafishEmbryo-Foxd3.biotin-ChIP-seq(GSE106676)/Homer	TGTTTAYTTAGC	1e-24	-56.97	0	190	0.1947	3884.4	0.0873
GATA3(Zf)/iTreg-Gata3-ChIP-Seq(GSE20898)/Homer	AGATAASR	1e-24	-55.96	0	265	0.2715	6425.4	0.1444
Gata4(Zf)/Heart-Gata4-ChIP-Seq(GSE35151)/Homer	NBWGATAAGR	1e-23	-54.98	0	190	0.1947	3952.4	0.0888
GATA(Zf),IR3/iTreg-Gata3-ChIP-Seq(GSE20898)/Homer	NNNNNBAGATAWYATCTVHN	1e-23	-54.39	0	74	0.0758	802	0.018
Gata1(Zf)/K562-GATA1-ChIP-Seq(GSE18829)/Homer	SAGATAAGRV	1e-22	-51.22	0	129	0.1322	2236.2	0.0502
Gata2(Zf)/K562-GATA2-ChIP-Seq(GSE18829)/Homer	BBCTTATCTS	1e-22	-50.84	0	139	0.1424	2532.7	0.0569
Gata6(Zf)/HUG1N-GATA6-ChIP-Seq(GSE51936)/Homer	YCTTATCTBN	1e-21	-49.68	0	173	0.1773	3599.6	0.0809
GRHL2(CP2)/HBE-GRHL2-ChIP-Seq(GSE46194)/Homer	AAACYKGTTWDACMRGTTTB	1e-13	-32.2	0	79	0.0809	1347.7	0.0303
Foxo1(Forkhead)/RAW-Foxo1-ChIP-Seq(Fan_et_al.)/Homer	CTGTTTAC	1e-13	-30.37	0	288	0.2951	8701.4	0.1955
NF1-halfsite(CTF)/LNCaP-NF1-ChIP-Seq(Unpublished)/Homer	YTGCCAAG	1e-12	-28.38	0	260	0.2664	7752.1	0.1742
NF-E2(bZIP)/K562-NFE2-ChIP-Seq(GSE31477)/Homer	GATGACTCAGCA	1e-11	-26.05	0	27	0.0277	229.3	0.0052
NF1(CTF)/LNCAP-NF1-ChIP-Seq(Unpublished)/Homer	CYTGGCABNSTGCCAR	1e-10	-23.12	0	73	0.0748	1442.5	0.0324
TEAD1(TEAD)/HepG2-TEAD1-ChIP-Seq(Encode)/Homer	CYRCATTCCA	1e-09	-22.12	0	144	0.1475	3837.7	0.0862
MafK(bZIP)/C2C12-MafK-ChIP-Seq(GSE36030)/Homer	GCTGASTCAGCA	1e-09	-21.81	0	52	0.0533	881	0.0198
TEAD4(TEA)/Tropoblast-Tead4-ChIP-Seq(GSE37350)/Homer	CCWGGAATGY	1e-08	-18.99	0	126	0.1291	3379.7	0.0759
THRb(NR)/Liver-NR1A2-ChIP-Seq(GSE52613)/Homer	TRAGGTCA	1e-08	-18.84	0	482	0.4939	17948.4	0.4033
Bach1(bZIP)/K562-Bach1-ChIP-Seq(GSE31477)/Homer	AWWNTGCTGAGTCAT	1e-07	-17.89	0	21	0.0215	209.7	0.0047
GATA3(Zf),DR8/iTreg-Gata3-ChIP-Seq(GSE20898)/Homer	AGATSTNDNNDSAGATAASN	1e-07	-17.85	0	24	0.0246	271.5	0.0061
ERE(NR),IR3/MCF7-ERa-ChIP-Seq(Unpublished)/Homer	VAGGTCACNSTGACC	1e-07	-17.74	0	53	0.0543	1027.5	0.0231
bHLHE41(bHLH)/proB-Bhlhe41-ChIP-Seq(GSE93764)/Homer	KCACGTGMCN	1e-07	-17.2	0	187	0.1916	5773.4	0.1297
TEAD2(TEA)/Py2T-Tead2-ChIP-Seq(GSE55709)/Homer	CCWGGAATGY	1e-07	-16.89	0	87	0.0891	2141.8	0.0481
Tgif2(Homeobox)/mES-Tgif2-ChIP-Seq(GSE55404)/Homer	TGTCANYT	1e-07	-16.57	0	426	0.4365	15752.8	0.354
Meis1(Homeobox)/MastCells-Meis1-ChIP-Seq(GSE48085)/Homer	VGCTGWCAVB	1e-06	-15.79	0	245	0.251	8198.6	0.1842
Esrrb(NR)/mES-Esrrb-ChIP-Seq(GSE11431)/Homer	KTGACCTTGA	1e-06	-15.69	0	98	0.1004	2583.4	0.0581
TEAD(TEA)/Fibroblast-PU.1-ChIP-Seq(Unpublished)/Homer	YCWGGAATGY	1e-06	-15.66	0	100	0.1025	2655.8	0.0597
TEAD3(TEA)/HepG2-TEAD3-ChIP-Seq(Encode)/Homer	TRCATTCCAG	1e-06	-15.19	0	153	0.1568	4632.9	0.1041
Tlx?(NR)/NPC-H3K4me1-ChIP-Seq(GSE16256)/Homer	CTGGCAGSCTGCCA	1e-06	-15.09	0	67	0.0686	1563.6	0.0351
EBF1(EBF)/Near-E2A-ChIP-Seq(GSE21512)/Homer	GTCCCCWGGGGA	1e-06	-15.03	0	123	0.126	3522.3	0.0791
Nur77(NR)/K562-NR4A1-ChIP-Seq(GSE31363)/Homer	TGACCTTTNCNT	1e-06	-14.66	0	34	0.0348	579.2	0.013
COUP-TFII(NR)/Artia-Nr2f2-ChIP-Seq(GSE46497)/Homer	AGRGGTCA	1e-06	-14.59	0	246	0.252	8361.7	0.1879
COUP-TFII(NR)/K562-NR2F1-ChIP-Seq(Encode)/Homer	GKBCARAGGTCA	1e-05	-13.62	0	214	0.2193	7165.8	0.161
Sox3(HMG)/NPC-Sox3-ChIP-Seq(GSE33059)/Homer	CCWTTGTY	1e-05	-13.25	0	218	0.2234	7365.6	0.1655
Pdx1(Homeobox)/Islet-Pdx1-ChIP-Seq(SRA008281)/Homer	YCATYAATCA	1e-05	-13.06	0	133	0.1363	4042.6	0.0908
Egr1(Zf)/K562-Egr1-ChIP-Seq(GSE32465)/Homer	TGCGTGGGYG	1e-05	-13.02	0	90	0.0922	2460.2	0.0553
SCL(bHLH)/HPC7-Scl-ChIP-Seq(GSE13511)/Homer	AVCAGCTG	1e-05	-12.92	0	511	0.5236	20030.9	0.4501
ERRg(NR)/Kidney-ESRRG-ChIP-Seq(GSE104905)/Homer	GTGACCTTGRVN	1e-05	-12.67	0	111	0.1137	3247.7	0.073
Nrf2(bZIP)/Lymphoblast-Nrf2-ChIP-Seq(GSE37589)/Homer	HTGCTGAGTCAT	1e-05	-12.5	0	17	0.0174	201.7	0.0045
MafA(bZIP)/Islet-MafA-ChIP-Seq(GSE30298)/Homer	TGCTGACTCA	1e-05	-12.48	0	110	0.1127	3224.1	0.0724
GATA3(Zf),DR4/iTreg-Gata3-ChIP-Seq(GSE20898)/Homer	AGATGKDGAGATAAG	1e-05	-12.4	0	21	0.0215	295.4	0.0066
NFE2L2(bZIP)/HepG2-NFE2L2-ChIP-Seq(Encode)/Homer	AWWWTGCTGAGTCAT	1e-05	-12.39	0	16	0.0164	181.6	0.0041
Srebp1a(bHLH)/HepG2-Srebp1a-ChIP-Seq(GSE31477)/Homer	RTCACSCCAY	0.0001	-11.14	0.0001	55	0.0564	1353.1	0.0304
Olig2(bHLH)/Neuron-Olig2-ChIP-Seq(GSE30882)/Homer	RCCATMTGTT	0.0001	-10.95	0.0001	239	0.2449	8488.7	0.1907
Lhx3(Homeobox)/Neuron-Lhx3-ChIP-Seq(GSE31456)/Homer	ADBTAATTAR	0.0001	-10.71	0.0001	200	0.2049	6913.9	0.1554
EAR2(NR)/K562-NR2F6-ChIP-Seq(Encode)/Homer	NRBCARRGGTCA	0.0001	-10.59	0.0002	195	0.1998	6723.9	0.1511
Tgif1(Homeobox)/mES-Tgif1-ChIP-Seq(GSE55404)/Homer	YTGWCADY	0.0001	-10.19	0.0002	382	0.3914	14708.2	0.3305
EBF2(EBF)/BrownAdipose-EBF2-ChIP-Seq(GSE97114)/Homer	NABTCCCWDGGGAVH	0.0001	-10.02	0.0003	102	0.1045	3115.6	0.07
Sox10(HMG)/SciaticNerve-Sox3-ChIP-Seq(GSE35132)/Homer	CCWTTGTYYB	0.0001	-9.873	0.0003	199	0.2039	6971.4	0.1566
NFIL3(bZIP)/HepG2-NFIL3-ChIP-Seq(Encode)/Homer	VTTACGTAAYNNNNN	0.0001	-9.649	0.0004	92	0.0943	2769.5	0.0622
PAX5(Paired,Homeobox),condensed/GM12878-PAX5-ChIP-Seq(GSE32465)/Homer	GTCACGCTCSCTGM	0.0001	-9.575	0.0004	25	0.0256	471.7	0.0106
HIF-1a(bHLH)/MCF7-HIF1a-ChIP-Seq(GSE28352)/Homer	TACGTGCV	0.001	-9.182	0.0006	54	0.0553	1424.8	0.032
Hoxd10(Homeobox)/ChickenMSG-Hoxd10.Flag-ChIP-Seq(GSE86088)/Homer	GGCMATGAAA	0.001	-9.133	0.0006	140	0.1434	4673.7	0.105
Tbx20(T-box)/Heart-Tbx20-ChIP-Seq(GSE29636)/Homer	GGTGYTGACAGS	0.001	-9.021	0.0007	36	0.0369	828.3	0.0186
Rbpj1(?)/Panc1-Rbpj1-ChIP-Seq(GSE47459)/Homer	HTTTCCCASG	0.001	-8.96	0.0007	165	0.1691	5695.2	0.128
HLF(bZIP)/HSC-HLF.Flag-ChIP-Seq(GSE69817)/Homer	RTTATGYAAB	0.001	-8.914	0.0007	116	0.1189	3751.1	0.0843
DLX2(Homeobox)/BasalGanglia-Dlx2-ChIP-seq(GSE124936)/Homer	NNNTAATTAS	0.001	-8.845	0.0008	182	0.1865	6401.2	0.1438
ARE(NR)/LNCAP-AR-ChIP-Seq(GSE27824)/Homer	RGRACASNSTGTYCYB	0.001	-8.65	0.0009	37	0.0379	877.7	0.0197
En1(Homeobox)/SUM149-EN1-ChIP-Seq(GSE120957)/Homer	NDCTAATTAS	0.001	-8.375	0.0012	217	0.2223	7912.1	0.1778
PPARa(NR),DR1/Liver-Ppara-ChIP-Seq(GSE47954)/Homer	VNAGGKCAAAGGTCA	0.001	-8.062	0.0016	116	0.1189	3836.3	0.0862
DLX1(Homeobox)/BasalGanglia-Dlx1-ChIP-seq(GSE124936)/Homer	NSNNTAATTA	0.001	-7.842	0.002	163	0.167	5750.5	0.1292
NeuroG2(bHLH)/Fibroblast-NeuroG2-ChIP-Seq(GSE75910)/Homer	ACCATCTGTT	0.001	-7.649	0.0024	194	0.1988	7055.3	0.1585
ZNF7(Zf)/HepG2-ZNF7.Flag-ChIP-Seq(Encode)/Homer	CTGCCWVCTTTTRTA	0.001	-7.545	0.0026	73	0.0748	2226.2	0.05
RORgt(NR)/EL4-RORgt.Flag-ChIP-Seq(GSE56019)/Homer	AAYTAGGTCA	0.001	-7.507	0.0026	22	0.0225	450.9	0.0101
RORgt(NR)/EL4-RORgt.Flag-ChIP-Seq(GSE56019)/Homer	AAYTAGGTCA	0.001	-7.507	0.0026	22	0.0225	450.9	0.0101
Erra(NR)/HepG2-Erra-ChIP-Seq(GSE31477)/Homer	CAAAGGTCAG	0.001	-7.328	0.0031	261	0.2674	9935.6	0.2233
RXR(NR),DR1/3T3L1-RXR-ChIP-Seq(GSE13511)/Homer	TAGGGCAAAGGTCA	0.001	-7.304	0.0032	117	0.1199	3957.8	0.0889
GATA:SCL(Zf,bHLH)/Ter119-SCL-ChIP-Seq(GSE18720)/Homer	CRGCTGBNGNSNNSAGATAA	0.001	-7.088	0.0039	22	0.0225	465.8	0.0105
MafB(bZIP)/BMM-Mafb-ChIP-Seq(GSE75722)/Homer	WNTGCTGASTCAGCANWTTY	0.01	-6.834	0.0049	58	0.0594	1723.4	0.0387
HOXB13(Homeobox)/ProstateTumor-HOXB13-ChIP-Seq(GSE56288)/Homer	TTTTATKRGG	0.01	-6.566	0.0064	125	0.1281	4365.4	0.0981
TR4(NR),DR1/Hela-TR4-ChIP-Seq(GSE24685)/Homer	GAGGTCAAAGGTCA	0.01	-6.523	0.0066	17	0.0174	334.6	0.0075
Sox21(HMG)/ESC-SOX21-ChIP-Seq(GSE110505)/Homer	BCCWTTGTBYKV	0.01	-6.485	0.0068	205	0.21	7692.1	0.1728
PPARE(NR),DR1/3T3L1-Pparg-ChIP-Seq(GSE13511)/Homer	TGACCTTTGCCCCA	0.01	-6.416	0.0072	100	0.1025	3380.8	0.076
Cdx2(Homeobox)/mES-Cdx2-ChIP-Seq(GSE14586)/Homer	GYMATAAAAH	0.01	-6.353	0.0076	88	0.0902	2913.3	0.0655
Hoxa13(Homeobox)/ChickenMSG-Hoxa13.Flag-ChIP-Seq(GSE86088)/Homer	CYHATAAAAN	0.01	-6.341	0.0076	286	0.293	11188.5	0.2514
Sox2(HMG)/mES-Sox2-ChIP-Seq(GSE11431)/Homer	BCCATTGTTC	0.01	-6.293	0.0079	99	0.1014	3354.6	0.0754
Atoh1(bHLH)/Cerebellum-Atoh1-ChIP-Seq(GSE22111)/Homer	VNRVCAGCTGGY	0.01	-6.152	0.009	133	0.1363	4744.2	0.1066
Hoxd13(Homeobox)/ChickenMSG-Hoxd13.Flag-ChIP-Seq(GSE86088)/Homer	NCYAATAAAA	0.01	-6.132	0.0091	186	0.1906	6948.7	0.1561
PBX2(Homeobox)/K562-PBX2-ChIP-Seq(Encode)/Homer	RTGATTKATRGN	0.01	-6.117	0.0092	99	0.1014	3374.4	0.0758
CRE(bZIP)/Promoter/Homer	CSGTGACGTCAC	0.01	-6.042	0.0098	36	0.0369	981.5	0.0221
Hoxa11(Homeobox)/ChickenMSG-Hoxa11.Flag-ChIP-Seq(GSE86088)/Homer	TTTTATGGCM	0.01	-6.031	0.0098	263	0.2695	10251.5	0.2304
Nkx6.1(Homeobox)/Islet-Nkx6.1-ChIP-Seq(GSE40975)/Homer	GKTAATGR	0.01	-6.019	0.0098	292	0.2992	11511.4	0.2587
Lhx1(Homeobox)/EmbryoCarcinoma-Lhx1-ChIP-Seq(GSE70957)/Homer	NNYTAATTAR	0.01	-5.86	0.0114	127	0.1301	4538.1	0.102
HIC1(Zf)/Treg-ZBTB29-ChIP-Seq(GSE99889)/Homer	TGCCAGCB	0.01	-5.756	0.0125	264	0.2705	10347.4	0.2325
Sox15(HMG)/CPA-Sox15-ChIP-Seq(GSE62909)/Homer	RAACAATGGN	0.01	-5.427	0.0173	126	0.1291	4557.4	0.1024
Hoxc9(Homeobox)/Ainv15-Hoxc9-ChIP-Seq(GSE21812)/Homer	GGCCATAAATCA	0.01	-5.381	0.0179	60	0.0615	1921.2	0.0432
NF1:FOXA1(CTF,Forkhead)/LNCAP-FOXA1-ChIP-Seq(GSE27824)/Homer	WNTGTTTRYTTTGGCA	0.01	-5.358	0.0182	11	0.0113	196.9	0.0044
FXR(NR),IR1/Liver-FXR-ChIP-Seq(Chong_et_al.)/Homer	AGGTCANTGACCTB	0.01	-5.317	0.0188	49	0.0502	1508.4	0.0339
Atf4(bZIP)/MEF-Atf4-ChIP-Seq(GSE35681)/Homer	MTGATGCAAT	0.01	-5.274	0.0194	46	0.0471	1399.5	0.0314
RORg(NR)/Liver-Rorc-ChIP-Seq(GSE101115)/Homer	WAABTAGGTCAV	0.01	-5.155	0.0217	14	0.0143	290.2	0.0065
Zfp809(Zf)/ES-Zfp809-ChIP-Seq(GSE70799)/Homer	GGGGCTYGKCTGGGA	0.01	-5.077	0.0233	26	0.0266	688.7	0.0155
TCF4(bHLH)/SHSY5Y-TCF4-ChIP-Seq(GSE96915)/Homer	SMCATCTGKH	0.01	-5.036	0.024	183	0.1875	7007.2	0.1575
Sox4(HMG)/proB-Sox4-ChIP-Seq(GSE50066)/Homer	YCTTTGTTCC	0.01	-5.03	0.024	95	0.0973	3345.4	0.0752
PR(NR)/T47D-PR-ChIP-Seq(GSE31130)/Homer	VAGRACAKNCTGTBC	0.01	-4.967	0.0253	236	0.2418	9293.8	0.2088
Ascl1(bHLH)/NeuralTubes-Ascl1-ChIP-Seq(GSE55840)/Homer	NNVVCAGCTGBN	0.01	-4.966	0.0253	195	0.1998	7531.5	0.1692
ZFX(Zf)/mES-Zfx-ChIP-Seq(GSE11431)/Homer	AGGCCTRG	0.01	-4.964	0.0253	134	0.1373	4957.2	0.1114
Twist2(bHLH)/Myoblast-Twist2.Ty1-ChIP-Seq(GSE127998)/Homer	MCAGCTGBYH	0.01	-4.915	0.026	210	0.2152	8183.7	0.1839
LHX9(Homeobox)/Hct116-LHX9.V5-ChIP-Seq(GSE116822)/Homer	NGCTAATTAG	0.01	-4.908	0.026	153	0.1568	5761.6	0.1295
Lhx2(Homeobox)/HFSC-Lhx2-ChIP-Seq(GSE48068)/Homer	TAATTAGN	0.01	-4.854	0.0272	117	0.1199	4269.3	0.0959
Dlx3(Homeobox)/Kerainocytes-Dlx3-ChIP-Seq(GSE89884)/Homer	NDGTAATTAC	0.01	-4.831	0.0276	75	0.0768	2566.3	0.0577
CTCF(Zf)/CD4+-CTCF-ChIP-Seq(Barski_et_al.)/Homer	AYAGTGCCMYCTRGTGGCCA	0.01	-4.768	0.0292	14	0.0143	304.9	0.0069
ZNF711(Zf)/SHSY5Y-ZNF711-ChIP-Seq(GSE20673)/Homer	AGGCCTAG	0.01	-4.737	0.0299	193	0.1977	7489.5	0.1683
HIF2a(bHLH)/785_O-HIF2a-ChIP-Seq(GSE34871)/Homer	GCACGTACCC	0.01	-4.679	0.0314	59	0.0605	1951.4	0.0438
Hoxa9(Homeobox)/ChickenMSG-Hoxa9.Flag-ChIP-Seq(GSE86088)/Homer	RGCAATNAAA	0.01	-4.648	0.0322	298	0.3053	12068	0.2712
Brachyury(T-box)/Mesoendoderm-Brachyury-ChIP-exo(GSE54963)/Homer	ANTTMRCASBNNNGTGYKAAN	0.01	-4.647	0.0322	40	0.041	1225.1	0.0275
BMYB(HTH)/Hela-BMYB-ChIP-Seq(GSE27030)/Homer	NHAACBGYYV	0.1	-4.324	0.0438	159	0.1629	6118.1	0.1375
Egr2(Zf)/Thymocytes-Egr2-ChIP-Seq(GSE34254)/Homer	NGCGTGGGCGGR	0.1	-4.32	0.0438	21	0.0215	557.3	0.0125
Sox6(HMG)/Myotubes-Sox6-ChIP-Seq(GSE32627)/Homer	CCATTGTTNY	0.1	-4.252	0.0464	178	0.1824	6942.6	0.156
Bcl6(Zf)/Liver-Bcl6-ChIP-Seq(GSE31578)/Homer	NNNCTTTCCAGGAAA	0.1	-4.234	0.0469	129	0.1322	4867.3	0.1094
HOXA1(Homeobox)/mES-Hoxa1-ChIP-Seq(SRP084292)/Homer	TGATKGATGR	0.1	-4.208	0.0478	35	0.0359	1073.9	0.0241
RUNX2(Runt)/PCa-RUNX2-ChIP-Seq(GSE33889)/Homer	NWAACCACADNN	0.1	-4.206	0.0478	104	0.1066	3829.8	0.0861
Six2(Homeobox)/NephronProgenitor-Six2-ChIP-Seq(GSE39837)/Homer	GWAAYHTGAKMC	0.1	-4.204	0.0478	103	0.1055	3788.5	0.0851
BHLHA15(bHLH)/NIH3T3-BHLHB8.HA-ChIP-Seq(GSE119782)/Homer	NAMCAGCTGK	0.1	-4.192	0.0478	161	0.165	6228.1	0.1399
Srebp2(bHLH)/HepG2-Srebp2-ChIP-Seq(GSE31477)/Homer	CGGTCACSCCAC	0.1	-4.171	0.0482	35	0.0359	1076.6	0.0242
DLX5(Homeobox)/BasalGanglia-Dlx5-ChIP-seq(GSE124936)/Homer	SSTAATTA	0.1	-4.145	0.0491	88	0.0902	3179.7	0.0714
PBX1(Homeobox)/MCF7-PBX1-ChIP-Seq(GSE28007)/Homer	GSCTGTCACTCA	0.1	-4.139	0.0491	13	0.0133	297.9	0.0067
Hoxd11(Homeobox)/ChickenMSG-Hoxd11.Flag-ChIP-Seq(GSE86088)/Homer	VGCCATAAAA	0.1	-4.113	0.05	261	0.2674	10571	0.2375
Stat3(Stat)/mES-Stat3-ChIP-Seq(GSE11431)/Homer	CTTCCGGGAA	0.1	-3.972	0.0572	50	0.0512	1672.2	0.0376
NFkB-p65-Rel(RHD)/ThioMac-LPS-Expression(GSE23622)/Homer	GGAAATTCCC	0.1	-3.847	0.0644	8	0.0082	153.7	0.0035
CEBP(bZIP)/ThioMac-CEBPb-ChIP-Seq(GSE21512)/Homer	ATTGCGCAAC	0.1	-3.834	0.0647	98	0.1004	3638.4	0.0818
Sox9(HMG)/Limb-SOX9-ChIP-Seq(GSE73225)/Homer	AGGVNCCTTTGT	0.1	-3.817	0.0654	89	0.0912	3268.3	0.0734
Six4(Homeobox)/MCF7-SIX4-ChIP-Seq(Encode)/Homer	TGWAAYCTGABACCB	0.1	-3.809	0.0655	9	0.0092	184.6	0.0041
FOXA1:AR(Forkhead,NR)/LNCAP-AR-ChIP-Seq(GSE27824)/Homer	AGTAAACAAAAAAGAACAND	0.1	-3.807	0.0655	15	0.0154	378.2	0.0085
Atf2(bZIP)/3T3L1-Atf2-ChIP-Seq(GSE56872)/Homer	NRRTGACGTCAT	0.1	-3.791	0.0658	46	0.0471	1534.6	0.0345
RUNX-AML(Runt)/CD4+-PolII-ChIP-Seq(Barski_et_al.)/Homer	GCTGTGGTTW	0.1	-3.764	0.0671	89	0.0912	3276.2	0.0736
Chop(bZIP)/MEF-Chop-ChIP-Seq(GSE35681)/Homer	ATTGCATCAT	0.1	-3.688	0.072	34	0.0348	1079.8	0.0243
MYB(HTH)/ERMYB-Myb-ChIPSeq(GSE22095)/Homer	GGCVGTTR	0.1	-3.654	0.074	184	0.1885	7326.3	0.1646
EHF(ETS)/LoVo-EHF-ChIP-Seq(GSE49402)/Homer	AVCAGGAAGT	0.1	-3.584	0.0788	124	0.127	4772.6	0.1072
JunD(bZIP)/K562-JunD-ChIP-Seq/Homer	ATGACGTCATCN	0.1	-3.444	0.09	13	0.0133	328.2	0.0074
c-Jun-CRE(bZIP)/K562-cJun-ChIP-Seq(GSE31477)/Homer	ATGACGTCATCY	0.1	-3.378	0.0956	45	0.0461	1539.6	0.0346
Tcf3(HMG)/mES-Tcf3-ChIP-Seq(GSE11724)/Homer	ASWTCAAAGG	0.1	-3.356	0.0971	28	0.0287	879.3	0.0198
AR-halfsite(NR)/LNCaP-AR-ChIP-Seq(GSE27824)/Homer	CCAGGAACAG	0.1	-3.247	0.1076	400	0.4098	16992.9	0.3818
p63(p53)/Keratinocyte-p63-ChIP-Seq(GSE17611)/Homer	NNDRCATGYCYNRRCATGYH	0.1	-3.203	0.1117	47	0.0482	1639.8	0.0368
Oct4(POU,Homeobox)/mES-Oct4-ChIP-Seq(GSE11431)/Homer	ATTTGCATAW	0.1	-3.186	0.113	59	0.0605	2127	0.0478
Hoxb4(Homeobox)/ES-Hoxb4-ChIP-Seq(GSE34014)/Homer	TGATTRATGGCY	0.1	-3.147	0.1167	23	0.0236	707.3	0.0159
HNF4a(NR),DR1/HepG2-HNF4a-ChIP-Seq(GSE25021)/Homer	CARRGKBCAAAGTYCA	0.1	-3.143	0.1167	45	0.0461	1566.8	0.0352
RUNX1(Runt)/Jurkat-RUNX1-ChIP-Seq(GSE29180)/Homer	AAACCACARM	0.1	-3.127	0.1176	117	0.1199	4563.1	0.1025
GRE(NR),IR3/RAW264.7-GRE-ChIP-Seq(Unpublished)/Homer	VAGRACAKWCTGTYC	0.1	-3.103	0.1198	28	0.0287	901.6	0.0203
Pitx1:Ebox(Homeobox,bHLH)/Hindlimb-Pitx1-ChIP-Seq(GSE41591)/Homer	YTAATTRAWWCCAGATGT	0.1	-3.022	0.129	25	0.0256	793.6	0.0178
Unknown(Homeobox)/Limb-p300-ChIP-Seq/Homer	SSCMATWAAA	0.1	-2.963	0.1361	70	0.0717	2613.6	0.0587
Zic3(Zf)/mES-Zic3-ChIP-Seq(GSE37889)/Homer	GGCCYCCTGCTGDGH	0.1	-2.955	0.1364	62	0.0635	2283.3	0.0513
GRE(NR),IR3/A549-GR-ChIP-Seq(GSE32465)/Homer	NRGVACABNVTGTYCY	0.1	-2.9	0.1432	16	0.0164	465.2	0.0105
Six1(Homeobox)/Myoblast-Six1-ChIP-Chip(GSE20150)/Homer	GKVTCADRTTWC	0.1	-2.897	0.1432	28	0.0287	920.8	0.0207
VDR(NR),DR3/GM10855-VDR+vitD-ChIP-Seq(GSE22484)/Homer	ARAGGTCANWGAGTTCANNN	0.1	-2.888	0.1433	23	0.0236	728.6	0.0164
SPDEF(ETS)/VCaP-SPDEF-ChIP-Seq(SRA014231)/Homer	ASWTCCTGBT	0.1	-2.827	0.1514	103	0.1055	4027.6	0.0905
EWS:ERG-fusion(ETS)/CADO_ES1-EWS:ERG-ChIP-Seq(SRA014231)/Homer	ATTTCCTGTN	0.1	-2.822	0.1514	73	0.0748	2761.6	0.0621
CDX4(Homeobox)/ZebrafishEmbryos-Cdx4.Myc-ChIP-Seq(GSE48254)/Homer	NGYCATAAAWCH	0.1	-2.763	0.1596	94	0.0963	3657.6	0.0822
RUNX(Runt)/HPC7-Runx1-ChIP-Seq(GSE22178)/Homer	SAAACCACAG	0.1	-2.726	0.1646	82	0.084	3156.7	0.0709
AMYB(HTH)/Testes-AMYB-ChIP-Seq(GSE44588)/Homer	TGGCAGTTGG	0.1	-2.714	0.1656	158	0.1619	6422.2	0.1443
Oct11(POU,Homeobox)/NCIH1048-POU2F3-ChIP-seq(GSE115123)/Homer	GATTTGCATA	0.1	-2.615	0.1819	38	0.0389	1348.7	0.0303
ZNF669(Zf)/HEK293-ZNF669.GFP-ChIP-Seq(GSE58341)/Homer	GARTGGTCATCGCCC	0.1	-2.591	0.1853	9	0.0092	233.7	0.0053
Sox17(HMG)/Endoderm-Sox17-ChIP-Seq(GSE61475)/Homer	CCATTGTTYB	0.1	-2.587	0.1853	75	0.0768	2886.9	0.0649
Brn1(POU,Homeobox)/NPC-Brn1-ChIP-Seq(GSE35496)/Homer	TATGCWAATBAV	0.1	-2.53	0.1947	37	0.0379	1318.9	0.0296
Ap4(bHLH)/AML-Tfap4-ChIP-Seq(GSE45738)/Homer	NAHCAGCTGD	0.1	-2.515	0.1965	126	0.1291	5083.9	0.1142
CREB5(bZIP)/LNCaP-CREB5.V5-ChIP-Seq(GSE137775)/Homer	VVATGACGTCAT	0.1	-2.464	0.2057	46	0.0471	1696	0.0381
RBPJ:Ebox(?,bHLH)/Panc1-Rbpj1-ChIP-Seq(GSE47459)/Homer	GGGRAARRGRMCAGMTG	0.1	-2.422	0.2135	32	0.0328	1129.4	0.0254
SpiB(ETS)/OCILY3-SPIB-ChIP-Seq(GSE56857)/Homer	AAAGRGGAAGTG	0.1	-2.393	0.2185	23	0.0236	773.6	0.0174
Znf263(Zf)/K562-Znf263-ChIP-Seq(GSE31477)/Homer	CVGTSCTCCC	0.1	-2.317	0.2344	178	0.1824	7406.1	0.1664
Hand2(bHLH)/Mesoderm-Hand2-ChIP-Seq(GSE61475)/Homer	TGACANARRCCAGRC	0.1	-2.309	0.2351	48	0.0492	1801.7	0.0405
RORa(NR)/Liver-Rora-ChIP-Seq(GSE101115)/Homer	AAWCTAGGTCARDNN	1	-2.297	0.2367	15	0.0154	471.1	0.0106
RARa(NR)/K562-RARa-ChIP-Seq(Encode)/Homer	TTGAMCTTTG	1	-2.248	0.2472	343	0.3514	14778	0.3321
ZNF467(Zf)/HEK293-ZNF467.GFP-ChIP-Seq(GSE58341)/Homer	TGGGGAAGGGCM	1	-2.244	0.2472	67	0.0686	2612	0.0587
STAT1(Stat)/HelaS3-STAT1-ChIP-Seq(GSE12782)/Homer	NATTTCCNGGAAAT	1	-2.239	0.2472	28	0.0287	989.7	0.0222
MyoG(bHLH)/C2C12-MyoG-ChIP-Seq(GSE36024)/Homer	AACAGCTG	1	-2.238	0.2472	111	0.1137	4501.8	0.1012
Etv2(ETS)/ES-ER71-ChIP-Seq(GSE59402)/Homer	NNAYTTCCTGHN	1	-2.223	0.2481	88	0.0902	3512	0.0789
Nr5a2(NR)/Pancreas-LRH1-ChIP-Seq(GSE34295)/Homer	BTCAAGGTCA	1	-2.223	0.2481	67	0.0686	2615.3	0.0588
ETV1(ETS)/GIST48-ETV1-ChIP-Seq(GSE22441)/Homer	AACCGGAAGT	1	-2.213	0.2481	128	0.1311	5246.1	0.1179
Zic(Zf)/Cerebellum-ZIC1.2-ChIP-Seq(GSE60731)/Homer	CCTGCTGAGH	1	-2.16	0.2602	89	0.0912	3570	0.0802
PGR(NR)/EndoStromal-PGR-ChIP-Seq(GSE69539)/Homer	AAGAACATWHTGTTC	1	-2.141	0.2637	24	0.0246	839.5	0.0189
PAX3:FKHR-fusion(Paired,Homeobox)/Rh4-PAX3:FKHR-ChIP-Seq(GSE19063)/Homer	ACCRTGACTAATTNN	1	-2.103	0.2726	23	0.0236	803.1	0.018
KLF6(Zf)/PDAC-KLF6-ChIP-Seq(GSE64557)/Homer	MKGGGYGTGGCC	1	-2.084	0.2764	103	0.1055	4193	0.0942
BMAL1(bHLH)/Liver-Bmal1-ChIP-Seq(GSE39860)/Homer	GNCACGTG	1	-2.082	0.2764	224	0.2295	9517.4	0.2139
Myf5(bHLH)/GM-Myf5-ChIP-Seq(GSE24852)/Homer	BAACAGCTGT	1	-2.08	0.2764	75	0.0768	2985.1	0.0671
EWS:FLI1-fusion(ETS)/SK_N_MC-EWS:FLI1-ChIP-Seq(SRA014231)/Homer	VACAGGAAAT	1	-2.063	0.2781	55	0.0564	2136	0.048
PAX5(Paired,Homeobox)/GM12878-PAX5-ChIP-Seq(GSE32465)/Homer	GCAGCCAAGCRTGACH	1	-2.049	0.2808	45	0.0461	1717.2	0.0386
Zac1(Zf)/Neuro2A-Plagl1-ChIP-Seq(GSE75942)/Homer	HAWGRGGCCM	1	-2.025	0.2861	271	0.2777	11634.9	0.2614
Atf1(bZIP)/K562-ATF1-ChIP-Seq(GSE31477)/Homer	GATGACGTCA	1	-2.004	0.2909	95	0.0973	3865.4	0.0869
NeuroD1(bHLH)/Islet-NeuroD1-ChIP-Seq(GSE30298)/Homer	GCCATCTGTT	1	-1.995	0.292	88	0.0902	3564.3	0.0801
HRE(HSF)/Striatum-HSF1-ChIP-Seq(GSE38000)/Homer	TTCTAGAABNTTCTA	1	-1.989	0.2922	18	0.0184	615.6	0.0138
Reverb(NR),DR2/RAW-Reverba.biotin-ChIP-Seq(GSE45914)/Homer	GTRGGTCASTGGGTCA	1	-1.969	0.2967	18	0.0184	617.4	0.0139
Oct6(POU,Homeobox)/NPC-Pou3f1-ChIP-Seq(GSE35496)/Homer	WATGCAAATGAG	1	-1.942	0.3034	46	0.0471	1777.3	0.0399
WT1(Zf)/Kidney-WT1-ChIP-Seq(GSE90016)/Homer	MCTCCCMCRCAB	1	-1.941	0.3034	49	0.0502	1904.7	0.0428
Phox2a(Homeobox)/Neuron-Phox2a-ChIP-Seq(GSE31456)/Homer	YTAATYNRATTA	1	-1.914	0.309	40	0.041	1529.3	0.0344
Hnf6b(Homeobox)/LNCaP-Hnf6b-ChIP-Seq(GSE106305)/Homer	TATTGAYY	1	-1.912	0.309	93	0.0953	3801.4	0.0854
T1ISRE(IRF)/ThioMac-Ifnb-Expression/Homer	ACTTTCGTTTCT	1	-1.905	0.309	2	0.002	31.4	0.0007
Smad3(MAD)/NPC-Smad3-ChIP-Seq(GSE36673)/Homer	TWGTCTGV	1	-1.897	0.3098	290	0.2971	12536.8	0.2817
DMRT1(DM)/Testis-DMRT1-ChIP-Seq(GSE64892)/Homer	TWGHWACAWTGTWDC	1	-1.877	0.3146	27	0.0277	993.5	0.0223
ZNF322(Zf)/HEK293-ZNF322.GFP-ChIP-Seq(GSE58341)/Homer	GAGCCTGGTACTGWGCCTGR	1	-1.83	0.3282	32	0.0328	1207.5	0.0271
KLF10(Zf)/HEK293-KLF10.GFP-ChIP-Seq(GSE58341)/Homer	GGGGGTGTGTCC	1	-1.788	0.3409	82	0.084	3354.9	0.0754
IRF4(IRF)/GM12878-IRF4-ChIP-Seq(GSE32465)/Homer	ACTGAAACCA	1	-1.776	0.3433	45	0.0461	1764.8	0.0397
Tcf7(HMG)/GM12878-TCF7-ChIP-Seq(Encode)/Homer	CTTTGATGTGSB	1	-1.77	0.3439	35	0.0359	1342.7	0.0302
ZNF264(Zf)/HEK293-ZNF264.GFP-ChIP-Seq(GSE58341)/Homer	RGGGCACTAACY	1	-1.765	0.3439	62	0.0635	2494.8	0.0561
MITF(bHLH)/MastCells-MITF-ChIP-Seq(GSE48085)/Homer	RTCATGTGAC	1	-1.75	0.3476	99	0.1014	4105.3	0.0922
c-Myc(bHLH)/LNCAP-cMyc-ChIP-Seq(Unpublished)/Homer	VCCACGTG	1	-1.746	0.3476	58	0.0594	2326.5	0.0523
CEBP:CEBP(bZIP)/MEF-Chop-ChIP-Seq(GSE35681)/Homer	NTNATGCAAYMNNHTGMAAY	1	-1.712	0.3577	19	0.0195	685.8	0.0154
Zic2(Zf)/ESC-Zic2-ChIP-Seq(SRP197560)/Homer	CHCAGCRGGRGG	1	-1.695	0.3623	45	0.0461	1779.4	0.04
ERG(ETS)/VCaP-ERG-ChIP-Seq(GSE14097)/Homer	ACAGGAAGTG	1	-1.682	0.3654	148	0.1516	6284.8	0.1412
Tcf12(bHLH)/GM12878-Tcf12-ChIP-Seq(GSE32465)/Homer	VCAGCTGYTG	1	-1.657	0.373	100	0.1025	4175.9	0.0938
HRE(HSF)/HepG2-HSF1-ChIP-Seq(GSE31477)/Homer	BSTTCTRGAABVTTCYAGAA	1	-1.655	0.373	12	0.0123	408.3	0.0092
n-Myc(bHLH)/mES-nMyc-ChIP-Seq(GSE11431)/Homer	VRCCACGTGG	1	-1.637	0.377	80	0.082	3305.9	0.0743
Hnf1(Homeobox)/Liver-Foxa2-Chip-Seq(GSE25694)/Homer	GGTTAAWCATTAA	1	-1.634	0.377	13	0.0133	450.7	0.0101
Fli1(ETS)/CD8-FLI-ChIP-Seq(GSE20898)/Homer	NRYTTCCGGH	1	-1.619	0.3806	99	0.1014	4142.6	0.0931
Sox7(HMG)/ESC-Sox7-ChIP-Seq(GSE133899)/Homer	VVRRAACAATGG	1	-1.613	0.3814	28	0.0287	1072	0.0241
Nr5a2(NR)/mES-Nr5a2-ChIP-Seq(GSE19019)/Homer	BTCAAGGTCA	1	-1.612	0.3814	45	0.0461	1795.5	0.0403
Stat3+il21(Stat)/CD4-Stat3-ChIP-Seq(GSE19198)/Homer	SVYTTCCNGGAARB	1	-1.582	0.3897	59	0.0605	2405.1	0.054
DUX(Homeobox)/C2C12-Dux-ChIP-Seq(GSE87279)/Homer	BCWGATTCAATCAAN	1	-1.54	0.4048	1	0.001	11.6	0.0003
Pax8(Paired,Homeobox)/Thyroid-Pax8-ChIP-Seq(GSE26938)/Homer	GTCATGCHTGRCTGS	1	-1.517	0.4127	39	0.04	1556.1	0.035
Rfx6(HTH)/Min6b1-Rfx6.HA-ChIP-Seq(GSE62844)/Homer	TGTTKCCTAGCAACM	1	-1.488	0.4228	96	0.0984	4049.1	0.091
OCT:OCT(POU,Homeobox,IR1)/NPC-Brn2-ChIP-Seq(GSE35496)/Homer	ATGAATWATTCATGA	1	-1.482	0.4236	2	0.002	41.3	0.0009
Isl1(Homeobox)/Neuron-Isl1-ChIP-Seq(GSE31456)/Homer	CTAATKGV	1	-1.472	0.4261	184	0.1885	7965.4	0.179
OCT4-SOX2-TCF-NANOG(POU,Homeobox,HMG)/mES-Oct4-ChIP-Seq(GSE11431)/Homer	ATTTGCATAACAATG	1	-1.458	0.4302	17	0.0174	633.5	0.0142
EBF(EBF)/proBcell-EBF-ChIP-Seq(GSE21978)/Homer	DGTCCCYRGGGA	1	-1.454	0.4303	16	0.0164	592.2	0.0133
Brn2(POU,Homeobox)/NPC-Brn2-ChIP-Seq(GSE35496)/Homer	ATGAATATTC	1	-1.45	0.4303	11	0.0113	387.5	0.0087
Nanog(Homeobox)/mES-Nanog-ChIP-Seq(GSE11724)/Homer	RGCCATTAAC	1	-1.439	0.4328	416	0.4262	18444.9	0.4145
NRF(NRF)/Promoter/Homer	STGCGCATGCGC	1	-1.431	0.4346	19	0.0195	721	0.0162
CEBP:AP1(bZIP)/ThioMac-CEBPb-ChIP-Seq(GSE21512)/Homer	DRTGTTGCAA	1	-1.422	0.4368	84	0.0861	3540.4	0.0796
NFkB-p65(RHD)/GM12787-p65-ChIP-Seq(GSE19485)/Homer	WGGGGATTTCCC	1	-1.395	0.4467	40	0.041	1623.3	0.0365
bHLHE40(bHLH)/HepG2-BHLHE40-ChIP-Seq(GSE31477)/Homer	KCACGTGMCN	1	-1.393	0.4467	42	0.043	1710.9	0.0384
HOXA2(Homeobox)/mES-Hoxa2-ChIP-Seq(Donaldson_et_al.)/Homer	GYCATCMATCAT	1	-1.389	0.4467	11	0.0113	393	0.0088
Pit1(Homeobox)/GCrat-Pit1-ChIP-Seq(GSE58009)/Homer	ATGMATATDC	1	-1.374	0.4507	110	0.1127	4705.5	0.1057
DMRT6(DM)/Testis-DMRT6-ChIP-Seq(GSE60440)/Homer	YDGHTACAWTGTADC	1	-1.367	0.4521	20	0.0205	771.7	0.0173
Tcf21(bHLH)/ArterySmoothMuscle-Tcf21-ChIP-Seq(GSE61369)/Homer	NAACAGCTGG	1	-1.337	0.464	94	0.0963	4008.3	0.0901
Ptf1a(bHLH)/Panc1-Ptf1a-ChIP-Seq(GSE47459)/Homer	ACAGCTGTTN	1	-1.33	0.4657	326	0.334	14424.8	0.3241
ZNF675(Zf)/HEK293-ZNF675.GFP-ChIP-Seq(GSE58341)/Homer	ARGAGGMCAAAATGW	1	-1.319	0.4688	14	0.0143	525.2	0.0118
RAR:RXR(NR),DR5/ES-RAR-ChIP-Seq(GSE56893)/Homer	RGGTCADNNAGAGGTCAV	1	-1.313	0.4695	3	0.0031	82.8	0.0019
HNF6(Homeobox)/Liver-Hnf6-ChIP-Seq(ERP000394)/Homer	NTATYGATCH	1	-1.276	0.4856	54	0.0553	2261.5	0.0508
ZEB2(Zf)/SNU398-ZEB2-ChIP-Seq(GSE103048)/Homer	GNMCAGGTGTGC	1	-1.27	0.4864	129	0.1322	5589.2	0.1256
STAT5(Stat)/mCD4+-Stat5-ChIP-Seq(GSE12346)/Homer	RTTTCTNAGAAA	1	-1.264	0.4875	28	0.0287	1130.5	0.0254
Maz(Zf)/HepG2-Maz-ChIP-Seq(GSE31477)/Homer	GGGGGGGG	1	-1.224	0.5053	92	0.0943	3957.9	0.0889
OCT:OCT-short(POU,Homeobox)/NPC-OCT6-ChIP-Seq(GSE43916)/Homer	ATGCATWATGCATRW	1	-1.221	0.5053	71	0.0727	3026.8	0.068
RARg(NR)/ES-RARg-ChIP-Seq(GSE30538)/Homer	AGGTCAAGGTCA	1	-1.221	0.5053	4	0.0041	125.9	0.0028
SF1(NR)/H295R-Nr5a1-ChIP-Seq(GSE44220)/Homer	CAAGGHCANV	1	-1.208	0.5077	44	0.0451	1839.7	0.0413
Tcfcp2l1(CP2)/mES-Tcfcp2l1-ChIP-Seq(GSE11431)/Homer	NRAACCRGTTYRAACCRGYT	1	-1.194	0.5127	11	0.0113	414.4	0.0093
Atf7(bZIP)/3T3L1-Atf7-ChIP-Seq(GSE56872)/Homer	NGRTGACGTCAY	1	-1.192	0.5127	64	0.0656	2725.1	0.0612
Barx1(Homeobox)/Stomach-Barx1.3xFlag-ChIP-Seq(GSE69483)/Homer	AAACMATTAN	1	-1.191	0.5127	48	0.0492	2019.1	0.0454
Hoxa10(Homeobox)/ChickenMSG-Hoxa10.Flag-ChIP-Seq(GSE86088)/Homer	GGYAATGAAA	1	-1.149	0.5302	55	0.0564	2339.5	0.0526
CArG(MADS)/PUER-Srf-ChIP-Seq(Sullivan_et_al.)/Homer	CCATATATGGNM	1	-1.143	0.5315	24	0.0246	979.3	0.022
STAT4(Stat)/CD4-Stat4-ChIP-Seq(GSE22104)/Homer	NYTTCCWGGAAR	1	-1.129	0.537	81	0.083	3500.9	0.0787
Unknown-ESC-element(?)/mES-Nanog-ChIP-Seq(GSE11724)/Homer	CACAGCAGGGGG	1	-1.128	0.537	55	0.0564	2345.5	0.0527
CHR(?)/Hela-CellCycle-Expression/Homer	SRGTTTCAAA	1	-1.044	0.5802	56	0.0574	2414.1	0.0542
PSE(SNAPc)/K562-mStart-Seq/Homer	WAVTCACCMTAASYDAAAAG	1	-1.034	0.5839	50	0.0512	2150.9	0.0483
Foxh1(Forkhead)/hESC-FOXH1-ChIP-Seq(GSE29422)/Homer	NNTGTGGATTSS	1	-1.032	0.5839	65	0.0666	2819.6	0.0634
ETS1(ETS)/Jurkat-ETS1-ChIP-Seq(GSE17954)/Homer	ACAGGAAGTG	1	-1.009	0.5939	91	0.0932	3991.1	0.0897
ZNF692(Zf)/HEK293-ZNF692.GFP-ChIP-Seq(GSE58341)/Homer	GTGGGCCCCA	1	-0.996	0.5997	12	0.0123	482.1	0.0108
ETS:E-box(ETS,bHLH)/HPC7-Scl-ChIP-Seq(GSE22178)/Homer	AGGAARCAGCTG	1	-0.9649	0.6164	8	0.0082	313.3	0.007
USF1(bHLH)/GM12878-Usf1-ChIP-Seq(GSE32465)/Homer	SGTCACGTGR	1	-0.9642	0.6164	49	0.0502	2126.8	0.0478
ELF3(ETS)/PDAC-ELF3-ChIP-Seq(GSE64557)/Homer	ANCAGGAAGT	1	-0.9544	0.6183	61	0.0625	2666	0.0599
Oct4:Sox17(POU,Homeobox,HMG)/F9-Sox17-ChIP-Seq(GSE44553)/Homer	CCATTGTATGCAAAT	1	-0.9459	0.6213	13	0.0133	533.2	0.012
ZNF136(Zf)/HEK293-ZNF136.GFP-ChIP-Seq(GSE58341)/Homer	YTKGATAHAGTATTCTWGGTNGGCA	1	-0.9408	0.6222	12	0.0123	490.1	0.011
IRF8(IRF)/BMDM-IRF8-ChIP-Seq(GSE77884)/Homer	GRAASTGAAAST	1	-0.9324	0.6252	27	0.0277	1154.6	0.0259
BORIS(Zf)/K562-CTCFL-ChIP-Seq(GSE32465)/Homer	CNNBRGCGCCCCCTGSTGGC	1	-0.9267	0.6266	13	0.0133	536.5	0.0121
NPAS(bHLH)/Liver-NPAS-ChIP-Seq(GSE39860)/Homer	NVCACGTG	1	-0.917	0.6304	194	0.1988	8684.1	0.1951
ETV4(ETS)/HepG2-ETV4-ChIP-Seq(ENCODE)/Homer	ACCGGAAGTG	1	-0.9117	0.6314	94	0.0963	4166.3	0.0936
MyoD(bHLH)/Myotube-MyoD-ChIP-Seq(GSE21614)/Homer	RRCAGCTGYTSY	1	-0.907	0.6322	73	0.0748	3222.2	0.0724
ZNF519(Zf)/HEK293-ZNF519.GFP-ChIP-Seq(GSE58341)/Homer	GAGSCCGAGC	1	-0.8965	0.6366	18	0.0184	762.4	0.0171
GABPA(ETS)/Jurkat-GABPa-ChIP-Seq(GSE17954)/Homer	RACCGGAAGT	1	-0.8888	0.6392	73	0.0748	3229	0.0726
Sp2(Zf)/HEK293-Sp2.eGFP-ChIP-Seq(Encode)/Homer	YGGCCCCGCCCC	1	-0.8873	0.6392	129	0.1322	5758.2	0.1294
Rfx2(HTH)/LoVo-RFX2-ChIP-Seq(GSE49402)/Homer	GTTGCCATGGCAACM	1	-0.8762	0.6428	7	0.0072	280.6	0.0063
PRDM15(Zf)/ESC-Prdm15-ChIP-Seq(GSE73694)/Homer	YCCDNTCCAGGTTTT	1	-0.8736	0.6428	90	0.0922	4002.1	0.0899
NFkB-p50,p52(RHD)/Monocyte-p50-ChIP-Chip(Schreiber_et_al.)/Homer	GGGGGAATCCCC	1	-0.8678	0.6437	7	0.0072	281.4	0.0063
KLF5(Zf)/LoVo-KLF5-ChIP-Seq(GSE49402)/Homer	DGGGYGKGGC	1	-0.8646	0.6437	123	0.126	5498.7	0.1236
Sp5(Zf)/mES-Sp5.Flag-ChIP-Seq(GSE72989)/Homer	RGKGGGCGGAGC	1	-0.8421	0.6559	81	0.083	3609.3	0.0811
TCFL2(HMG)/K562-TCF7L2-ChIP-Seq(GSE29196)/Homer	ACWTCAAAGG	1	-0.8348	0.6584	7	0.0072	285.2	0.0064
Pknox1(Homeobox)/ES-Prep1-ChIP-Seq(GSE63282)/Homer	SCTGTCAVTCAV	1	-0.7834	0.6908	20	0.0205	875.9	0.0197
Ets1-distal(ETS)/CD4+-PolII-ChIP-Seq(Barski_et_al.)/Homer	MACAGGAAGT	1	-0.773	0.6956	25	0.0256	1103	0.0248
GLI3(Zf)/Limb-GLI3-ChIP-Chip(GSE11077)/Homer	CGTGGGTGGTCC	1	-0.7687	0.6962	10	0.0102	428.3	0.0096
Pbx3(Homeobox)/GM12878-PBX3-ChIP-Seq(GSE32465)/Homer	SCTGTCAMTCAN	1	-0.7581	0.7012	21	0.0215	926.3	0.0208
PRDM1(Zf)/Hela-PRDM1-ChIP-Seq(GSE31477)/Homer	ACTTTCACTTTC	1	-0.7561	0.7012	47	0.0482	2104.9	0.0473
PAX6(Paired,Homeobox)/Forebrain-Pax6-ChIP-Seq(GSE66961)/Homer	NGTGTTCAVTSAAGCGKAAA	1	-0.7498	0.7023	8	0.0082	341.4	0.0077
PU.1(ETS)/ThioMac-PU.1-ChIP-Seq(GSE21512)/Homer	AGAGGAAGTG	1	-0.748	0.7023	39	0.04	1745	0.0392
Elf4(ETS)/BMDM-Elf4-ChIP-Seq(GSE88699)/Homer	ACTTCCKGKT	1	-0.7465	0.7023	80	0.082	3606.3	0.081
ZNF317(Zf)/HEK293-ZNF317.GFP-ChIP-Seq(GSE58341)/Homer	GTCWGCTGTYYCTCT	1	-0.743	0.7023	8	0.0082	342.6	0.0077
Mef2d(MADS)/Retina-Mef2d-ChIP-Seq(GSE61391)/Homer	GCTATTTTTAGC	1	-0.7365	0.7023	17	0.0174	750.2	0.0169
ETS:RUNX(ETS,Runt)/Jurkat-RUNX1-ChIP-Seq(GSE17954)/Homer	RCAGGATGTGGT	1	-0.7229	0.7095	8	0.0082	345.9	0.0078
Prop1(Homeobox)/GHFT1-PROP1.biotin-ChIP-Seq(GSE77302)/Homer	NTAATBNAATTA	1	-0.7199	0.7095	55	0.0564	2481.3	0.0558
IRF:BATF(IRF:bZIP)/pDC-Irf8-ChIP-Seq(GSE66899)/Homer	CTTTCANTATGACTV	1	-0.7184	0.7095	9	0.0092	391.8	0.0088
TFE3(bHLH)/MEF-TFE3-ChIP-Seq(GSE75757)/Homer	GTCACGTGACYV	1	-0.714	0.7095	7	0.0072	301.1	0.0068
ELF5(ETS)/T47D-ELF5-ChIP-Seq(GSE30407)/Homer	ACVAGGAAGT	1	-0.6982	0.7177	59	0.0605	2672.4	0.06
LEF1(HMG)/H1-LEF1-ChIP-Seq(GSE64758)/Homer	CCTTTGATST	1	-0.6969	0.7177	58	0.0594	2627.1	0.059
DUX4(Homeobox)/Myoblasts-DUX4.V5-ChIP-Seq(GSE75791)/Homer	NWTAAYCYAATCAWN	1	-0.6874	0.7207	4	0.0041	168.5	0.0038
ZNF768(Zf)/Rajj-ZNF768-ChIP-Seq(GSE111879)/Homer	RHHCAGAGAGGB	1	-0.6763	0.7265	5	0.0051	215.5	0.0048
Smad2(MAD)/ES-SMAD2-ChIP-Seq(GSE29422)/Homer	CTGTCTGG	1	-0.6687	0.7296	150	0.1537	6838.7	0.1537
Pit1+1bp(Homeobox)/GCrat-Pit1-ChIP-Seq(GSE58009)/Homer	ATGCATAATTCA	1	-0.6495	0.7413	30	0.0307	1366.7	0.0307
Max(bHLH)/K562-Max-ChIP-Seq(GSE31477)/Homer	RCCACGTGGYYN	1	-0.645	0.7423	71	0.0727	3244.1	0.0729
ZNF415(Zf)/HEK293-ZNF415.GFP-ChIP-Seq(GSE58341)/Homer	GRTGMTRGAGCC	1	-0.6401	0.7436	42	0.043	1919.4	0.0431
Oct2(POU,Homeobox)/Bcell-Oct2-ChIP-Seq(GSE21512)/Homer	ATATGCAAAT	1	-0.6314	0.7477	29	0.0297	1326.9	0.0298
Otx2(Homeobox)/EpiLC-Otx2-ChIP-Seq(GSE56098)/Homer	NYTAATCCYB	1	-0.6266	0.7488	76	0.0779	3482.8	0.0783
Ascl2(bHLH)/ESC-Ascl2-ChIP-Seq(GSE97712)/Homer	SSRGCAGCTGCH	1	-0.6191	0.7521	138	0.1414	6323.8	0.1421
KLF1(Zf)/HUDEP2-KLF1-CutnRun(GSE136251)/Homer	VDGGGYGGGGCY	1	-0.6174	0.7521	80	0.082	3670.2	0.0825
E2A(bHLH),near_PU.1/Bcell-PU.1-ChIP-Seq(GSE21512)/Homer	NVCACCTGBN	1	-0.6061	0.7571	186	0.1906	8527.9	0.1916
Pax7(Paired,Homeobox),long/Myoblast-Pax7-ChIP-Seq(GSE25064)/Homer	TAATCHGATTAC	1	-0.5981	0.7608	2	0.002	84.9	0.0019
E-box(bHLH)/Promoter/Homer	SSGGTCACGTGA	1	-0.5802	0.7721	6	0.0061	275.7	0.0062
THRb(NR)/HepG2-THRb.Flag-ChIP-Seq(Encode)/Homer	GGTCACCTGAGGTCA	1	-0.5747	0.774	65	0.0666	3004.4	0.0675
ZNF382(Zf)/HEK293-ZNF382.GFP-ChIP-Seq(GSE58341)/Homer	GNCTGTASTRNTGBCTCHTT	1	-0.5535	0.7881	2	0.002	88.9	0.002
Zfp281(Zf)/ES-Zfp281-ChIP-Seq(GSE81042)/Homer	CCCCTCCCCCAC	1	-0.548	0.7899	10	0.0102	469	0.0105
OCT:OCT(POU,Homeobox)/NPC-Brn1-ChIP-Seq(GSE35496)/Homer	ATGAATATTCATGAG	1	-0.5374	0.7959	1	0.001	40.2	0.0009
E2F3(E2F)/MEF-E2F3-ChIP-Seq(GSE71376)/Homer	BTKGGCGGGAAA	1	-0.5363	0.7959	40	0.041	1869.9	0.042
IRF2(IRF)/Erythroblas-IRF2-ChIP-Seq(GSE36985)/Homer	GAAASYGAAASY	1	-0.535	0.7959	7	0.0072	331	0.0074
MYNN(Zf)/HEK293-MYNN.eGFP-ChIP-Seq(Encode)/Homer	TTCAAAWTAAAAGTC	1	-0.5262	0.7975	16	0.0164	756.7	0.017
c-Myc(bHLH)/mES-cMyc-ChIP-Seq(GSE11431)/Homer	VVCCACGTGG	1	-0.5202	0.7998	52	0.0533	2432.7	0.0547
SCRT1(Zf)/HEK293-SCRT1.eGFP-ChIP-Seq(Encode)/Homer	GCAACAGGTG	1	-0.5103	0.8053	33	0.0338	1555.9	0.035
RFX(HTH)/K562-RFX3-ChIP-Seq(SRA012198)/Homer	CGGTTGCCATGGCAAC	1	-0.5085	0.8053	5	0.0051	239.3	0.0054
EBNA1(EBV-virus)/Raji-EBNA1-ChIP-Seq(GSE30709)/Homer	GGYAGCAYDTGCTDCCCNNN	1	-0.5073	0.8053	1	0.001	42.6	0.001
PU.1:IRF8(ETS:IRF)/pDC-Irf8-ChIP-Seq(GSE66899)/Homer	GGAAGTGAAAST	1	-0.4972	0.8061	14	0.0143	670.8	0.0151
Rfx1(HTH)/NPC-H3K4me1-ChIP-Seq(GSE16256)/Homer	KGTTGCCATGGCAA	1	-0.4972	0.8061	14	0.0143	670.3	0.0151
EKLF(Zf)/Erythrocyte-Klf1-ChIP-Seq(GSE20478)/Homer	NWGGGTGTGGCY	1	-0.4866	0.8122	20	0.0205	957	0.0215
Phox2b(Homeobox)/CLBGA-PHOX2B-ChIP-Seq(GSE90683)/Homer	TTAATTNAATTA	1	-0.4857	0.8122	17	0.0174	816	0.0183
X-box(HTH)/NPC-H3K4me1-ChIP-Seq(GSE16256)/Homer	GGTTGCCATGGCAA	1	-0.4785	0.8139	7	0.0072	341.7	0.0077
ZNF341(Zf)/EBV-ZNF341-ChIP-Seq(GSE113194)/Homer	GGAACAGCCG	1	-0.4783	0.8139	53	0.0543	2501	0.0562
p53(p53)/Saos-p53-ChIP-Seq/Homer	RRCATGYCYRGRCATGYYYN	1	-0.4746	0.8139	8	0.0082	390.3	0.0088
p53(p53)/Saos-p53-ChIP-Seq(GSE15780)/Homer	RRCATGYCYRGRCATGYYYN	1	-0.4746	0.8139	8	0.0082	390.3	0.0088
CUX1(Homeobox)/K562-CUX1-ChIP-Seq(GSE92882)/Homer	TATCGATNAN	1	-0.4628	0.8171	58	0.0594	2741.7	0.0616
MafF(bZIP)/HepG2-MafF-ChIP-Seq(GSE31477)/Homer	HWWGTCAGCAWWTTT	1	-0.4597	0.8172	28	0.0287	1342.5	0.0302
p53(p53)/mES-cMyc-ChIP-Seq(GSE11431)/Homer	ACATGCCCGGGCAT	1	-0.457	0.8172	2	0.002	98.2	0.0022
IRF3(IRF)/BMDM-Irf3-ChIP-Seq(GSE67343)/Homer	AGTTTCAKTTTC	1	-0.4565	0.8172	23	0.0236	1109	0.0249
Pax7(Paired,Homeobox)/Myoblast-Pax7-ChIP-Seq(GSE25064)/Homer	TAATCAATTA	1	-0.4501	0.8179	7	0.0072	347.6	0.0078
ZEB1(Zf)/PDAC-ZEB1-ChIP-Seq(GSE64557)/Homer	VCAGGTRDRY	1	-0.449	0.8179	210	0.2152	9765.5	0.2194
ZBTB12(Zf)/HEK293-ZBTB12.GFP-ChIP-Seq(GSE58341)/Homer	NGNTCTAGAACCNGV	1	-0.4406	0.8209	28	0.0287	1350.5	0.0303
E2F1(E2F)/Hela-E2F1-ChIP-Seq(GSE22478)/Homer	CWGGCGGGAA	1	-0.3956	0.8562	14	0.0143	701.1	0.0158
E2F7(E2F)/Hela-E2F7-ChIP-Seq(GSE32673)/Homer	VDTTTCCCGCCA	1	-0.3906	0.858	6	0.0061	312	0.007
Twist(bHLH)/HMLE-TWIST1-ChIP-Seq(Chang_et_al)/Homer	VCAKCTGGNNNCCAGMTGBN	1	-0.3883	0.858	10	0.0102	509.6	0.0115
ZNF41(Zf)/HEK293-ZNF41.GFP-ChIP-Seq(GSE58341)/Homer	CCTCATGGTGYCYTWYTCCCTTGTG	1	-0.3855	0.858	2	0.002	107.9	0.0024
NPAS2(bHLH)/Liver-NPAS2-ChIP-Seq(GSE39860)/Homer	KCCACGTGAC	1	-0.3831	0.858	129	0.1322	6095.6	0.137
E2F6(E2F)/Hela-E2F6-ChIP-Seq(GSE31477)/Homer	GGCGGGAARN	1	-0.3403	0.8919	30	0.0307	1493.9	0.0336
ZNF189(Zf)/HEK293-ZNF189.GFP-ChIP-Seq(GSE58341)/Homer	TGGAACAGMA	1	-0.3392	0.8919	61	0.0625	2962.1	0.0666
NFY(CCAAT)/Promoter/Homer	RGCCAATSRG	1	-0.3338	0.8927	60	0.0615	2919	0.0656
Hoxd12(Homeobox)/ChickenMSG-Hoxd12.Flag-ChIP-Seq(GSE86088)/Homer	HDGYAATGAAAN	1	-0.3253	0.8978	205	0.21	9674.5	0.2174
Zfp57(Zf)/H1-ZFP57.HA-ChIP-Seq(GSE115387)/Homer	NANTGCSGCA	1	-0.3013	0.917	23	0.0236	1177.2	0.0265
NFAT(RHD)/Jurkat-NFATC1-ChIP-Seq(Jolma_et_al.)/Homer	ATTTTCCATT	1	-0.291	0.9239	67	0.0686	3284.9	0.0738
Snail1(Zf)/LS174T-SNAIL1.HA-ChIP-Seq(GSE127183)/Homer	TRCACCTGCY	1	-0.2836	0.9281	118	0.1209	5686	0.1278
CRX(Homeobox)/Retina-Crx-ChIP-Seq(GSE20012)/Homer	GCTAATCC	1	-0.2639	0.944	271	0.2777	12808.5	0.2878
Smad4(MAD)/ESC-SMAD4-ChIP-Seq(GSE29422)/Homer	VBSYGTCTGG	1	-0.2636	0.944	152	0.1557	7297.9	0.164
Slug(Zf)/Mesoderm-Snai2-ChIP-Seq(GSE61475)/Homer	SNGCACCTGCHS	1	-0.2628	0.944	70	0.0717	3452	0.0776
ZBTB18(Zf)/HEK293-ZBTB18.GFP-ChIP-Seq(GSE58341)/Homer	AACATCTGGA	1	-0.2592	0.944	46	0.0471	2313.5	0.052
E2A(bHLH)/proBcell-E2A-ChIP-Seq(GSE21978)/Homer	DNRCAGCTGY	1	-0.2572	0.944	179	0.1834	8562.8	0.1924
Duxbl(Homeobox)/NIH3T3-Duxbl.HA-ChIP-Seq(GSE119782)/Homer	TAAYCYAATCAA	1	-0.2477	0.9462	6	0.0061	351.5	0.0079
E2F(E2F)/Hela-CellCycle-Expression/Homer	TTSGCGCGAAAA	1	-0.242	0.949	2	0.002	132.6	0.003
CLOCK(bHLH)/Liver-Clock-ChIP-Seq(GSE39860)/Homer	GHCACGTG	1	-0.2308	0.957	57	0.0584	2865.5	0.0644
Rfx5(HTH)/GM12878-Rfx5-ChIP-Seq(GSE31477)/Homer	SCCTAGCAACAG	1	-0.2264	0.9586	24	0.0246	1271.4	0.0286
IRF1(IRF)/PBMC-IRF1-ChIP-Seq(GSE43036)/Homer	GAAAGTGAAAGT	1	-0.207	0.9747	8	0.0082	473.6	0.0106
ZNF416(Zf)/HEK293-ZNF416.GFP-ChIP-Seq(GSE58341)/Homer	WDNCTGGGCA	1	-0.2041	0.9749	151	0.1547	7338.7	0.1649
KLF3(Zf)/MEF-Klf3-ChIP-Seq(GSE44748)/Homer	NRGCCCCRCCCHBNN	1	-0.2031	0.9749	39	0.04	2024.6	0.0455
Nkx3.1(Homeobox)/LNCaP-Nkx3.1-ChIP-Seq(GSE28264)/Homer	AAGCACTTAA	1	-0.1967	0.9769	262	0.2684	12515	0.2812
PRDM14(Zf)/H1-PRDM14-ChIP-Seq(GSE22767)/Homer	RGGTCTCTAACY	1	-0.1901	0.9806	18	0.0184	997.8	0.0224
Elk4(ETS)/Hela-Elk4-ChIP-Seq(GSE31477)/Homer	NRYTTCCGGY	1	-0.1878	0.9806	36	0.0369	1892.8	0.0425
ZBTB33(Zf)/GM12878-ZBTB33-ChIP-Seq(GSE32465)/Homer	GGVTCTCGCGAGAAC	1	-0.1869	0.9806	2	0.002	146.2	0.0033
Bcl11a(Zf)/HSPC-BCL11A-ChIP-Seq(GSE104676)/Homer	TYTGACCASWRG	1	-0.1831	0.9806	72	0.0738	3637	0.0817
Cux2(Homeobox)/Liver-Cux2-ChIP-Seq(GSE35985)/Homer	HNRAATCAAT	1	-0.1706	0.9893	35	0.0359	1860.7	0.0418
ELF1(ETS)/Jurkat-ELF1-ChIP-Seq(SRA014231)/Homer	AVCCGGAAGT	1	-0.1617	0.9955	32	0.0328	1721.4	0.0387
ZKSCAN1(Zf)/HepG2-ZKSCAN1-ChIP-Seq(Encode)/Homer	GCACAYAGTAGGKCY	1	-0.1613	0.9955	2	0.002	154.3	0.0035
Usf2(bHLH)/C2C12-Usf2-ChIP-Seq(GSE36030)/Homer	GTCACGTGGT	1	-0.1607	0.9955	34	0.0348	1821.3	0.0409
NFAT:AP1(RHD,bZIP)/Jurkat-NFATC1-ChIP-Seq(Jolma_et_al.)/Homer	SARTGGAAAAWRTGAGTCAB	1	-0.1606	0.9955	10	0.0102	604.6	0.0136
ZNF652/HepG2-ZNF652.Flag-ChIP-Seq(Encode)/Homer	TTAACCCTTTVNKKN	1	-0.1566	0.9955	16	0.0164	920.2	0.0207
E2F4(E2F)/K562-E2F4-ChIP-Seq(GSE31477)/Homer	GGCGGGAAAH	1	-0.1525	0.9955	25	0.0256	1381.2	0.031
ZNF143|STAF(Zf)/CUTLL-ZNF143-ChIP-Seq(GSE29600)/Homer	ATTTCCCAGVAKSCY	1	-0.1506	0.9955	23	0.0236	1282.2	0.0288
Tbox:Smad(T-box,MAD)/ESCd5-Smad2_3-ChIP-Seq(GSE29422)/Homer	AGGTGHCAGACA	1	-0.1371	1	14	0.0143	832.8	0.0187
RAR:RXR(NR),DR0/ES-RAR-ChIP-Seq(GSE56893)/Homer	AGGTCAAGGTCA	1	-0.1365	1	8	0.0082	512.3	0.0115
Gli2(Zf)/GM2-Gli2-ChIP-Chip(GSE112702)/Homer	YSTGGGTGGTCT	1	-0.1225	1	17	0.0174	1002.7	0.0225
HEB(bHLH)/mES-Heb-ChIP-Seq(GSE53233)/Homer	VCAGCTGBNN	1	-0.121	1	219	0.2244	10695.9	0.2403
MNT(bHLH)/HepG2-MNT-ChIP-Seq(Encode)/Homer	DGCACACGTG	1	-0.1149	1	104	0.1066	5285.6	0.1188
Mouse_Recombination_Hotspot(Zf)/Testis-DMC1-ChIP-Seq(GSE24438)/Homer	ACTYKNATTCGTGNTACTTC	1	-0.1093	1	3	0.0031	240.5	0.0054
Pax7(Paired,Homeobox),longest/Myoblast-Pax7-ChIP-Seq(GSE25064)/Homer	NTAATTDGCYAATTANNWWD	1	-0.105	1	1	0.001	105.9	0.0024
bZIP:IRF(bZIP,IRF)/Th17-BatF-ChIP-Seq(GSE39756)/Homer	NAGTTTCABTHTGACTNW	1	-0.0991	1	31	0.0318	1749.8	0.0393
Klf4(Zf)/mES-Klf4-ChIP-Seq(GSE11431)/Homer	GCCACACCCA	1	-0.09794	1	33	0.0338	1852.4	0.0416
Klf9(Zf)/GBM-Klf9-ChIP-Seq(GSE62211)/Homer	GCCACRCCCACY	1	-0.09707	1	25	0.0256	1447	0.0325
HNF1b(Homeobox)/PDAC-HNF1B-ChIP-Seq(GSE64557)/Homer	GTTAATNATTAA	1	-0.0702	1	8	0.0082	571.6	0.0128
KLF14(Zf)/HEK293-KLF14.GFP-ChIP-Seq(GSE58341)/Homer	RGKGGGCGKGGC	1	-0.06888	1	141	0.1445	7187.1	0.1615
ISRE(IRF)/ThioMac-LPS-Expression(GSE23622)/Homer	AGTTTCASTTTC	1	-0.0562	1	2	0.002	211.2	0.0047
STAT6(Stat)/Macrophage-Stat6-ChIP-Seq(GSE38377)/Homer	TTCCKNAGAA	1	-0.0536	1	31	0.0318	1839.2	0.0413
Gfi1b(Zf)/HPC7-Gfi1b-ChIP-Seq(GSE22178)/Homer	MAATCACTGC	1	-0.04544	1	79	0.0809	4282.5	0.0962
Sp1(Zf)/Promoter/Homer	GGCCCCGCCCCC	1	-0.04284	1	13	0.0133	901.9	0.0203
GFY(?)/Promoter/Homer	ACTACAATTCCC	1	-0.04246	1	2	0.002	226.4	0.0051
PU.1-IRF(ETS:IRF)/Bcell-PU.1-ChIP-Seq(GSE21512)/Homer	MGGAAGTGAAAC	1	-0.04192	1	99	0.1014	5280.1	0.1186
Tbet(T-box)/CD8-Tbet-ChIP-Seq(GSE33802)/Homer	AGGTGTGAAM	1	-0.02907	1	101	0.1035	5455	0.1226
THRa(NR)/C17.2-THRa-ChIP-Seq(GSE38347)/Homer	GGTCANYTGAGGWCA	1	-0.02899	1	43	0.0441	2549.4	0.0573
GFY-Staf(?,Zf)/Promoter/Homer	RACTACAATTCCCAGAAKGC	1	-0.02887	1	1	0.001	162.1	0.0036
NRF1(NRF)/MCF7-NRF1-ChIP-Seq(Unpublished)/Homer	CTGCGCATGCGC	1	-0.02438	1	4	0.0041	401.5	0.009
Pitx1(Homeobox)/Chicken-Pitx1-ChIP-Seq(GSE38910)/Homer	TAATCCCN	1	-0.02333	1	428	0.4385	20909.9	0.4699
p73(p53)/Trachea-p73-ChIP-Seq(PRJNA310161)/Homer	NRRRCAWGTCCDGRCATGYY	1	-0.02259	1	1	0.001	173.9	0.0039
Elk1(ETS)/Hela-Elk1-ChIP-Seq(GSE31477)/Homer	HACTTCCGGY	1	-0.01979	1	29	0.0297	1864.2	0.0419
Tbr1(T-box)/Cortex-Tbr1-ChIP-Seq(GSE71384)/Homer	AAGGTGTKAA	1	-0.01929	1	122	0.125	6569.4	0.1476
PRDM9(Zf)/Testis-DMC1-ChIP-Seq(GSE35498)/Homer	ADGGYAGYAGCATCT	1	-0.01901	1	28	0.0287	1815.7	0.0408
ETS(ETS)/Promoter/Homer	AACCGGAAGT	1	-0.01818	1	15	0.0154	1098.4	0.0247
ZSCAN22(Zf)/HEK293-ZSCAN22.GFP-ChIP-Seq(GSE58341)/Homer	SMCAGTCWGAKGGAGGAGGC	1	-0.01649	1	2	0.002	276.7	0.0062
Tbx21(T-box)/GM12878-TBX21-ChIP-Seq(Encode)/Homer	AGGTGTGAAA	1	-0.01169	1	91	0.0932	5134.1	0.1154
TATA-Box(TBP)/Promoter/Homer	CCTTTTAWAGSC	1	-0.01024	1	85	0.0871	4856.5	0.1091
Tbx6(T-box)/ESC-Tbx6-ChIP-Seq(GSE93524)/Homer	DAGGTGTBAA	1	-0.009087	1	95	0.0973	5379.4	0.1209
Mef2b(MADS)/HEK293-Mef2b.V5-ChIP-Seq(GSE67450)/Homer	GCTATTTTTGGM	1	-0.008427	1	80	0.082	4636.4	0.1042
STAT6(Stat)/CD4-Stat6-ChIP-Seq(GSE22104)/Homer	ABTTCYYRRGAA	1	-0.006654	1	25	0.0256	1768.6	0.0397
OCT:OCT(POU,Homeobox)/NPC-OCT6-ChIP-Seq(GSE43916)/Homer	YATGCATATRCATRT	1	-0.006269	1	8	0.0082	761.8	0.0171
HINFP(Zf)/K562-HINFP.eGFP-ChIP-Seq(Encode)/Homer	TWVGGTCCGC	1	-0.004957	1	8	0.0082	778.3	0.0175
Tbx5(T-box)/HL1-Tbx5.biotin-ChIP-Seq(GSE21529)/Homer	AGGTGTCA	1	-0.004259	1	350	0.3586	17762	0.3991
YY1(Zf)/Promoter/Homer	CAAGATGGCGGC	1	-0.003839	1	1	0.001	253.5	0.0057
Eomes(T-box)/H9-Eomes-ChIP-Seq(GSE26097)/Homer	ATTAACACCT	1	-0.002854	1	189	0.1936	10223.3	0.2297
Nkx2.1(Homeobox)/LungAC-Nkx2.1-ChIP-Seq(GSE43252)/Homer	RSCACTYRAG	1	-0.001555	1	286	0.293	14988.7	0.3368
Nkx2.5(Homeobox)/HL1-Nkx2.5.biotin-ChIP-Seq(GSE21529)/Homer	RRSCACTYAA	1	-0.000428	1	217	0.2223	11938.2	0.2683
ZNF165(Zf)/WHIM12-ZNF165-ChIP-Seq(GSE65937)/Homer	AAGGKGRCGCAGGCA	1	-0.000391	1	2	0.002	466.5	0.0105
Mef2a(MADS)/HL1-Mef2a.biotin-ChIP-Seq(GSE21529)/Homer	CYAAAAATAG	1	-0.000264	1	40	0.041	2953.9	0.0664
Mef2c(MADS)/GM12878-Mef2c-ChIP-Seq(GSE32465)/Homer	DCYAAAAATAGM	1	-0.000133	1	45	0.0461	3307.4	0.0743
Nkx2.2(Homeobox)/NPC-Nkx2.2-ChIP-Seq(GSE61673)/Homer	BTBRAGTGSN	1	-4.1e-05	1	192	0.1967	11101.1	0.2494
PRDM10(Zf)/HEK293-PRDM10.eGFP-ChIP-Seq(Encode)/Homer	TGGTACATTCCA	1	-1.5e-05	1	30	0.0307	2629.5	0.0591
GSC(Homeobox)/FrogEmbryos-GSC-ChIP-Seq(DRA000576)/Homer	RGGATTAR	1	-4e-06	1	134	0.1373	8502.5	0.1911
Bapx1(Homeobox)/VertebralCol-Bapx1-ChIP-Seq(GSE36672)/Homer	TTRAGTGSYK	1	0	1	233	0.2387	13862.4	0.3115
LXRE(NR),DR4/RAW-LXRb.biotin-ChIP-Seq(GSE21512)/Homer	RGGTTACTANAGGTCA	1	0	1	2	0.002	946	0.0213
GLIS3(Zf)/Thyroid-Glis3.GFP-ChIP-Seq(GSE103297)/Homer	CTCCCTGGGAGGCCN	1	0	1	121	0.124	8833.7	0.1985
LRF(Zf)/Erythroblasts-ZBTB7A-ChIP-Seq(GSE74977)/Homer	AAGACCCYYN	1	0	1	60	0.0615	5806.7	0.1305
REST-NRSF(Zf)/Jurkat-NRSF-ChIP-Seq/Homer	GGMGCTGTCCATGGTGCTGA	1	0	1	0	0	25	0.0006
ZFP3(Zf)/HEK293-ZFP3.GFP-ChIP-Seq(GSE58341)/Homer	GGGTTTTGAAGGATGARTAGGAGTT	1	0	1	0	0	16.4	0.0004
GFX(?)/Promoter/Homer	ATTCTCGCGAGA	1	0	1	0	0	58.8	0.0013
ZNF528(Zf)/HEK293-ZNF528.GFP-ChIP-Seq(GSE58341)/Homer	AGAAATGACTTCCCT	1	0	1	0	0	23.9	0.0005
CTCF-SatelliteElement(Zf?)/CD4+-CTCF-ChIP-Seq(Barski_et_al.)/Homer	TGCAGTTCCMVNWRTGGCCA	1	0	1	0	0	75.2	0.0017
Ronin(THAP)/ES-Thap11-ChIP-Seq(GSE51522)/Homer	RACTACAACTCCCAGVAKGC	1	0	1	0	0	77.6	0.0017
ZNF16(Zf)/HEK293-ZNF16.GFP-ChIP-Seq(GSE58341)/Homer	MACCTTCYATGGCTCCCTAKTGCCY	1	0	1	0	0	28.8	0.0006

[truncated: 9 more sheets: Table S11, Table S12, Table S13, Table S14, Table S15, Table S16, Table S17, Table S18, Table S19]
